# Supplementary material for: Identification of Potential Blind-Side Hypermelanosis-Related lncRNA–miRNA–mRNA Regulatory Network in a Flatfish Species, Chinese Tongue Sole (Cynoglossus semilaevis)
Source: Front Genet. 2022 Feb 3;12:817117. doi: 10.3389/fgene.2021.817117 (PMC8850641; doi:10.3389/fgene.2021.817117)
Supplement: Supplementary file 1 [file Table2.xlsx]

## Sheet: Table S2
Supplementary Table 2 Information list of strand-specific library sequencing data
Sample ID	Raw reads	Clean reads (%)	Adapter (%)	LowQuality (%)	rRNA mapped_reads (%)	Unique Mapped (%)
BH-1	85532244	86474152 (99.60%)	29886 (0.03%)	315650 (0.36%)	941908 ( 1.09% )	57719939 (67.48%)
BH-2	117767752	118673048 (99.66%)	37400 (0.03%)	364288 (0.31%)	905296 ( 0.76% )	76205861 (64.71%)
BH-3	94063290	95021236 (99.71%)	26896 (0.03%)	249172 (0.26%)	957946 ( 1.01% )	67978882 (72.27%)
BN-1	157751084	159419780 (99.78%)	35198 (0.02%)	322624 (0.20%)	1668696 ( 1.05% )	103073954 (65.34%)
BN-2	116573164	117183058 (99.69%)	32422 (0.03%)	331568 (0.28%)	609894 ( 0.52% )	70390970 (60.38%)
BN-3	116214386	116707534 (99.65%)	34798 (0.03%)	370332 (0.32%)	493148 ( 0.42% )	68664725 (59.08%)
Note
BN: blind-side normal skin
BH: blind-side hypermelanotic skin
