# Supplementary material for: Identification of Potential Blind-Side Hypermelanosis-Related lncRNA–miRNA–mRNA Regulatory Network in a Flatfish Species, Chinese Tongue Sole (Cynoglossus semilaevis)
Source: Front Genet. 2022 Feb 3;12:817117. doi: 10.3389/fgene.2021.817117 (PMC8850641; doi:10.3389/fgene.2021.817117)
Supplement: Supplementary file 2 [file Table3.xlsx]

## Sheet: Table S3
Supplementary Table 3 Differentially expressed mRNAs in BN vs BH
Gene ID	BN_FPKM	BH_FPKM	log2(foldchange)	p-value	FDR
ncbi_103386040	0.0733333	10.4867	7.15987	3.79262e-127	6.98828e-123
ncbi_103383745	0.513333	16.07	4.96833	6.71515e-97	6.18666e-93
ncbi_103396409	3.78667	30.1167	2.99156	1.02531e-82	6.29745e-79
ncbi_103378290	325.483	16.0533	-4.34164	2.58328e-81	1.18999e-77
ncbi_103379670	1.57	154.18	6.61771	1.50593e-75	5.54967e-72
ncbi_103392002	144.937	5.47	-4.72774	3.69115e-75	1.13355e-71
ncbi_103383889	306.407	12.8833	-4.57187	3.2229e-68	8.4836e-65
ncbi_103378118	162.803	5.67667	-4.84194	9.50631e-66	2.18954e-62
ncbi_103392858	10.9933	0.33	-5.05802	2.29536e-61	4.69936e-58
ncbi_103392601	0.04	7.88333	7.62266	1.08137e-60	1.99253e-57
ncbi_103395980	100.08	3.62	-4.78902	3.38736e-55	5.67414e-52
ncbi_103396846	226.007	9.44333	-4.58093	4.62537e-51	7.10226e-48
MSTRG.4434	0.373333	14.4033	5.26979	1.58423e-50	2.24546e-47
ncbi_103392895	78.8933	2.43	-5.02088	5.12407e-48	6.744e-45
ncbi_103396614	0.3	24.7567	6.36671	6.73971e-48	8.27906e-45
ncbi_103385220	0.216667	6.25	4.85031	1.98353e-46	2.28428e-43
ncbi_103383857	0.353333	8.1	4.51882	3.54169e-46	3.83878e-43
ncbi_103394531	67.5633	4.58333	-3.88177	6.71504e-46	6.87396e-43
ncbi_103378543	0.0433333	3.94	6.50657	6.74933e-45	6.54542e-42
ncbi_103384341	297.53	936.05	1.65355	2.21263e-42	2.0385e-39
ncbi_103386296	30.8167	1.97	-3.96744	2.02974e-41	1.78095e-38
ncbi_103383848	0.56	15.29	4.77102	6.72249e-41	5.63039e-38
ncbi_103391252	0.146667	4.71	5.00511	3.53282e-39	2.83025e-36
ncbi_103396508	116.987	9.10667	-3.68328	2.1394e-35	1.64252e-32
ncbi_103380831	25.4133	2.54333	-3.32079	3.19577e-35	2.35541e-32
ncbi_103380807	0.193333	1.94667	3.33184	2.15128e-33	1.52459e-30
ncbi_103392008	0.0933333	3.38	5.17849	2.62435e-33	1.79097e-30
ncbi_103399000	12.6733	0.593333	-4.41681	1.78736e-32	1.17621e-29
ncbi_103382035	3.2	0.08	-5.32193	3.12454e-31	1.98527e-28
ncbi_103390683	0.001	15.6233	13.9314	1.06127e-29	6.51835e-27
ncbi_103384437	5.76	0.603333	-3.25504	1.24939e-29	7.42622e-27
MSTRG.11307	0.186667	1.85667	3.31418	2.39414e-28	1.37857e-25
ncbi_103379598	6.00333	682.603	6.82914	3.4778e-27	1.94187e-24
ncbi_103378785	109.3	34.88	-1.64782	1.20613e-26	6.53654e-24
ncbi_103390076	0.05	0.65	3.70044	1.02135e-25	5.37699e-23
ncbi_103379743	29.41	9.90667	-1.56984	2.62072e-25	1.34137e-22
ncbi_103386788	8.85	0.856667	-3.36887	2.50108e-24	1.24554e-21
ncbi_103388208	273.747	61.6967	-2.14958	6.69301e-24	3.24541e-21
ncbi_103395402	0.01	3.27667	8.35609	1.66083e-23	7.84679e-21
ncbi_103386912	4.77667	0.126667	-5.2369	3.85393e-23	1.77531e-20
ncbi_103380156	1.95667	0.1	-4.29033	7.7384e-23	3.47775e-20
ncbi_103396450	1.5	8.41	2.48714	2.10274e-22	9.225e-20
ncbi_103384340	32.53	80.1367	1.30069	3.65892e-22	1.56789e-19
ncbi_103394132	0.85	5.25667	2.62861	4.74555e-22	1.98731e-19
ncbi_103382098	50.7433	18.05	-1.49122	9.73453e-22	3.98597e-19
ncbi_103393594	0.0533333	1.96333	5.20212	2.84666e-21	1.14027e-18
ncbi_103391247	30.72	9.60667	-1.67707	2.98981e-21	1.17213e-18
ncbi_103387509	1.45333	12.4133	3.09445	3.91067e-21	1.50121e-18
ncbi_103387685	55.34	26.61	-1.05635	4.39759e-21	1.65367e-18
ncbi_103389689	0.0433333	1.19333	4.78338	8.19848e-21	3.0213e-18
ncbi_103388132	0.04	3.31	6.37069	1.54423e-20	5.5792e-18
ncbi_103379220	104.283	31.16	-1.74274	2.8827e-20	1.02148e-17
ncbi_103378888	9.33667	1.61667	-2.52989	7.70725e-20	2.67951e-17
ncbi_103397878	0.866667	4.53667	2.38808	9.46308e-20	3.22901e-17
ncbi_103397600	13.09	3.57667	-1.87178	1.07083e-19	3.58746e-17
ncbi_103386910	1.5	0.08	-4.22882	3.73509e-19	1.22898e-16
ncbi_103379072	0.27	1.89	2.80735	4.09332e-19	1.32322e-16
ncbi_107989857	221.93	7.47	-4.89285	4.60532e-19	1.46306e-16
ncbi_103386715	13.9133	4.66667	-1.576	5.20826e-19	1.62656e-16
ncbi_103383786	0.323333	7.30667	4.49812	1.42832e-18	4.38637e-16
ncbi_103396622	240.637	7.42667	-5.018	1.65537e-18	5.0003e-16
ncbi_103377057	3.89	0.08	-5.60363	1.93725e-18	5.75739e-16
ncbi_103388121	3.20333	10.7433	1.7458	4.03621e-18	1.18049e-15
ncbi_103396238	4.06	11.09	1.44971	6.22979e-18	1.7936e-15
ncbi_103399067	23.73	2.1	-3.49825	6.58383e-18	1.86636e-15
ncbi_103385355	14.7533	0.493333	-4.90233	1.5201e-17	4.24383e-15
ncbi_103385053	21.4467	8.93333	-1.26348	1.54784e-17	4.25678e-15
ncbi_103398086	1244.45	412.527	-1.59295	1.61799e-17	4.38428e-15
ncbi_103380932	2.44	0.403333	-2.59684	1.81428e-17	4.84491e-15
ncbi_103383053	0.513333	3.12667	2.60666	2.83786e-17	7.47005e-15
ncbi_103379731	2.47667	0.453333	-2.44976	3.25856e-17	8.45665e-15
ncbi_103390408	0.03	1.82667	5.92811	4.10536e-17	1.05063e-14
ncbi_103381911	3.96333	1.18	-1.74793	4.7725e-17	1.20463e-14
ncbi_103393728	2.86	0.326667	-3.13012	5.97695e-17	1.48826e-14
MSTRG.4013	1.34333	0.09	-3.89975	6.26769e-17	1.53985e-14
ncbi_103395981	127.737	8.61667	-3.8899	9.38684e-17	2.27582e-14
ncbi_112488278	1.13	4.36333	1.94911	1.24685e-16	2.9837e-14
ncbi_103390426	1.17333	0.11	-3.41504	1.51833e-16	3.58677e-14
ncbi_103389816	0.0833333	1.78333	4.41954	1.75926e-16	4.1033e-14
ncbi_103393122	0.001	2.25	11.1357	2.79713e-16	6.4425e-14
ncbi_103382403	1.1	0.00666667	-7.36632	4.76117e-16	1.08308e-13
ncbi_103389273	6.98667	27.6233	1.98321	7.6232e-16	1.71299e-13
ncbi_103387112	5.53333	2.65333	-1.06034	1.06288e-15	2.35959e-13
ncbi_103388957	0.353333	1.83667	2.37799	1.62919e-15	3.57374e-13
ncbi_103386297	0.893333	0.103333	-3.11189	2.18612e-15	4.739e-13
ncbi_103389074	1.12333	3.24667	1.53117	2.5773e-15	5.52201e-13
ncbi_103386114	59.3067	258.573	2.12431	4.81582e-15	1.00837e-12
ncbi_103394907	3.81	8.80333	1.20826	5.43172e-15	1.12455e-12
ncbi_103395270	0.001	1.54667	10.5949	1.22111e-14	2.50002e-12
ncbi_103388636	0.18	2.04	3.5025	1.70971e-14	3.46187e-12
ncbi_103390680	4.15667	0.616667	-2.75286	1.76245e-14	3.52988e-12
ncbi_103392019	0.09	1.05667	3.55345	1.84357e-14	3.65264e-12
ncbi_103385315	10.6633	5.10667	-1.0622	3.03132e-14	5.94202e-12
ncbi_103379178	0.08	0.946667	3.56478	3.34989e-14	6.45154e-12
ncbi_103377104	0.0466667	0.743333	3.99354	3.36127e-14	6.45154e-12
ncbi_103379426	1.11667	3.02667	1.43853	3.7951e-14	7.20912e-12
ncbi_103383347	0.453333	1.83333	2.01582	4.27833e-14	7.97555e-12
ncbi_103377107	0.153333	1.35333	3.14177	4.28514e-14	7.97555e-12
ncbi_107990220	4.58	0.506667	-3.17624	4.78201e-14	8.81133e-12
ncbi_103392215	13.2833	1.21667	-3.44861	5.22676e-14	9.53547e-12
ncbi_103381650	0.0966667	0.74	2.93643	6.38889e-14	1.15413e-11
ncbi_103393539	4.98333	13.2633	1.41226	7.42333e-14	1.32798e-11
ncbi_103386881	0.306667	1.59333	2.3773	8.58997e-14	1.52191e-11
ncbi_103380012	1.09	0.113333	-3.26568	1.08556e-13	1.90499e-11
ncbi_103395769	0.0433333	1.09333	4.65711	1.11533e-13	1.93879e-11
ncbi_103383871	54.2433	112.317	1.05005	1.16785e-13	2.0111e-11
ncbi_103399543	11.8233	1.1	-3.42606	1.50866e-13	2.57395e-11
ncbi_103382346	3.49667	0.186667	-4.22744	2.06756e-13	3.49513e-11
ncbi_103385421	0.456667	1.44667	1.66352	2.88911e-13	4.79593e-11
ncbi_103381377	2.10667	0.19	-3.47089	3.06386e-13	5.0406e-11
ncbi_103382571	9.07	4.27333	-1.08574	3.29446e-13	5.37201e-11
ncbi_103393980	0.00666667	2.39667	8.48985	3.68014e-13	5.94827e-11
ncbi_103398681	0.833333	0.0366667	-4.50635	3.93098e-13	6.26707e-11
ncbi_103380330	0.01	0.996667	6.63904	3.94541e-13	6.26707e-11
ncbi_103398704	22.9067	48.0233	1.06797	6.54661e-13	1.01368e-10
ncbi_103396245	1.06333	5.87667	2.4664	7.09992e-13	1.09019e-10
ncbi_103386507	6.33667	2.11333	-1.5842	1.45423e-12	2.21451e-10
ncbi_103392940	5.49	0.463333	-3.56668	1.66016e-12	2.50739e-10
ncbi_103392555	33.83	71.5533	1.08072	1.72051e-12	2.5774e-10
ncbi_103395738	35.6733	17.6333	-1.01654	2.16653e-12	3.2194e-10
ncbi_103395234	1.78333	0.413333	-2.1092	2.45152e-12	3.61374e-10
ncbi_103383195	0.676667	5.90667	3.12583	2.69712e-12	3.94421e-10
ncbi_103389117	4.54667	1.71667	-1.4052	2.96494e-12	4.30173e-10
ncbi_103388304	1496.98	694.197	-1.10864	4.59041e-12	6.60804e-10
ncbi_103388111	37.13	12.4967	-1.57104	5.06605e-12	7.23621e-10
ncbi_103377060	46.5633	123.85	1.41133	5.23225e-12	7.41611e-10
ncbi_103389196	4.75	15.6467	1.71986	6.83092e-12	9.60813e-10
ncbi_103395012	1.06	0.0633333	-4.06496	8.77912e-12	1.22549e-09
ncbi_103377435	1.24667	0.001	-10.2839	1.16686e-11	1.59263e-09
ncbi_103377371	12.34	41.9733	1.76613	1.18386e-11	1.60396e-09
ncbi_103386441	7.01667	19.92	1.50536	1.35632e-11	1.8242e-09
ncbi_103378833	0.001	0.873333	9.77039	1.64852e-11	2.20113e-09
ncbi_103399385	2.39	9.82333	2.0392	2.37923e-11	3.15394e-09
ncbi_103395544	2.33333	7.45667	1.67614	2.48972e-11	3.25883e-09
ncbi_103394221	1.78667	4.17	1.22278	2.49373e-11	3.25883e-09
ncbi_103399918	26.74	12.2967	-1.12073	2.68202e-11	3.4802e-09
ncbi_103396797	0.186667	2.02	3.43582	3.15923e-11	4.07077e-09
ncbi_103380490	4.34	10.19	1.23139	4.20574e-11	5.3816e-09
ncbi_103389065	12.4533	4.43	-1.49115	5.57655e-11	7.08645e-09
ncbi_103398907	0.0666667	0.616667	3.20945	6.70999e-11	8.41077e-09
ncbi_103388231	4.94667	1.36	-1.86285	7.08174e-11	8.81676e-09
MSTRG.12219	6.00667	0.313333	-4.26079	7.46829e-11	9.23562e-09
ncbi_103381082	5.49667	14.5633	1.40571	7.72632e-11	9.49102e-09
ncbi_103387040	0.776667	3.19	2.03819	8.93311e-11	1.09008e-08
ncbi_103389240	6.34	1.53667	-2.04468	1.16159e-10	1.40083e-08
ncbi_103379475	6.51333	1.09333	-2.57466	1.16317e-10	1.40083e-08
ncbi_103383560	0.843333	3.15333	1.9027	1.21076e-10	1.44866e-08
ncbi_103386911	1.20667	0.0633333	-4.25192	1.50276e-10	1.78644e-08
ncbi_103378352	0.156667	0.776667	2.3096	1.73518e-10	2.04952e-08
ncbi_103399061	2.29667	0.0833333	-4.7845	1.78196e-10	2.09137e-08
ncbi_103380493	0.0733333	1.57	4.42015	1.98971e-10	2.31258e-08
ncbi_103377424	2.58667	5.27	1.02671	2.04513e-10	2.33843e-08
ncbi_103379350	7.88333	3.76333	-1.06679	2.05593e-10	2.33843e-08
ncbi_103390025	0.82	2.63667	1.68502	2.24195e-10	2.53436e-08
ncbi_103391351	84.0133	28.0833	-1.5809	2.66851e-10	2.99817e-08
ncbi_103398640	2.07667	8.69667	2.06619	2.81534e-10	3.12502e-08
ncbi_103398250	1.29	3.10333	1.26645	3.28698e-10	3.58378e-08
ncbi_103383759	0.75	2.56333	1.77306	3.41423e-10	3.70062e-08
ncbi_103385340	175.53	73.06	-1.26456	3.63073e-10	3.91228e-08
ncbi_103387355	1.05	2.46	1.22827	4.33446e-10	4.61658e-08
ncbi_103387150	0.223333	1.60667	2.8468	5.09161e-10	5.30046e-08
ncbi_103384537	381.64	1090.44	1.51463	5.325e-10	5.51227e-08
ncbi_103397608	0.1	1.7	4.08746	5.66216e-10	5.82855e-08
ncbi_103391749	23.0567	8.01	-1.52531	7.60201e-10	7.78193e-08
ncbi_103395071	2.36667	0.313333	-2.91709	7.91871e-10	8.06133e-08
ncbi_103378071	0.443333	1.79667	2.01886	1.41744e-09	1.41177e-07
ncbi_103378396	0.001	0.58	9.17991	1.42633e-09	1.41299e-07
ncbi_103399053	2.69	6.62	1.29923	1.47313e-09	1.45155e-07
MSTRG.14884	1.26	3.24	1.36257	1.67252e-09	1.63925e-07
ncbi_103395428	3.03667	6.9	1.18411	1.9817e-09	1.91177e-07
ncbi_103383562	24.8533	49.82	1.00329	2.32439e-09	2.21913e-07
ncbi_103382103	2.41333	7.07333	1.55136	2.4875e-09	2.3505e-07
ncbi_103377184	0.816667	0.116667	-2.80735	2.77208e-09	2.60603e-07
ncbi_103393540	14.3433	35.0167	1.28766	2.84924e-09	2.66498e-07
ncbi_103386323	5.47333	12.29	1.16699	2.90547e-09	2.70385e-07
ncbi_103390715	1.24	0.0933333	-3.7318	3.63559e-09	3.34947e-07
ncbi_103393032	5.85	14.3133	1.29085	5.04793e-09	4.60461e-07
ncbi_103380067	0.406667	0.0366667	-3.47131	5.13714e-09	4.64004e-07
ncbi_103393313	0.66	2.09333	1.66526	7.06101e-09	6.22517e-07
ncbi_107989942	116.797	51.7167	-1.1753	7.17091e-09	6.29196e-07
ncbi_103397993	1.31	0.106667	-3.61839	7.6024e-09	6.61804e-07
ncbi_103386035	2.79	6.60667	1.24366	7.61438e-09	6.61804e-07
ncbi_103377092	1.54	0.223333	-2.78566	8.2266e-09	7.05039e-07
ncbi_103399868	0.77	0.256667	-1.58496	8.43525e-09	7.19574e-07
ncbi_103387020	0.001	0.23	7.84549	8.73207e-09	7.39772e-07
ncbi_103388973	1.15667	0.176667	-2.71087	9.55477e-09	8.0391e-07
ncbi_103397948	4.53	14.4733	1.67581	1.02923e-08	8.6203e-07
ncbi_112488053	0.686667	0.13	-2.4011	1.39536e-08	1.14781e-06
ncbi_103379494	9.75	2.78333	-1.80859	1.41179e-08	1.15617e-06
ncbi_103388345	368.39	148.75	-1.30834	1.4589e-08	1.18945e-06
ncbi_103398455	0.06	1.84333	4.94121	1.62147e-08	1.31618e-06
ncbi_103399254	2.32	0.15	-3.95109	1.73186e-08	1.39962e-06
ncbi_103387321	2.15667	0.753333	-1.51744	1.85351e-08	1.49139e-06
ncbi_103382920	4.12667	11.45	1.4723	2.09813e-08	1.68087e-06
ncbi_103388996	0.166667	0.03	-2.47393	2.2842e-08	1.82202e-06
ncbi_103394125	2.15	5.32	1.30709	2.29641e-08	1.82386e-06
ncbi_103390797	1.54	0.183333	-3.07039	2.32001e-08	1.8347e-06
ncbi_103377722	0.48	1.60667	1.74296	2.39475e-08	1.88571e-06
ncbi_103392135	5.07333	10.2067	1.00851	2.4372e-08	1.90288e-06
ncbi_103385494	0.001	0.236667	7.88671	2.69674e-08	2.08782e-06
ncbi_103383404	11.69	4.1	-1.51158	3.06669e-08	2.34468e-06
ncbi_103386613	5.21	10.6667	1.03375	3.14469e-08	2.39438e-06
ncbi_103391837	0.416667	0.203333	-1.03505	3.45078e-08	2.60591e-06
ncbi_103392493	0.23	0.716667	1.63967	3.89685e-08	2.91884e-06
ncbi_103379853	2.56667	0.746667	-1.78136	3.96413e-08	2.95721e-06
ncbi_103393348	0.5	1.34	1.42223	4.12441e-08	3.05206e-06
ncbi_103389533	0.0833333	0.536667	2.68706	4.18977e-08	3.08803e-06
ncbi_103390037	2.22333	0.506667	-2.13362	4.26964e-08	3.13436e-06
ncbi_112487645	1.41667	0.323333	-2.13141	4.32161e-08	3.14743e-06
ncbi_103396565	0.0366667	0.256667	2.80735	4.5072e-08	3.26967e-06
ncbi_103381459	0.833333	3.09667	1.89375	4.7743e-08	3.43637e-06
ncbi_103380130	1.94667	0.406667	-2.25909	4.85442e-08	3.48045e-06
ncbi_103394244	133.053	49.0567	-1.43948	5.05802e-08	3.61237e-06
ncbi_103392791	0.893333	2.26667	1.3433	5.1867e-08	3.68996e-06
ncbi_103391157	0.31	1.01333	1.70877	6.18855e-08	4.36897e-06
ncbi_103389232	4.15333	10.1233	1.28534	6.55374e-08	4.59161e-06
ncbi_103395063	0.486667	1.40667	1.53127	7.82218e-08	5.4499e-06
ncbi_103395000	0.33	1.82	2.4634	8.74262e-08	6.03339e-06
ncbi_103381220	6.33	14.1267	1.15814	9.22736e-08	6.34416e-06
ncbi_103381538	0.173333	1.26333	2.86561	1.06354e-07	7.20467e-06
ncbi_103392892	279.133	117.19	-1.2521	1.10952e-07	7.48868e-06
ncbi_103398415	0.0233333	0.363333	3.96083	1.12081e-07	7.50983e-06
ncbi_103377693	2.00333	4.79333	1.25863	1.22427e-07	8.14385e-06
ncbi_103390572	2.7	0.92	-1.55325	1.38478e-07	9.08038e-06
ncbi_103395794	2.58333	0.916667	-1.49476	1.46418e-07	9.53322e-06
ncbi_103392504	245.913	80.3133	-1.61444	1.47729e-07	9.58471e-06
ncbi_103376710	0.593333	1.64667	1.47263	1.59029e-07	1.021e-05
ncbi_103377154	4.48333	10.7567	1.26259	1.64715e-07	1.05019e-05
ncbi_103381062	0.001	0.16	7.32193	1.67374e-07	1.06346e-05
ncbi_103399164	48.2067	18.42	-1.38796	1.69948e-07	1.0761e-05
ncbi_103377340	0.0633333	1.29667	4.3557	1.7281e-07	1.09048e-05
ncbi_103377846	1.05333	0.16	-2.71882	1.75112e-07	1.10123e-05
ncbi_103396905	12.05	5.27667	-1.19133	1.78895e-07	1.12119e-05
ncbi_103391466	0.33	0.0466667	-2.822	1.94018e-07	1.21058e-05
ncbi_103378017	1.63333	3.60667	1.14285	1.97265e-07	1.22384e-05
ncbi_103387366	0.183333	1.06667	2.54057	2.34274e-07	1.43891e-05
ncbi_103397355	18.44	7.71	-1.25804	2.45971e-07	1.50574e-05
ncbi_103394371	1.16	0.24	-2.27302	2.49149e-07	1.52014e-05
ncbi_103380398	0.273333	1.71667	2.65088	2.87311e-07	1.74145e-05
ncbi_103379039	0.466667	0.08	-2.54432	2.9045e-07	1.7547e-05
ncbi_103393159	0.04	5.83667	7.189	2.99386e-07	1.79392e-05
ncbi_103389662	7.25667	15.1233	1.0594	2.99864e-07	1.79392e-05
ncbi_103376693	0.473333	1.27333	1.42768	3.06609e-07	1.82834e-05
ncbi_103380581	4.57667	16.7833	1.87466	3.10158e-07	1.84354e-05
ncbi_103377879	2.75333	6.41333	1.2199	3.19666e-07	1.89394e-05
ncbi_103388271	1.13	2.39	1.08069	3.48198e-07	2.05638e-05
ncbi_103398929	0.723333	1.83333	1.34174	3.52896e-07	2.07746e-05
ncbi_103378128	0.713333	0.05	-3.83458	4.18426e-07	2.43985e-05
ncbi_103386707	0.676667	0.226667	-1.57787	4.22704e-07	2.45702e-05
ncbi_103396002	0.06	0.76	3.66297	4.30229e-07	2.49289e-05
ncbi_103391783	1.52	3.43333	1.17554	4.61243e-07	2.66422e-05
ncbi_103389022	0.256667	0.933333	1.8625	5.11799e-07	2.9287e-05
ncbi_103384741	1.93667	4.72667	1.28725	5.29333e-07	3.01965e-05
ncbi_103385246	22.9267	10.94	-1.06741	5.79839e-07	3.28742e-05
ncbi_103396845	0.886667	0.0233333	-5.24793	6.5304e-07	3.66857e-05
ncbi_103378931	0.893333	2.09	1.22623	6.78997e-07	3.75711e-05
ncbi_103381556	0.37	1.05	1.50479	7.55008e-07	4.15277e-05
ncbi_103377312	5.15667	2.12667	-1.27784	8.46603e-07	4.57463e-05
MSTRG.4014	1.27667	0.276667	-2.20616	9.15651e-07	4.91889e-05
ncbi_103387545	0.34	1.34	1.97863	9.78327e-07	5.22512e-05
ncbi_103391244	3.52	7.22333	1.03709	1.01842e-06	5.38034e-05
ncbi_103378561	0.01	0.97	6.59991	1.05403e-06	5.54901e-05
ncbi_103391168	36.9233	83.0733	1.16985	1.05737e-06	5.55072e-05
ncbi_103390083	13.1767	5.58333	-1.23879	1.11747e-06	5.84956e-05
ncbi_103394560	99.07	49.0033	-1.01557	1.14166e-06	5.95928e-05
ncbi_103393692	0.276667	1.31333	2.24701	1.1585e-06	6.03006e-05
ncbi_103397534	0.826667	0.29	-1.51125	1.24275e-06	6.4323e-05
ncbi_103385758	0.17	3.79667	4.48113	1.24921e-06	6.44759e-05
ncbi_103388165	3.65333	1.30667	-1.48332	1.29145e-06	6.61006e-05
ncbi_103387226	0.72	0.156667	-2.2003	1.32885e-06	6.78267e-05
ncbi_103393181	1.24	0.22	-2.49476	1.35339e-06	6.88237e-05
ncbi_103389203	4.21	2.06667	-1.02651	1.35586e-06	6.88237e-05
ncbi_103378249	2.59	9.37	1.8551	1.43659e-06	7.23471e-05
MSTRG.11727	0.796667	3.85333	2.27406	1.57645e-06	7.84046e-05
ncbi_103387499	0.21	0.943333	2.16738	1.57864e-06	7.84046e-05
ncbi_103376765	4.42333	9.83333	1.15255	1.63269e-06	8.08707e-05
ncbi_103386423	1.07667	0.28	-1.94307	1.71659e-06	8.47987e-05
ncbi_103387237	1.12	0.323333	-1.7924	1.7593e-06	8.64447e-05
ncbi_103387251	0.376667	1.05333	1.4836	1.76899e-06	8.66898e-05
ncbi_103399600	6.57	17.5333	1.41614	1.83348e-06	8.96119e-05
ncbi_103391047	10.6667	22.3267	1.06566	1.851e-06	9.02291e-05
ncbi_103377232	390.673	830.06	1.08725	1.91534e-06	9.28738e-05
ncbi_103380464	0.623333	1.38667	1.15355	2.13622e-06	0.000102773
ncbi_103385841	0.563333	0.22	-1.35649	2.24491e-06	0.000106885
ncbi_103398041	0.793333	2.44	1.62088	2.27477e-06	0.000108028
ncbi_103387396	0.2	0.953333	2.25298	2.29075e-06	0.000108507
ncbi_103381526	0.163333	0.836667	2.35683	2.6464e-06	0.000124078
ncbi_103393167	1.66	0.223333	-2.89391	2.72629e-06	0.000127071
ncbi_103387364	0.39	1.12667	1.53051	2.73092e-06	0.000127071
ncbi_103396790	0.00333333	0.223333	6.06609	2.782e-06	0.000128474
ncbi_103383505	0.253333	0.0433333	-2.54749	2.87251e-06	0.000131992
ncbi_103385857	1.04	3.07	1.56166	2.95263e-06	0.000135336
ncbi_103391088	0.973333	0.176667	-2.4619	3.0266e-06	0.000138383
ncbi_103395905	0.123333	0.0166667	-2.88753	3.08408e-06	0.000139969
ncbi_103384377	0.01	0.236667	4.56478	3.39998e-06	0.000152428
ncbi_103378711	0.4	0.11	-1.8625	3.65628e-06	0.000163521
ncbi_103377270	0.413333	0.04	-3.36923	3.67693e-06	0.000164046
ncbi_103386122	3.45	1.47667	-1.22425	3.70739e-06	0.000164608
ncbi_103392192	0.01	0.806667	6.3339	3.92001e-06	0.000172387
MSTRG.19876	0.35	2.74333	2.9705	3.99241e-06	0.000175033
ncbi_103379170	0.53	1.66667	1.6529	4.30972e-06	0.000186849
ncbi_103391262	3.2	6.72667	1.07182	4.3793e-06	0.000188977
ncbi_103377160	3.24667	7.14333	1.13764	4.5355e-06	0.000194352
ncbi_103378725	3.69667	1.58667	-1.22023	4.60183e-06	0.000196281
ncbi_103379139	0.04	0.706667	4.14296	4.6527e-06	0.000197992
ncbi_103381021	1.67	4.69333	1.49076	4.85653e-06	0.00020619
ncbi_103398468	1.28333	2.76667	1.10825	5.268e-06	0.000222634
ncbi_103398245	2.05333	5.06333	1.30212	5.33447e-06	0.000224927
ncbi_103391210	0.8	0.08	-3.32193	5.36949e-06	0.000225886
ncbi_103397068	1.96	4.43	1.17645	5.40798e-06	0.000226988
ncbi_103394839	0.496667	1.95	1.97312	5.59815e-06	0.000233375
ncbi_103386349	0.286667	0.803333	1.48662	5.89721e-06	0.000244184
ncbi_103390702	0.226667	1.17333	2.37197	5.95723e-06	0.000246117
ncbi_103379547	0.793333	0.0933333	-3.08746	6.168e-06	0.000253687
ncbi_103377757	0.573333	1.56	1.4441	6.22828e-06	0.000255027
ncbi_103388305	7.63	3.17333	-1.26568	6.59889e-06	0.000269007
ncbi_103377726	0.863333	2.51	1.5397	7.74131e-06	0.000312126
ncbi_103382666	0.33	1.42667	2.11211	8.79291e-06	0.000349931
ncbi_103380909	0.12	0.71	2.56478	9.57153e-06	0.000378466
ncbi_103396289	28.35	63.09	1.15406	9.7752e-06	0.000384945
ncbi_103381392	0.523333	0.0733333	-2.83519	9.80164e-06	0.000385085
ncbi_103393462	2242	936.993	-1.25868	1.02436e-05	0.000399893
ncbi_103393203	20.1033	40.3767	1.00609	1.1051e-05	0.000425994
ncbi_103391009	1.60667	3.44667	1.10113	1.11934e-05	0.000430584
ncbi_103380148	1.03667	2.55333	1.30043	1.15079e-05	0.000439926
ncbi_103382428	0.443333	1.25667	1.50314	1.16596e-05	0.000444804
ncbi_103386773	1.03667	2.4	1.21108	1.19431e-05	0.000453163
ncbi_103382017	0.796667	1.65333	1.05333	1.19525e-05	0.000453163
ncbi_103397502	3.3	7.00667	1.08626	1.23722e-05	0.000466198
ncbi_103394853	0.55	0.0133333	-5.36632	1.25761e-05	0.000471951
ncbi_103382709	11.9833	5.09333	-1.23435	1.27761e-05	0.000478479
ncbi_103379261	2.62	5.39333	1.04161	1.29551e-05	0.000484202
ncbi_103379389	0.966667	2.61	1.43296	1.30975e-05	0.000488533
ncbi_103388793	0.446667	1.36333	1.60987	1.31666e-05	0.000490118
ncbi_103392084	0.986667	3.20667	1.70044	1.35898e-05	0.000504849
ncbi_103376799	1.33	3.05333	1.19896	1.47306e-05	0.000541768
ncbi_103398700	1.11333	2.24	1.00861	1.47715e-05	0.000542139
ncbi_103395345	1.12667	3.39333	1.59064	1.47995e-05	0.000542139
ncbi_103395440	0.01	0.173333	4.11548	1.49951e-05	0.000547128
ncbi_103393812	0.72	0.001	-9.49185	1.50707e-05	0.000548802
ncbi_103380048	0.0966667	0.596667	2.62583	1.5264e-05	0.000552563
ncbi_103398068	24.1767	8.98667	-1.42776	1.77073e-05	0.000626249
ncbi_103377666	0.8	3.36	2.07039	1.80966e-05	0.00063635
ncbi_103397793	0.42	1.07667	1.35811	1.87545e-05	0.000654489
ncbi_103387908	3.85333	8.05333	1.06348	2.0817e-05	0.000715622
ncbi_103393288	2.26333	4.74333	1.06745	2.3657e-05	0.000801296
ncbi_103397336	0.0566667	0.523333	3.20716	2.37024e-05	0.000801358
ncbi_103384473	0.34	0.09	-1.91754	2.72174e-05	0.00090853
ncbi_103393888	0.433333	1.16	1.42058	2.95565e-05	0.000974283
ncbi_103381314	0.273333	0.001	-8.09452	3.04112e-05	0.00100064
ncbi_103391077	0.001	0.403333	8.65583	3.06474e-05	0.00100661
ncbi_103382276	19.6	9.73	-1.01034	3.12843e-05	0.00102388
ncbi_103397084	9.86333	4.39	-1.16785	3.18746e-05	0.00104135
ncbi_103398966	15.6033	7.23333	-1.10912	3.32781e-05	0.00108528
ncbi_103388529	3.35333	7.46	1.15358	3.376e-05	0.00109518
ncbi_103377530	0.0266667	0.376667	3.82018	3.5109e-05	0.00113115
ncbi_103382037	289.977	584.853	1.01214	3.51144e-05	0.00113115
ncbi_103377857	1.88667	4.71333	1.32091	3.62537e-05	0.00116581
ncbi_103397846	0.96	3.02667	1.65662	3.77199e-05	0.00120455
ncbi_103392805	1.55	4.32	1.47876	3.79356e-05	0.00120726
ncbi_107989392	1.06	2.59667	1.2926	4.39201e-05	0.00137631
ncbi_103396095	0.693333	0.14	-2.30812	4.64222e-05	0.00144003
ncbi_103388338	0.536667	0.146667	-1.87149	4.90134e-05	0.00150894
ncbi_103392165	0.146667	0.41	1.48308	4.90845e-05	0.00150894
ncbi_103382142	0.0133333	0.2	3.90689	4.9135e-05	0.00150894
ncbi_103392169	3.57	8.31667	1.22008	5.03882e-05	0.00154228
ncbi_103388272	1.04	0.316667	-1.71555	5.04943e-05	0.00154296
ncbi_103387177	1.98	5.02333	1.34314	5.20384e-05	0.00157967
ncbi_103399643	6.73667	19.9233	1.56435	5.37491e-05	0.0016257
ncbi_103395060	1.33667	0.516667	-1.37133	5.40988e-05	0.00163059
ncbi_103394010	0.01	0.21	4.39232	5.41584e-05	0.00163059
ncbi_103378147	5.28667	2.43667	-1.11745	5.53269e-05	0.00166035
ncbi_103379297	2.55333	0.71	-1.84649	5.75709e-05	0.00172208
ncbi_103386384	1.18667	3.50333	1.56181	6.06079e-05	0.00180123
ncbi_103397310	0.243333	0.0133333	-4.18982	6.41324e-05	0.00189984
ncbi_103384746	0.616667	1.81333	1.55608	6.6991e-05	0.00197817
ncbi_103384583	11.4167	5.06	-1.17393	6.87779e-05	0.00202302
ncbi_103399314	2.75	1.24667	-1.14136	6.88894e-05	0.00202302
ncbi_103389851	1.49	3.13	1.07085	6.89491e-05	0.00202302
ncbi_103391334	0.703333	1.52333	1.11495	6.93421e-05	0.00203131
ncbi_103392819	0.03	0.39	3.70044	7.50626e-05	0.00217812
ncbi_103398682	0.926667	0.106667	-3.11894	7.78192e-05	0.00224397
ncbi_103383921	0.4	0.0233333	-4.09954	8.65147e-05	0.00245539
ncbi_103397087	1.01667	0.35	-1.53842	8.67503e-05	0.00245539
ncbi_103382011	6.63	3.22667	-1.03896	8.91748e-05	0.00251091
ncbi_103397295	2.75	5.77333	1.06997	8.92567e-05	0.00251091
ncbi_103382674	0.3	0.00666667	-5.49185	9.01888e-05	0.00253326
ncbi_103382789	0.486667	0.23	-1.0813	9.76902e-05	0.00271499
ncbi_103397036	1.72667	0.803333	-1.10392	9.85816e-05	0.00272333
ncbi_103391529	0.596667	0.0333333	-4.16189	9.94257e-05	0.00273844
ncbi_103384216	0.001	0.266667	8.05889	0.000102323	0.00280566
ncbi_103379273	0.156667	0.563333	1.84629	0.000104837	0.00285758
ncbi_103384800	0.233333	0.746667	1.67807	0.000107421	0.00291507
ncbi_103381302	1.9	0.923333	-1.04108	0.000107886	0.00292338
ncbi_103379453	0.636667	1.53	1.26492	0.000109106	0.00294778
ncbi_103379972	2.83667	5.84667	1.04342	0.000110675	0.00298143
ncbi_103383615	3.13	10.3633	1.72725	0.000111396	0.00299211
ncbi_103377816	1.59333	3.32	1.05914	0.000112062	0.00299688
ncbi_103398721	0.693333	0.0633333	-3.45251	0.000115271	0.00306935
ncbi_103394069	0.693333	2.57	1.89015	0.000119027	0.00315568
ncbi_103381244	0.03	0.223333	2.89616	0.000121567	0.00321376
ncbi_112488027	0.326667	1.64667	2.33366	0.000122536	0.00323474
ncbi_103393912	6.82667	13.8267	1.0182	0.000134824	0.00350885
ncbi_103377975	5.93667	12.96	1.12634	0.000135338	0.00351726
ncbi_103395240	1.74667	0.126667	-3.7855	0.000139141	0.0035958
ncbi_103395386	0.573333	1.64	1.51625	0.00014329	0.00368751
ncbi_103382828	0.506667	0.146667	-1.7885	0.000145222	0.00373202
ncbi_103387192	3.32	6.69667	1.01226	0.000148431	0.00378987
ncbi_103393863	1.93	3.93667	1.02837	0.00015272	0.00388677
ncbi_103398052	0.963333	1.93333	1.00498	0.000158872	0.00402666
ncbi_103385429	0.06	0.586667	3.28951	0.000162215	0.00409448
ncbi_103399558	0.79	0.39	-1.01838	0.00017034	0.00428782
ncbi_103382265	0.5	1.28333	1.3599	0.000175226	0.00439879
ncbi_103398463	0.0233333	0.11	2.23704	0.00017737	0.00444629
ncbi_103390835	1.77	3.57667	1.01487	0.000179221	0.0044747
ncbi_103378894	0.33	0.956667	1.53555	0.00018316	0.00455453
ncbi_103376886	0.03	0.523333	4.1247	0.00019343	0.0047644
ncbi_103394661	2.24667	5.13	1.19117	0.000198728	0.00487584
ncbi_103378646	0.23	0.63	1.45372	0.000202787	0.00494252
ncbi_103379519	0.766667	1.66667	1.12029	0.000203789	0.0049604
ncbi_103392376	0.263333	0.793333	1.59104	0.000218873	0.0052703
ncbi_103381799	0.456667	0.153333	-1.57447	0.000219517	0.00527357
ncbi_103377689	1.50667	4.19	1.47559	0.000227489	0.00543673
ncbi_103387565	1.28	3.66	1.5157	0.000231352	0.00550762
ncbi_103397976	0.126667	0.001	-6.98489	0.000233201	0.00553733
ncbi_103386646	0.273333	0.56	1.03477	0.000235742	0.00557389
ncbi_103392640	0.48	0.216667	-1.14756	0.000242211	0.00568532
ncbi_103392037	0.926667	2.11333	1.1894	0.000248064	0.00579414
ncbi_107988824	0.17	0.0166667	-3.3505	0.000253741	0.0059108
ncbi_103389749	6.99	14.3333	1.03601	0.000257553	0.00598445
ncbi_103379498	0.593333	0.27	-1.13588	0.000259199	0.00600754
ncbi_103398587	0.143333	0.663333	2.21036	0.000260186	0.00602286
ncbi_103396296	1.28333	3.49667	1.44608	0.000261735	0.0060511
ncbi_103389126	0.123333	0.01	-3.62449	0.000264571	0.00608611
ncbi_112487466	0.12	0.39	1.70044	0.000272219	0.00622989
ncbi_103395285	0.0266667	0.363333	3.76818	0.000274211	0.00626098
ncbi_103394998	0.906667	2.19333	1.27448	0.000286575	0.0064632
ncbi_103389048	3.47	7.22333	1.05773	0.00028933	0.00650146
ncbi_103394757	0.223333	1.14	2.35176	0.000290684	0.00651673
ncbi_103394660	0.556667	1.3	1.22363	0.000295168	0.00659114
ncbi_103386100	0.403333	1.02	1.33852	0.000295261	0.00659114
ncbi_103382102	2.76667	6.22667	1.17031	0.00029536	0.00659114
ncbi_103391124	0.0766667	0.0133333	-2.52356	0.000297563	0.00661387
ncbi_103395645	1.01667	2.26667	1.15673	0.000298478	0.00662621
ncbi_103382769	0.89	1.98333	1.15605	0.000303211	0.0067151
ncbi_103389230	10.0133	22.62	1.17568	0.000325304	0.00714428
ncbi_103398075	2.58667	5.47	1.08045	0.000344276	0.00748069
ncbi_103389327	0.02	0.29	3.85798	0.000345	0.0074876
ncbi_103399945	0.1	1.26	3.65535	0.000348858	0.00756242
ncbi_103399463	0.813333	0.001	-9.6677	0.000369021	0.00794343
ncbi_103381245	3.37667	6.96333	1.04418	0.000383997	0.00819876
ncbi_103392044	0.0233333	0.423333	4.18133	0.00038537	0.00821855
ncbi_103383904	0.4	0.08	-2.32193	0.000391454	0.00831563
ncbi_103390832	0.27	0.0566667	-2.25239	0.00039263	0.00831563
ncbi_103386512	0.97	0.476667	-1.025	0.000403955	0.00849689
ncbi_112486231	0.14	0.0166667	-3.07039	0.000405501	0.00851968
ncbi_103381613	0.63	1.79	1.50654	0.000406282	0.00852637
ncbi_103393493	3.19333	7.53	1.23759	0.00040964	0.0085773
ncbi_103380191	0.383333	1.06667	1.47644	0.000421351	0.0087529
ncbi_103381645	0.826667	1.71333	1.05143	0.000422787	0.00876184
ncbi_103390132	1.04333	2.31	1.14669	0.00042402	0.00876415
ncbi_103383420	1.07	2.80667	1.39125	0.000426442	0.00879912
ncbi_103382616	0.733333	0.286667	-1.35509	0.000427532	0.00881174
ncbi_103383211	0.37	0.0633333	-2.54649	0.000430557	0.00886419
ncbi_103388035	1.13	2.49333	1.14175	0.000437337	0.00897368
ncbi_103378291	0.39	0.0966667	-2.01238	0.000445672	0.00911427
ncbi_103386062	1.63	0.7	-1.21945	0.000447337	0.00913645
ncbi_103385785	0.623333	1.45	1.21798	0.000450722	0.0091768
ncbi_103380604	7.61	15.42	1.01883	0.000455629	0.00925625
MSTRG.14000	3.27667	1.55667	-1.07377	0.000465097	0.00941744
ncbi_103393045	0.26	0.0166667	-3.96347	0.000471606	0.00953877
ncbi_103382897	0.57	1.31	1.20053	0.000472931	0.00955507
ncbi_103392225	1.19	2.43667	1.03395	0.000485169	0.00975952
ncbi_103386303	0.783333	0.33	-1.24716	0.000511005	0.0101861
ncbi_103387867	0.03	0.17	2.5025	0.000522277	0.0103925
ncbi_103389461	0.37	0.8	1.11247	0.000534071	0.0105701
ncbi_103396868	1.00333	0.353333	-1.5057	0.00053643	0.0105941
ncbi_103389654	2.27667	1.12	-1.02342	0.000577803	0.0112957
ncbi_103392003	0.406667	0.0633333	-2.68281	0.000583402	0.0113514
ncbi_103376836	0.456667	0.0533333	-3.09803	0.000593958	0.0115203
ncbi_103376792	7.24	3.35	-1.11183	0.000597027	0.0115434
ncbi_103387820	1.55667	0.743333	-1.06638	0.000599444	0.0115779
ncbi_103380102	0.1	0.0366667	-1.44746	0.000612187	0.0117747
ncbi_103390075	1.51667	3.70667	1.28922	0.000616002	0.0118234
ncbi_103388990	1.44333	0.573333	-1.33196	0.00062211	0.0119158
ncbi_103395430	0.473333	1.25333	1.40484	0.000630443	0.0120501
ncbi_103384484	0.23	0.03	-2.9386	0.00070603	0.0132748
ncbi_103388126	0.123333	0.693333	2.49099	0.000725474	0.0135707
ncbi_103395866	0.1	0.00333333	-4.90689	0.000765747	0.0141663
ncbi_103396528	0.453333	0.183333	-1.3061	0.000769558	0.0142083
ncbi_103382578	1.90667	0.743333	-1.35897	0.000776801	0.0143133
ncbi_103382917	0.186667	0.0166667	-3.48543	0.000791485	0.0144672
ncbi_103393010	0.623333	1.40667	1.1742	0.00079624	0.0145119
ncbi_103399873	3.78667	8.49333	1.1654	0.000797436	0.0145193
ncbi_103387022	0.223333	0.87	1.96182	0.000798927	0.0145321
ncbi_103386549	0.09	0.00333333	-4.75489	0.000802515	0.014583
ncbi_103399308	6.68667	16.1133	1.2689	0.000807735	0.0146489
ncbi_103386329	3.41333	8.04333	1.23661	0.000821773	0.0148305
ncbi_103393190	0.416667	0.893333	1.1003	0.000836814	0.0150577
ncbi_103381924	0.573333	0.133333	-2.10434	0.000841171	0.0151214
ncbi_103379762	0.0133333	0.126667	3.24793	0.000851469	0.0152601
ncbi_103392247	0.193333	0.566667	1.55141	0.000865655	0.0154608
ncbi_103389520	8.25333	16.7567	1.02169	0.000872011	0.0155544
ncbi_103384111	1.70333	3.58	1.0716	0.000875861	0.0155929
ncbi_103380815	0.786667	1.62667	1.04809	0.000880652	0.0156488
ncbi_103392873	30.61	8.66667	-1.82045	0.000892384	0.0157803
ncbi_103379492	0.143333	0.001	-7.16323	0.000903629	0.0159485
ncbi_103398457	0.243333	1.10333	2.18086	0.000910481	0.0160541
ncbi_103382054	3.28667	7.5	1.19027	0.000937429	0.0164569
ncbi_103394840	0.05	0.336667	2.75132	0.000953754	0.0166262
ncbi_103380536	1.53667	0.766667	-1.00313	0.000958594	0.0166948
ncbi_103391924	1.17667	2.91	1.30631	0.000972977	0.0168973
ncbi_103399171	3.45333	7.34	1.08779	0.00100465	0.0173168
ncbi_103385514	0.47	1.57667	1.74615	0.00101498	0.0174623
ncbi_103391401	1.73333	0.0866667	-4.32193	0.0010308	0.0176849
ncbi_103388563	1.54667	3.49667	1.17682	0.00104003	0.0178266
ncbi_103376933	0.403333	2.65333	2.71776	0.00106761	0.0181343
ncbi_103383868	1.41	2.97667	1.078	0.00106782	0.0181343
ncbi_103387903	0.403333	0.816667	1.01777	0.00107634	0.0182521
ncbi_103383450	0.54	1.13333	1.06954	0.00110397	0.018628
ncbi_103378310	2.17333	0.976667	-1.15397	0.00110789	0.0186599
ncbi_112488641	0.33	0.0333333	-3.30743	0.00112785	0.018891
ncbi_103391650	2.12667	5.95333	1.4851	0.00117392	0.0195399
ncbi_103392478	0.203333	0.0333333	-2.60881	0.00119462	0.0198046
ncbi_103387523	0.05	0.41	3.03562	0.00121077	0.0200266
ncbi_103391119	0.21	0.0166667	-3.65535	0.0012257	0.0202373
ncbi_103396982	1.73667	0.793333	-1.13032	0.00127266	0.0207819
ncbi_103389737	0.306667	0.0966667	-1.66558	0.00134725	0.0217949
ncbi_103383326	0.106667	1.44	3.75489	0.00135114	0.0218388
ncbi_103392968	0.6	1.47667	1.29931	0.00140996	0.0225716
ncbi_103397233	0.463333	0.186667	-1.31159	0.00141214	0.0225869
ncbi_103396893	0.09	0.001	-6.49185	0.00142586	0.0227866
ncbi_103394005	1.35333	3.05667	1.17544	0.00143716	0.0229472
ncbi_103397691	0.113333	0.001	-6.82443	0.0014489	0.0230548
ncbi_103391900	2.05667	0.0133333	-7.26913	0.00148768	0.0234691
ncbi_103392162	0.001	0.17	7.40939	0.00149394	0.0235477
ncbi_103387699	0.236667	0.0233333	-3.34239	0.00150849	0.0237078
ncbi_103382673	0.326667	0.0333333	-3.29278	0.00152692	0.0239168
ncbi_103390855	2.03	4.84	1.25353	0.00155029	0.0242493
ncbi_103381065	0.193333	0.0233333	-3.05063	0.00156483	0.0244145
ncbi_103381481	1.14333	0.54	-1.08221	0.00159482	0.0246785
ncbi_103386317	2.49667	5.17	1.05016	0.00159985	0.0246891
ncbi_103381759	0.353333	1.08	1.61193	0.00161456	0.0248154
ncbi_103391803	623.587	208.973	-1.57727	0.00166787	0.0254406
ncbi_103389105	0.53	1.37	1.37011	0.00171913	0.0259857
MSTRG.18844	1.62667	0.783333	-1.05422	0.00173283	0.02615
ncbi_103398961	0.0733333	0.333333	2.18442	0.00174072	0.026228
ncbi_103397323	0.36	0.79	1.13386	0.00174595	0.0262834
ncbi_103394725	0.796667	1.75333	1.13805	0.00178687	0.026703
ncbi_103384049	0.546667	1.32667	1.27907	0.00179691	0.0268096
ncbi_103376780	1.92667	0.82	-1.23241	0.00180228	0.0268456
ncbi_103392086	0.393333	0.956667	1.28226	0.00182803	0.0270124
ncbi_103392932	12.2867	6.02	-1.02926	0.00185054	0.0272785
ncbi_103396682	0.32	1.17667	1.87856	0.00190765	0.0279638
ncbi_103389229	0.333333	0.04	-3.05889	0.00195868	0.0285527
ncbi_103395507	0.08	0.276667	1.79008	0.00197206	0.028725
ncbi_103392096	0.736667	1.54	1.06385	0.00203702	0.0293695
ncbi_103397147	1.33333	0.446667	-1.57777	0.00207464	0.0298418
ncbi_103377624	0.46	0.98	1.09115	0.00208676	0.0299693
ncbi_103392311	0.16	0.001	-7.32193	0.00216338	0.0309011
ncbi_103382761	0.82	2.11	1.36355	0.00217361	0.0309992
ncbi_103387707	7.37	14.89	1.01461	0.00219525	0.0311981
ncbi_103395595	5.78	12.0433	1.05909	0.00219602	0.0311981
ncbi_103380294	0.126667	0.00666667	-4.24793	0.0022247	0.0314358
ncbi_103380338	0.163333	0.66	2.01465	0.00237515	0.0331549
ncbi_103382363	0.563333	0.2	-1.49399	0.00240394	0.0334807
ncbi_103384120	0.00333333	0.0833333	4.64386	0.00251487	0.034633
ncbi_103383861	0.001	0.0766667	6.26053	0.00252134	0.0346702
ncbi_103382117	0.403333	0.2	-1.01197	0.00266448	0.0361795
ncbi_103389440	0.143333	0.03	-2.25634	0.00266692	0.036186
ncbi_103387935	0.0233333	0.416667	4.15843	0.0027307	0.0367537
ncbi_103395447	0.683333	1.37333	1.00702	0.00273994	0.0368243
ncbi_103381468	0.343333	0.826667	1.2677	0.00276638	0.0370715
ncbi_103388882	1.02667	2.68667	1.38785	0.00278475	0.0371846
ncbi_103382025	0.00666667	0.383333	5.84549	0.00279664	0.0373117
ncbi_103384637	2.08333	4.22667	1.02063	0.00280533	0.0373472
ncbi_103384811	0.166667	0.426667	1.35614	0.00280618	0.0373472
ncbi_103383951	13.34	27.22	1.02891	0.00299837	0.0392944
ncbi_103380282	0.43	1.2	1.48063	0.00300937	0.0393087
ncbi_103378581	0.353333	0.08	-2.14296	0.00301688	0.039369
ncbi_103384415	0.18	0.01	-4.16993	0.00313199	0.0404415
ncbi_103381192	1.36	2.89	1.08746	0.00323833	0.0414948
ncbi_103376869	0.106667	0.27	1.33985	0.00328062	0.041891
ncbi_103378234	0.183333	0.806667	2.1375	0.00328421	0.041901
ncbi_103398824	0.956667	0.376667	-1.34473	0.003327	0.0423658
ncbi_103384204	0.643333	1.54	1.25929	0.00333624	0.042416
ncbi_103387424	6.47333	12.9767	1.00334	0.00336208	0.0426357
ncbi_103380400	0.673333	2.11667	1.6524	0.00339692	0.0429205
ncbi_103393537	1.64333	0.636667	-1.36802	0.00340084	0.0429205
ncbi_103386790	0.216667	0.0933333	-1.21501	0.00344476	0.0433934
ncbi_103379582	0.226667	0.0266667	-3.08746	0.00351489	0.0440581
ncbi_107988225	1.4	0.12	-3.54432	0.0035184	0.0440721
ncbi_103393278	0.183333	0.0466667	-1.974	0.00361794	0.0449138
ncbi_103386588	0.316667	0.716667	1.17834	0.00362216	0.0449138
ncbi_103393527	0.001	0.0633333	5.98489	0.00364989	0.0451969
ncbi_103396645	0.1	0.3	1.58496	0.00367551	0.045453
ncbi_103383514	2.08	4.28333	1.04215	0.00368617	0.0455251
ncbi_103382068	0.0766667	0.01	-2.9386	0.00368714	0.0455251
ncbi_103384675	0.473333	1.39667	1.56106	0.00370534	0.0456686
ncbi_103385871	0.276667	1.03667	1.90573	0.00377924	0.046407
ncbi_103389194	0.0666667	0.713333	3.41954	0.00378193	0.046407
ncbi_103385890	1.1	2.32667	1.08076	0.00380065	0.0465939
ncbi_112487858	1.21	0.0866667	-3.80339	0.00386719	0.0473154
ncbi_103397020	1.49	0.643333	-1.21167	0.00387569	0.0473564
ncbi_103386031	0.166667	0.001	-7.38082	0.00389586	0.0474484
ncbi_103380580	4.31667	9.37333	1.11864	0.00391398	0.0475954
ncbi_103378283	2.19667	1.03	-1.09267	0.00402591	0.0485798
ncbi_103382019	0.463333	0.11	-2.07455	0.00402918	0.0485874
ncbi_103383682	0.28	0.113333	-1.30485	0.00403581	0.0486283
ncbi_103377635	1.18333	2.54667	1.10575	0.00415989	0.0494836
Note
FPKM: per million fragments mapped
FDR: false discovery rate
BN: blind-side normal skin
BH: blind-side hypermelanotic skin
