# Supplementary material for: Identification of Potential Blind-Side Hypermelanosis-Related lncRNA–miRNA–mRNA Regulatory Network in a Flatfish Species, Chinese Tongue Sole (Cynoglossus semilaevis)
Source: Front Genet. 2022 Feb 3;12:817117. doi: 10.3389/fgene.2021.817117 (PMC8850641; doi:10.3389/fgene.2021.817117)
Supplement: Supplementary file 3 [file Table9.xlsx]

## Sheet: Table S9
Supplementary Table 9 Differentially expressed miRNA-lncRNA targeted pairs
miRNA(x-5p, y-3p, z-indetermination)	lncRNA	rho
lin-4-z	MSTRG.11307.1	-0.927634
lin-4-z	XR_003050108.1	-0.758971
miR-101-y	MSTRG.13227.1	-0.753702
miR-101-y	MSTRG.2621.1	-0.840668
miR-101-y	XR_003052417.1	-0.880406
miR-101-y	XR_003052688.1	-0.758971
miR-101-z	MSTRG.13227.1	-0.753702
miR-101-z	MSTRG.2621.1	-0.898645
miR-101-z	XR_003052417.1	-0.758971
miR-101-z	XR_003052688.1	-0.880406
miR-10174-x	XR_003049346.1	-0.758971
miR-10545-x	MSTRG.2621.1	-0.753702
miR-10545-x	XR_003048813.1	-0.771429
miR-1193-y	MSTRG.16299.2	-0.758971
miR-12034-z	MSTRG.16299.2	-0.758971
miR-12034-z	XR_003052688.1	-0.870968
miR-1224-y	MSTRG.11307.1	-0.739249
miR-1224-y	MSTRG.3173.1	-0.880406
miR-1224-y	XR_003052896.1	-0.870968
miR-127-x	MSTRG.13554.1	-0.705882
miR-127-x	MSTRG.2964.1	-0.811679
miR-127-x	XR_003052417.1	-0.831655
miR-128-y	XR_003052687.1	-0.880406
miR-128-y	XR_522652.3	-0.885714
miR-129-y	XR_003052896.1	-0.880406
miR-1301-y	MSTRG.11307.1	-0.924062
miR-1301-y	MSTRG.16266.1	-0.941124
miR-1301-y	XR_003052687.1	-0.870968
miR-1301-y	XR_003052896.1	-0.870968
miR-1304-y	MSTRG.11307.1	-0.831655
miR-1304-y	XR_003049606.1	-0.880406
miR-1304-y	XR_003052687.1	-0.870968
miR-1304-y	XR_003052896.1	-0.870968
miR-1307-y	XR_003052687.1	-0.880406
miR-134-x	XR_003048813.1	-0.758971
miR-136-y	XR_003052688.1	-0.880406
miR-143-x	MSTRG.20477.1	-0.758971
miR-152-y	MSTRG.1429.1	-0.942857
miR-152-y	XR_003051965.1	-0.828571
miR-152-y	XR_003052688.1	-0.880406
miR-152-z	MSTRG.1429.1	-0.942857
miR-152-z	XR_003051965.1	-0.828571
miR-152-z	XR_003052688.1	-0.880406
miR-1788-y	MSTRG.2621.1	-0.927634
miR-181-z	MSTRG.13625.2	-0.828571
miR-181-z	MSTRG.2964.1	-0.828571
miR-181-z	MSTRG.5784.1	-0.714286
miR-181-z	XR_003051965.1	-0.771429
miR-183-x	XR_003052687.1	-0.880406
miR-183-y	XR_003052687.1	-0.758971
miR-1843-x	MSTRG.17762.1	-0.758971
miR-1843-x	XR_003052417.1	-0.870968
miR-19-y	XR_003051965.1	-0.771429
miR-19-y	XR_003052688.1	-0.941124
miR-19-z	XR_003052688.1	-0.941124
miR-197-y	XR_003052687.1	-0.870968
miR-1981-x	MSTRG.17762.1	-0.811679
miR-1981-x	XR_003049346.1	-0.831655
miR-1983-z	XR_003052688.1	-0.880406
miR-204-x	MSTRG.19541.1	-0.771429
miR-204-x	XR_003049346.1	-0.758971
miR-204-y	XR_003052688.1	-0.880406
miR-204-z	MSTRG.19541.1	-0.714286
miR-21-y	MSTRG.13625.2	-0.885714
miR-21-y	MSTRG.16299.2	-0.771429
miR-21-y	MSTRG.2964.1	-0.942857
miR-21-y	XR_003052417.1	-0.758971
miR-21-y	XR_003052688.1	-0.880406
miR-211-x	XR_003049346.1	-0.880406
miR-211-z	MSTRG.19541.1	-0.771429
miR-211-z	XR_003049346.1	-0.758971
miR-215-z	MSTRG.11307.1	-0.927634
miR-222-z	MSTRG.17762.1	-0.927634
miR-222-z	XR_003051965.1	-0.753702
miR-224-x	MSTRG.1429.2	-0.811679
miR-224-x	MSTRG.2964.1	-0.771429
miR-2284-z	MSTRG.11307.1	-0.739249
miR-2284-z	XR_003051830.1	-0.758971
miR-2284-z	XR_003052896.1	-0.870968
miR-2285-z	MSTRG.4435.1	-0.870968
miR-2285-z	XR_003052687.1	-0.870968
miR-2285-z	XR_003052896.1	-0.870968
miR-2320-x	MSTRG.13625.2	-0.758971
miR-2320-x	MSTRG.16299.2	-0.758971
miR-263-x	MSTRG.11307.1	-0.927634
miR-263-x	XR_522652.3	-0.771429
miR-28-x	MSTRG.13625.2	-0.714286
miR-28-x	XR_003052688.1	-0.880406
miR-29-z	MSTRG.13227.1	-0.867647
miR-29-z	MSTRG.13625.2	-0.840668
miR-29-z	MSTRG.17762.1	-0.927634
miR-29-z	MSTRG.20477.1	-0.924062
miR-29-z	XR_003048813.1	-0.927634
miR-29-z	XR_003052417.1	-0.924062
miR-29-z	XR_003052688.1	-0.739249
miR-298-x	MSTRG.13625.2	-0.758971
miR-298-x	XR_003052688.1	-0.870968
miR-299-y	MSTRG.13227.1	-0.927634
miR-299-y	MSTRG.2621.1	-0.985611
miR-300-y	XR_003052688.1	-0.880406
miR-301-y	MSTRG.1429.1	-1
miR-301-y	MSTRG.1429.2	-0.724714
miR-301-y	XR_003051965.1	-0.771429
miR-301-y	XR_003052688.1	-0.941124
miR-3068-x	MSTRG.3010.1	-0.880406
miR-3068-x	XR_003052417.1	-0.870968
miR-322-y	MSTRG.13227.1	-0.89326
miR-322-y	XR_003049346.1	-0.870968
miR-328-y	XR_003049346.1	-0.880406
miR-329-y	MSTRG.2621.1	-0.927634
miR-329-y	XR_003052688.1	-0.941124
miR-33-x	MSTRG.1429.1	-0.714286
miR-33-x	MSTRG.1429.2	-0.927634
miR-335-x	MSTRG.13625.2	-0.771429
miR-335-x	XR_003052688.1	-0.758971
miR-335-y	MSTRG.13227.1	-0.811679
miR-335-y	MSTRG.1429.1	-0.885714
miR-335-y	MSTRG.1429.2	-0.753702
miR-335-y	MSTRG.20477.1	-0.758971
miR-335-y	MSTRG.2964.1	-0.942857
miR-335-y	MSTRG.3010.1	-0.771429
miR-337-x	XR_003052417.1	-0.870968
miR-337-x	XR_003052688.1	-0.870968
miR-34-x	MSTRG.20477.1	-0.880406
miR-34-x	XR_003052688.1	-0.758971
miR-341-y	MSTRG.16299.2	-0.758971
miR-341-y	XR_003052688.1	-0.870968
miR-342-z	XR_003052896.1	-0.870968
miR-3432-x	MSTRG.11307.1	-0.739249
miR-362-y	MSTRG.2621.1	-0.823193
miR-371-x	MSTRG.11307.1	-0.831655
miR-371-x	XR_003052687.1	-0.870968
miR-371-x	XR_003052896.1	-0.870968
miR-377-y	MSTRG.2621.1	-0.823193
miR-378-y	MSTRG.11307.1	-0.753702
miR-378-z	MSTRG.11307.1	-0.753702
miR-379-x	MSTRG.1429.1	-0.771429
miR-379-x	MSTRG.1429.2	-0.753702
miR-380-y	MSTRG.13227.1	-0.89326
miR-380-y	MSTRG.16299.2	-0.758971
miR-380-y	XR_001761039.2	-0.758971
miR-380-y	XR_003048813.1	-0.758971
miR-382-x	XR_003052688.1	-0.880406
miR-382-y	XR_003049346.1	-0.870968
miR-382-y	XR_003051965.1	-0.758971
miR-382-y	XR_003052417.1	-0.870968
miR-382-y	XR_003052688.1	-0.870968
miR-409-y	MSTRG.13227.1	-0.927634
miR-409-y	XR_003052688.1	-0.880406
miR-410-y	MSTRG.13227.1	-0.840668
miR-411-x	XR_003049346.1	-0.758971
miR-411-y	XR_003049346.1	-0.758971
miR-433-y	MSTRG.2621.1	-0.882353
miR-434-y	XR_003052688.1	-0.831655
miR-4483-z	MSTRG.11307.1	-0.831655
miR-4483-z	XR_003052687.1	-0.870968
miR-449-x	MSTRG.20477.1	-0.739249
miR-449-x	XR_003052688.1	-0.924062
miR-467-x	XR_003048813.1	-0.880406
miR-470-x	MSTRG.11307.1	-0.739249
miR-470-x	MSTRG.1860.3	-0.739249
miR-483-x	XR_003051830.1	-0.880406
miR-483-x	XR_003052687.1	-0.870968
miR-483-y	XR_003052896.1	-0.870968
miR-484-z	MSTRG.2621.1	-0.811679
miR-486-x	XR_003052896.1	-0.941124
miR-486-z	XR_003052896.1	-0.870968
miR-494-y	MSTRG.13227.1	-0.927634
miR-495-y	MSTRG.1429.2	-0.811679
miR-495-y	MSTRG.2964.1	-0.771429
miR-495-y	XR_003052688.1	-0.758971
miR-497-x	MSTRG.13227.1	-0.811679
miR-497-x	MSTRG.13625.2	-0.714286
miR-497-x	MSTRG.2621.1	-0.985611
miR-497-x	XR_003052688.1	-0.880406
miR-505-y	XR_003052896.1	-0.880406
miR-5099-z	XR_001761039.2	-0.758971
miR-5099-z	XR_003051965.1	-0.758971
miR-540-y	XR_003052688.1	-0.870968
miR-543-y	MSTRG.2964.1	-0.828571
miR-543-y	MSTRG.5784.1	-0.714286
miR-543-y	XR_003049346.1	-0.758971
miR-543-y	XR_003051965.1	-0.828571
miR-582-y	XR_003052688.1	-0.758971
miR-589-x	MSTRG.11307.1	-0.831655
miR-589-x	XR_003049606.1	-0.758971
miR-589-x	XR_003052896.1	-0.870968
miR-592-x	MSTRG.1860.3	-0.924062
miR-592-x	XR_003052896.1	-0.870968
miR-615-y	MSTRG.11307.1	-0.927634
miR-6412-z	XR_003052896.1	-0.758971
miR-652-y	MSTRG.2964.1	-0.771429
miR-652-y	XR_003052688.1	-0.941124
miR-654-y	MSTRG.423.2	-0.870968
miR-654-y	XR_003052687.1	-0.870968
miR-660-z	MSTRG.11307.1	-0.739249
miR-667-y	XR_003052417.1	-0.870968
miR-668-y	MSTRG.13227.1	-0.89326
miR-668-y	XR_003049346.1	-0.870968
miR-673-x	MSTRG.13227.1	-0.954864
miR-673-x	MSTRG.13625.2	-0.880406
miR-673-x	MSTRG.17762.1	-0.880406
miR-673-x	MSTRG.20477.1	-0.870968
miR-673-x	XR_003048813.1	-0.880406
miR-674-y	MSTRG.13625.2	-0.758971
miR-676-y	MSTRG.16299.2	-0.758971
miR-676-y	XR_003048813.1	-0.758971
miR-676-y	XR_003049346.1	-0.870968
miR-708-x	MSTRG.3173.1	-0.828571
miR-708-x	XR_003050108.1	-0.758971
miR-708-x	XR_003052687.1	-0.880406
miR-708-y	XR_003052687.1	-0.831655
miR-7134-y	MSTRG.17762.1	-0.758971
miR-7214-x	MSTRG.11307.1	-0.831655
miR-741-y	XR_003052687.1	-0.870968
miR-741-y	XR_003052896.1	-0.870968
miR-7552-z	MSTRG.13554.1	-0.753702
miR-7552-z	MSTRG.2621.1	-0.724714
miR-766-y	XR_003051830.1	-0.758971
miR-766-y	XR_003052896.1	-0.870968
miR-769-x	XR_003050108.1	-0.880406
miR-769-x	XR_003052896.1	-0.880406
miR-872-y	XR_003052417.1	-0.870968
miR-874-y	XR_003052687.1	-0.880406
miR-874-y	XR_003052896.1	-0.941124
miR-93-z	XR_003048813.1	-0.828571
miR-941-z	MSTRG.11307.1	-0.924062
miR-96-x	XR_522652.3	-0.771429
miR-99-y	XR_003052688.1	-0.758971
novel-m0009-3p	MSTRG.13227.1	-0.811679
novel-m0009-3p	MSTRG.2964.1	-0.885714
novel-m0009-3p	XR_003051965.1	-0.714286
novel-m0009-3p	XR_003052688.1	-0.758971
novel-m0013-5p	MSTRG.17762.1	-0.885714
novel-m0013-5p	MSTRG.2621.1	-0.724714
novel-m0014-5p	XR_003052688.1	-0.880406
novel-m0015-5p	XR_003052688.1	-0.880406
novel-m0016-5p	XR_003052688.1	-0.880406
novel-m0021-5p	XR_003051965.1	-0.828571
novel-m0047-3p	XR_003052688.1	-0.758971
novel-m0057-5p	MSTRG.13227.1	-0.985611
novel-m0057-5p	MSTRG.16299.2	-0.714286
novel-m0057-5p	MSTRG.17762.1	-0.771429
novel-m0057-5p	MSTRG.2621.1	-0.840668
novel-m0067-5p	MSTRG.1429.2	-0.869657
novel-m0067-5p	XR_003052417.1	-0.819689
novel-m0074-5p	MSTRG.13625.2	-0.771429
novel-m0074-5p	MSTRG.1429.1	-0.771429
novel-m0074-5p	MSTRG.1429.2	-0.840668
novel-m0074-5p	XR_003048813.1	-0.771429
novel-m0074-5p	XR_003052417.1	-0.941124
novel-m0076-5p	MSTRG.11307.1	-0.927634
novel-m0089-5p	XR_003052688.1	-0.941124
novel-m0120-5p	MSTRG.1429.1	-0.771429
novel-m0120-5p	MSTRG.1429.2	-0.753702
novel-m0120-5p	MSTRG.17762.1	-0.942857
novel-m0120-5p	MSTRG.19541.1	-0.828571
novel-m0120-5p	XR_003049346.1	-0.941124
novel-m0121-5p	MSTRG.17762.1	-0.828571
novel-m0121-5p	XR_001761039.2	-0.771429
novel-m0121-5p	XR_003052417.1	-0.880406
novel-m0121-5p	XR_003052688.1	-0.758971
novel-m0122-3p	MSTRG.17762.1	-0.828571
novel-m0122-3p	XR_001761039.2	-0.771429
novel-m0122-3p	XR_003052417.1	-0.880406
novel-m0122-3p	XR_003052688.1	-0.758971
novel-m0161-5p	MSTRG.1429.1	-0.942857
novel-m0161-5p	MSTRG.1429.2	-0.840668
novel-m0161-5p	MSTRG.5784.1	-0.885714
novel-m0184-5p	XR_003048813.1	-0.753702
novel-m0185-5p	XR_003048813.1	-0.753702
novel-m0221-3p	XR_003048813.1	-0.942857
novel-m0222-3p	XR_003048813.1	-0.942857
novel-m0248-5p	MSTRG.2621.1	-0.823193
Note
rho: Pearson correlation coefficient
