# Supplementary material for: Identification of Potential Blind-Side Hypermelanosis-Related lncRNA–miRNA–mRNA Regulatory Network in a Flatfish Species, Chinese Tongue Sole (Cynoglossus semilaevis)
Source: Front Genet. 2022 Feb 3;12:817117. doi: 10.3389/fgene.2021.817117 (PMC8850641; doi:10.3389/fgene.2021.817117)
Supplement: Supplementary file 4 [file Table6.xlsx]

## Sheet: Table S6
Supplementary Table 6 Differentially expressed miRNAs in BN vs BH
miRNA(x-5p, y-3p, z-indetermination)	BN_readcount	BH_readcount	log2FoldChange	p-value	FDR
lin-4-z	1.79363	0.880367	-1.02671	0.0493748	0.187277
miR-100-y	0.9769	6.65033	2.76714	3.96892e-08	8.75868e-07
miR-10174-x	0.0844	0.5524	2.7104	0.0153101	0.0758476
miR-101-y	996.554	2239.09	1.16789	9.82535e-07	1.87067e-05
miR-101-z	2.99483	24.9832	3.06041	1.81208e-12	7.03811e-11
miR-10401-y	0.272433	0.01	-4.76783	0.00682489	0.0392602
miR-10545-x	21.8436	52.164	1.25584	0.000281858	0.00253411
miR-106-y	3.61653	1.20997	-1.57964	0.00285225	0.0183413
miR-1180-y	0.5674	0.01	-5.82629	0.000198193	0.00186202
miR-1193-y	0.01	1.42153	7.1513	2.69587e-06	4.15507e-05
miR-1198-x	0.01	0.244267	4.61039	0.0323785	0.134933
miR-12034-z	0.01	38.6687	11.917	2.77191e-48	1.34576e-45
miR-1224-y	0.193967	0.01	-4.27774	0.028954	0.12551
miR-12273-x	0.01	8.0309	9.64942	8.79833e-24	9.49242e-22
miR-127-x	0.0374667	1.01383	4.75807	1.87806e-05	0.00023469
miR-127-y	10.2736	154.893	3.91426	3.28662e-07	6.64856e-06
miR-127-z	0.0682333	1.8066	4.72666	7.64529e-06	0.0001108
miR-128-y	1751.19	799.701	-1.1308	2.65657e-06	4.15507e-05
miR-1296-x	0.9235	0.0711667	-3.69784	4.81698e-05	0.00053151
miR-129-y	3.07373	1.2393	-1.31047	0.00823214	0.0464733
miR-1301-y	0.4551	0.01	-5.50811	0.000394786	0.00336261
miR-1304-y	0.163167	0.01	-4.02827	0.0473779	0.183283
miR-1307-x	4.96053	2.12607	-1.22231	0.049244	0.187277
miR-1307-y	3.87623	0.7126	-2.44349	0.000360948	0.00312929
miR-134-x	0.01	0.8962	6.48575	8.04286e-06	0.000113183
miR-136-x	0.0603	0.6008	3.31665	0.0144923	0.0725362
miR-136-y	1.16987	8.05487	2.78352	4.13141e-05	0.000461104
miR-1413-x	0.01	0.545367	5.76915	0.000201351	0.00186202
miR-142-x	295.539	1055.51	1.83652	6.60155e-14	2.91368e-12
miR-142-y	47.2455	132.199	1.48446	2.65185e-06	4.15507e-05
miR-143-x	89.523	235.465	1.39518	2.08381e-08	4.93508e-07
miR-144-y	66.4597	1136.69	4.09621	3.37012e-24	4.09048e-22
miR-144-z	87.24	187.167	1.10126	0.00182126	0.0124538
miR-152-y	651.692	1359.88	1.06122	1.32332e-05	0.000180979
miR-152-z	582.895	1419.07	1.28364	1.74851e-08	4.35334e-07
miR-154-z	0.7512	0.0533667	-3.81519	0.00279973	0.0181236
miR-16-y	0.2155	0.01	-4.42962	0.0222649	0.104505
miR-1788-y	46.4629	199.54	2.10253	5.00157e-13	2.02355e-11
miR-181-z	0.374067	1.291	1.78712	0.0308031	0.131183
miR-182-x	1394.81	274.686	-2.34421	8.1355e-16	4.93723e-14
miR-182-y	9.16107	2.39047	-1.93822	7.02616e-06	0.00010496
miR-183-x	1655.94	431.584	-1.93994	2.64738e-12	9.52075e-11
miR-183-y	4.9878	1.47507	-1.75762	0.000500226	0.00408168
miR-1843-x	0.01	0.546033	5.77092	0.000156572	0.00152031
miR-1843-y	0.01	0.527567	5.72128	0.000335918	0.00299244
miR-190-x	4.52093	13.396	1.56711	0.000824733	0.00656407
miR-190-y	7.07267	18.0383	1.35073	0.000382033	0.00328278
miR-197-y	6.85087	0.01	-9.42014	1.50987e-19	1.0472e-17
miR-1981-x	0.0318	0.4412	3.79433	0.00839496	0.0468478
miR-1983-z	0.477667	4.31837	3.17641	1.39462e-06	2.41818e-05
miR-19-y	120.197	841.323	2.80727	5.8012e-25	8.04709e-23
miR-19-z	15.4009	272.418	4.14473	6.99659e-46	2.26456e-43
miR-204-x	594.283	6929.23	3.54347	3.23747e-44	7.85896e-42
miR-204-y	1.61667	15.0011	3.21397	5.71565e-14	2.64281e-12
miR-204-z	0.186733	0.9254	2.3091	0.0106837	0.0569995
miR-211-x	0.312433	3.5224	3.49494	2.59606e-08	6.00185e-07
miR-211-z	580.971	6741.27	3.53648	8.16226e-44	1.58511e-41
miR-215-z	0.801367	0.158633	-2.33677	0.00379882	0.0234946
miR-219-x	0.0546333	0.434167	2.9904	0.0136401	0.0689819
miR-21-y	47.752	344.578	2.85119	1.71852e-27	2.78114e-25
miR-222-z	0.0318	0.3703	3.5416	0.0175143	0.0841901
miR-224-x	0.808667	7.21193	3.15677	1.33367e-06	2.39813e-05
miR-2284-z	0.633667	0.01	-5.98565	0.000408477	0.00344897
miR-2285-z	0.985133	0.01	-6.62225	2.4421e-05	0.00028918
miR-2320-x	0.01	0.2755	4.78398	0.0132995	0.0676115
miR-2355-x	0.654667	0.01	-6.03269	3.22773e-05	0.000364434
miR-263-x	3.91667	1.20593	-1.69948	0.00227446	0.0152311
miR-263-z	2.64693	0.584	-2.18028	0.000199849	0.00186202
miR-2682-x	0.433033	0.01	-5.43641	0.00069143	0.00554858
miR-276-y	1.04307	0.0863333	-3.59477	0.0160055	0.0784916
miR-2796-y	0.760867	0.01	-6.24957	0.00931532	0.0508156
miR-28-x	2.4987	10.4393	2.06278	0.000167424	0.00159381
miR-298-x	0.01	5.4562	9.09175	1.50316e-14	7.68191e-13
miR-299-y	0.0603	0.779967	3.69318	0.00295287	0.0188634
miR-29-y	47.4007	101.065	1.0923	0.00157143	0.0111377
miR-29-z	0.132367	0.7141	2.43159	0.0209207	0.0990929
miR-300-y	0.0603	5.75183	6.57572	4.0288e-11	1.34895e-09
miR-301-y	7.68233	37.3807	2.28268	8.4595e-10	2.34691e-08
miR-3068-x	0.01	0.486533	5.60447	0.00050769	0.00410806
miR-3102-x	0.01	0.297367	4.89417	0.0141161	0.0710194
miR-3102-y	0.01	0.875367	6.45182	5.41816e-06	8.22036e-05
miR-322-y	0.01	2.3479	7.87523	3.92862e-08	8.75868e-07
miR-328-y	0.361167	2.57727	2.83511	9.67392e-05	0.000999295
miR-329-y	0.0864667	1.8042	4.38307	5.33678e-05	0.000582249
miR-335-x	0.2132	1.23583	2.5352	0.00564163	0.0334026
miR-335-y	0.1742	1.35313	2.95749	7.37732e-05	0.000778628
miR-337-x	0.01	0.621367	5.95737	0.000947171	0.00747726
miR-33-x	1.8065	18.7631	3.37663	2.04986e-15	1.17083e-13
miR-341-y	0.01	2.54477	7.99139	7.32183e-11	2.36983e-09
miR-342-z	0.200633	0.01	-4.32649	0.0343167	0.140597
miR-3432-x	0.2314	0.01	-4.53232	0.0255988	0.116151
miR-34-x	2.19183	34.9586	3.99544	1.24008e-14	6.68953e-13
miR-34-y	0.01	8.55477	9.74058	2.16967e-16	1.4045e-14
miR-351-x	0.01	4.64073	8.85821	2.02499e-10	6.34278e-09
miR-362-y	0.01	0.2537	4.66505	0.0291915	0.125977
miR-371-x	0.216467	0.01	-4.43607	0.0257407	0.116252
miR-376-y	0.01	0.5951	5.89506	0.00169276	0.0119106
miR-377-y	0.01	0.327667	5.03416	0.0266523	0.118713
miR-378-x	0.9975	0.1297	-2.94314	0.00683313	0.0392602
miR-378-y	89.9661	13.3749	-2.74985	2.51105e-05	0.000293763
miR-378-z	11.6169	0.9724	-3.57853	7.50441e-06	0.000110406
miR-379-x	0.3956	6.0406	3.93258	6.88102e-08	1.48477e-06
miR-379-y	0.169833	0.733267	2.11022	0.0338595	0.139312
miR-380-y	0.01	1.0088	6.6565	8.02212e-06	0.000113183
miR-381-y	1.56693	3.83157	1.28999	0.0408795	0.162016
miR-382-x	0.148033	1.57093	3.40763	0.000476995	0.00396681
miR-382-y	0.01	0.322933	5.01316	0.00432999	0.0261144
miR-3958-y	0.7512	0.0533667	-3.81519	0.00276588	0.0180246
miR-409-x	0.9538	9.6104	3.33284	1.03128e-06	1.88939e-05
miR-409-y	0.6121	5.8589	3.25879	1.78458e-05	0.000229535
miR-410-y	0.0864667	1.93627	4.48499	1.79657e-05	0.000229535
miR-411-x	2.1786	23.6547	3.44065	2.80426e-07	5.79349e-06
miR-411-y	0.3525	4.4752	3.66626	1.96308e-06	3.23076e-05
miR-431-x	0.01	0.520867	5.70284	0.00101417	0.00781552
miR-433-y	0.0328333	1.69427	5.68936	1.94825e-08	4.72938e-07
miR-434-x	0.01	15.0703	10.5575	3.14862e-21	3.05731e-19
miR-434-y	0.0374667	17.0147	8.82696	6.18835e-21	5.00741e-19
miR-4466-z	0.295533	1.473	2.31736	0.00588966	0.0344509
miR-4483-z	0.190333	0.01	-4.25046	0.0421734	0.165791
miR-449-x	0.0851667	0.554367	2.70248	0.0378537	0.15315
miR-450-x	1.14777	4.2237	1.87968	0.00836453	0.0468478
miR-460-y	3.2201	12.53	1.96021	1.31528e-05	0.000180979
miR-4635-z	3.40583	1.20467	-1.49937	0.00588835	0.0344509
miR-466-y	0.01	0.280233	4.80856	0.0309618	0.131284
miR-467-x	0.01	0.7141	6.15805	7.2489e-05	0.000773481
miR-470-x	0.221133	0.01	-4.46684	0.0233297	0.108388
miR-483-x	0.1652	0.01	-4.04614	0.0480995	0.185336
miR-483-y	0.9266	0.01	-6.53387	1.53257e-06	2.61074e-05
miR-484-z	0.366833	1.16127	1.6625	0.0430918	0.168718
miR-485-y	0.01	0.556167	5.79745	0.00114199	0.00866303
miR-486-x	82.5026	2.02737	-5.34676	2.76468e-14	1.34225e-12
miR-486-z	0.384333	0.01	-5.26429	0.0118151	0.0613499
miR-490-y	2.72337	0.539233	-2.33641	0.000355196	0.00312571
miR-494-y	0.4284	2.44743	2.51424	0.00135011	0.00990887
miR-495-y	0.0592667	0.4943	3.06009	0.0159704	0.0784916
miR-496-y	0.01	0.3817	5.25437	0.0015546	0.0110994
miR-497-x	0.0603	1.0678	4.14634	0.000357316	0.00312571
miR-500-y	5.2891	1.05	-2.33263	0.0013746	0.00990887
miR-501-y	0.754733	6.21883	3.04261	8.86761e-07	1.72209e-05
miR-502-z	5.2891	1.05	-2.33263	0.00136995	0.00990887
miR-505-y	0.9348	0.1468	-2.67081	0.00135361	0.00990887
miR-5099-z	0.01	67.8607	12.7284	2.81404e-50	2.73243e-47
miR-5106-z	0.01	1.14293	6.8366	5.59957e-05	0.000604132
miR-540-y	0.01	0.4829	5.59365	0.00257631	0.0171342
miR-541-x	0.01	21.3304	11.0587	3.87347e-21	3.41921e-19
miR-543-y	0.121867	0.758433	2.63772	0.00848039	0.0470541
miR-561-x	1.0471	0.01	-6.71026	1.01788e-06	1.88939e-05
miR-577-x	0.751133	0.01	-6.231	1.59902e-05	0.000212691
miR-582-y	0.1834	1.3377	2.86669	0.00172357	0.0120402
miR-589-x	1.9568	0.01	-7.61235	2.3335e-10	7.08072e-09
miR-592-x	0.240633	0.01	-4.58876	0.0127011	0.0649091
miR-598-y	0.265767	0.01	-4.73209	0.00878516	0.0484681
miR-615-y	2.80277	0.311533	-3.16939	1.37135e-06	2.41818e-05
miR-629-x	0.354533	0.01	-5.14785	0.00137765	0.00990887
miR-6412-z	35.8948	17.7186	-1.01851	0.00177906	0.0123391
miR-652-y	0.872667	5.2363	2.58505	2.30045e-05	0.00027577
miR-654-y	1.06667	0.01	-6.73697	1.95851e-06	3.23076e-05
miR-6570-x	1.39407	3.47727	1.31865	0.033048	0.137135
miR-660-z	1.89853	0.01	-7.56874	2.59891e-06	4.15507e-05
miR-665-z	0.01	0.2063	4.36667	0.0440514	0.171096
miR-667-y	0.01	0.993233	6.63406	2.80747e-05	0.00032453
miR-668-y	0.01	0.329333	5.04148	0.00509593	0.0303567
miR-673-x	0.01	0.231867	4.53522	0.0307622	0.131183
miR-674-y	0.01	2.5064	7.96947	2.73975e-10	8.06151e-09
miR-676-y	0.01	0.8021	6.32571	1.57734e-05	0.000212691
miR-700-y	0.01	0.458333	5.51833	0.00108255	0.00827679
miR-708-x	1.37037	0.0621667	-4.46228	4.36414e-07	8.64811e-06
miR-708-y	1.54433	0.0389333	-5.30983	2.16824e-07	4.57688e-06
miR-7134-y	0.01	2.32973	7.86402	1.52973e-08	3.90887e-07
miR-7214-x	0.213433	0.01	-4.41571	0.0375403	0.15315
miR-7248-y	0.209867	0.01	-4.3914	0.0298009	0.128038
miR-725-x	0.346833	1.2867	1.89136	0.0100616	0.0542765
miR-735-y	0.01	0.2765	4.78921	0.0240603	0.111021
miR-736-y	0.01	0.627367	5.97124	0.000119879	0.00117578
miR-741-y	0.3304	0.01	-5.04614	0.00398055	0.024157
miR-744-x	4.02803	10.9451	1.44214	0.00502292	0.0301065
miR-7552-x	0.4125	1.7026	2.04527	0.000987006	0.00766707
miR-7552-z	0.729567	3.1122	2.09282	9.18083e-05	0.000958558
miR-766-y	0.3217	0.01	-5.00764	0.0030893	0.019606
miR-767-x	0.3535	0.01	-5.14364	0.00135825	0.00990887
miR-769-x	4.31227	0.299033	-3.85007	2.12019e-09	5.56406e-08
miR-8109-z	0.01	0.211733	4.40418	0.0385183	0.155192
miR-872-x	0.01	0.835033	6.38376	2.86321e-05	0.000327079
miR-872-y	0.01	3.42913	8.4217	2.14171e-12	7.99847e-11
miR-874-y	1.3483	0.249933	-2.43153	0.000978128	0.00765938
miR-93-z	0.104933	0.684767	2.70614	0.0148337	0.0738643
miR-941-z	2.852	0.01	-8.15583	1.21116e-13	5.11321e-12
miR-96-x	311.857	94.8682	-1.71689	1.4763e-09	3.98191e-08
miR-99-y	19.9997	52.7134	1.39819	2.20754e-05	0.00026794
miR-9-z	33.9149	15.8473	-1.09768	0.0001038	0.00104782
novel-m0009-3p	34.8762	74.6122	1.09717	0.00011455	0.00113498
novel-m0013-5p	25.057	57.6289	1.20158	0.000161064	0.00154844
novel-m0014-5p	11.9672	31.4904	1.39583	1.97495e-05	0.000242744
novel-m0015-5p	11.9672	31.4904	1.39583	1.88525e-05	0.00023469
novel-m0016-5p	11.9672	31.4904	1.39583	1.6598e-05	0.000217793
novel-m0021-5p	6.74637	67.4827	3.32233	9.71158e-21	7.2538e-19
novel-m0023-3p	2.49147	26.0947	3.38869	7.75431e-12	2.68909e-10
novel-m0040-3p	1.62433	10.4842	2.69029	7.0319e-10	2.00823e-08
novel-m0047-3p	1.69003	4.6494	1.45999	0.0026215	0.0173162
novel-m0057-5p	0.845067	3.11273	1.88104	0.00188871	0.0128247
novel-m0067-5p	0.868133	2.5196	1.53721	0.0168635	0.0821415
novel-m0074-5p	0.624933	2.92663	2.22747	0.000103025	0.00104782
novel-m0076-5p	1.32267	0.5171	-1.35493	0.0282531	0.124699
novel-m0089-5p	0.108267	1.23733	3.51457	0.000104674	0.00104782
novel-m0094-5p	0.434633	1.45323	1.7414	0.0261446	0.116988
novel-m0095-5p	0.434633	1.45323	1.7414	0.0260687	0.116988
novel-m0120-5p	0.105933	0.816567	2.94641	0.00668676	0.0388793
novel-m0121-5p	0.261133	1.07013	2.03493	0.0242393	0.111021
novel-m0122-3p	0.261133	1.07013	2.03493	0.0241938	0.111021
novel-m0136-5p	0.01	0.664633	6.05449	0.000229651	0.00210369
novel-m0138-5p	0.178833	0.657967	1.8794	0.0489606	0.187277
novel-m0161-5p	0.0546333	0.431067	2.98006	0.0319994	0.134508
novel-m0184-5p	0.0374667	0.462333	3.62525	0.011141	0.0585796
novel-m0185-5p	0.0374667	0.462333	3.62525	0.0110744	0.0585796
novel-m0193-3p	0.01	0.439167	5.4567	0.00383392	0.0235616
novel-m0194-3p	0.01	0.439167	5.4567	0.00390281	0.0238342
novel-m0199-5p	0.01	0.415633	5.37724	0.00333672	0.0209029
novel-m0200-3p	0.01	0.415633	5.37724	0.00330315	0.020827
novel-m0201-5p	0.01	0.415633	5.37724	0.00339748	0.0211471
novel-m0220-3p	0.0328333	0.310833	3.24291	0.025581	0.116151
novel-m0221-3p	0.196267	0.828633	2.07792	0.0287754	0.125295
novel-m0222-3p	0.196267	0.828633	2.07792	0.028676	0.125295
novel-m0224-5p	0.246533	0.01	-4.62371	0.039969	0.159057
novel-m0242-3p	0.238333	0.01	-4.57491	0.0490815	0.187277
novel-m0248-5p	0.01	0.232867	4.54143	0.0321691	0.134639
novel-m0262-3p	0.01	0.238267	4.57451	0.0272691	0.120905
Note
FDR: false discovery rate
BN: blind-side normal skin
BH: blind-side hypermelanotic skin
