# Supplementary material for: Identification of Potential Blind-Side Hypermelanosis-Related lncRNA–miRNA–mRNA Regulatory Network in a Flatfish Species, Chinese Tongue Sole (Cynoglossus semilaevis)
Source: Front Genet. 2022 Feb 3;12:817117. doi: 10.3389/fgene.2021.817117 (PMC8850641; doi:10.3389/fgene.2021.817117)
Supplement: Supplementary file 5 [file Table11.xlsx]

## Sheet: Table S11
Supplementary Table 11 GO enrichment analysis of 162 DEGs involved in ceRNA regulatory network in biological process
GO ID	Description	pvalue	Genes
GO:0048066	developmental pigmentation	6.08879e-06	MSTRG.14884(ihhb);MSTRG.18844(HPS4);ncbi_103377722(IGSF11);ncbi_103392008(GPR143);ncbi_103392601(Oca2);ncbi_103393348(SOX10)
GO:0042440	pigment metabolic process	1.7357e-05	ncbi_103379178(MC1R);ncbi_103392008(GPR143);ncbi_103392601(Oca2);ncbi_103399558(sox2)
GO:0048069	eye pigmentation	2.88726e-05	MSTRG.14884(ihhb);ncbi_103392008(GPR143);ncbi_103392601(Oca2)
GO:0043473	pigmentation	8.01801e-05	MSTRG.14884(ihhb);MSTRG.18844(HPS4);ncbi_103377722(IGSF11);ncbi_103392008(GPR143);ncbi_103392601(Oca2);ncbi_103393348(SOX10)
GO:0018958	phenol-containing compound metabolic process	0.000225293	ncbi_103379072(HDC);ncbi_103379178(MC1R);ncbi_103382571(Pah);ncbi_103392601(Oca2);ncbi_103395769(Slc5a5)
GO:0050931	pigment cell differentiation	0.000405113	MSTRG.18844(HPS4);ncbi_103377722(IGSF11);ncbi_103392601(Oca2);ncbi_103393348(SOX10)
GO:0007600	sensory perception	0.000610653	ncbi_103378396(TSPEAR);ncbi_103379178(MC1R);ncbi_103380156(slc17a8);ncbi_103381065(Ush2A);ncbi_103381244(SLC24A4);ncbi_103382666(kera);ncbi_103384473(Espn);ncbi_103386707(asic1b);ncbi_103386788(krt8);ncbi_103392008(GPR143);ncbi_103399558(sox2)
GO:0042441	eye pigment metabolic process	0.00109474	ncbi_103392008(GPR143);ncbi_103392601(Oca2)
GO:0043324	pigment metabolic process involved in developmental pigmentation	0.00109474	ncbi_103392008(GPR143);ncbi_103392601(Oca2)
GO:0043474	pigment metabolic process involved in pigmentation	0.00109474	ncbi_103392008(GPR143);ncbi_103392601(Oca2)
GO:0001505	regulation of neurotransmitter levels	0.00131848	ncbi_103380156(slc17a8);ncbi_103382571(Pah);ncbi_103386707(asic1b);ncbi_103389196(glul);ncbi_103392037(GPM6B)
GO:1902578	single-organism localization	0.00163341	MSTRG.14884(ihhb);ncbi_103378888(rhcg2);ncbi_103379731(Spire2);ncbi_103380156(slc17a8);ncbi_103381244(SLC24A4);ncbi_103381759(Gjd3);ncbi_103382035(CA4);ncbi_103382117(Uts2r);ncbi_103382616(ABCG1);ncbi_103383682(nachra9);ncbi_103385841(CELSR2);ncbi_103386707(asic1b);ncbi_103387509(FABP2);ncbi_103389196(glul);ncbi_103390076(MAP1B);ncbi_103390797(Stard10);ncbi_103391401(CLINT1);ncbi_103392037(GPM6B)…
GO:0060788	ectodermal placode formation	0.00207263	ncbi_103382103(dlx3b);ncbi_103393348(SOX10);ncbi_103399558(sox2)
GO:0071697	ectodermal placode morphogenesis	0.00207263	ncbi_103382103(dlx3b);ncbi_103393348(SOX10);ncbi_103399558(sox2)
GO:0071696	ectodermal placode development	0.0022261	ncbi_103382103(dlx3b);ncbi_103393348(SOX10);ncbi_103399558(sox2)
GO:0006582	melanin metabolic process	0.00347094	ncbi_103379178(MC1R);ncbi_103392601(Oca2)
GO:0050877	neurological system process	0.00349334	ncbi_103378396(TSPEAR);ncbi_103379178(MC1R);ncbi_103380156(slc17a8);ncbi_103381065(Ush2A);ncbi_103381244(SLC24A4);ncbi_103382666(kera);ncbi_103383682(nachra9);ncbi_103384473(Espn);ncbi_103386707(asic1b);ncbi_103386788(krt8);ncbi_103392008(GPR143);ncbi_103399558(sox2)
GO:0030850	prostate gland development	0.00453952	MSTRG.14884(ihhb);ncbi_103393348(SOX10)
GO:1901615	organic hydroxy compound metabolic process	0.00470127	ncbi_103377371(IMPA1);ncbi_103379072(HDC);ncbi_103379178(MC1R);ncbi_103382571(Pah);ncbi_103382616(ABCG1);ncbi_103392601(Oca2);ncbi_103395769(Slc5a5)
GO:0031103	axon regeneration	0.00512366	ncbi_103387226(Chst3);ncbi_103390076(MAP1B)
GO:0048678	response to axon injury	0.00512366	ncbi_103387226(Chst3);ncbi_103390076(MAP1B)
GO:0006023	aminoglycan biosynthetic process	0.00597982	ncbi_103377879(B4GALT3);ncbi_103378894(GPC5);ncbi_103382666(kera);ncbi_103387226(Chst3)
GO:0006004	fucose metabolic process	0.00637507	ncbi_103378711(Fut9)
GO:0019317	fucose catabolic process	0.00637507	ncbi_103378711(Fut9)
GO:0006811	ion transport	0.00739798	ncbi_103378888(rhcg2);ncbi_103380156(slc17a8);ncbi_103381244(SLC24A4);ncbi_103381759(Gjd3);ncbi_103382035(CA4);ncbi_103382616(ABCG1);ncbi_103383682(nachra9);ncbi_103386707(asic1b);ncbi_103387509(FABP2);ncbi_103392601(Oca2);ncbi_103392791(ttyh2l);ncbi_103394371(GIPC3);ncbi_103395769(Slc5a5);ncbi_103398681(CHRNA2)
GO:0010874	regulation of cholesterol efflux	0.00778254	MSTRG.14884(ihhb);ncbi_103382616(ABCG1)
GO:0033344	cholesterol efflux	0.00778254	MSTRG.14884(ihhb);ncbi_103382616(ABCG1)
GO:0035809	regulation of urine volume	0.00778254	ncbi_103382035(CA4);ncbi_103382117(Uts2r)
GO:0044765	single-organism transport	0.0087118	MSTRG.14884(ihhb);ncbi_103378888(rhcg2);ncbi_103380156(slc17a8);ncbi_103381244(SLC24A4);ncbi_103381759(Gjd3);ncbi_103382035(CA4);ncbi_103382117(Uts2r);ncbi_103382616(ABCG1);ncbi_103383682(nachra9);ncbi_103385841(CELSR2);ncbi_103386707(asic1b);ncbi_103387509(FABP2);ncbi_103389196(glul);ncbi_103390797(Stard10);ncbi_103391401(CLINT1);ncbi_103392037(GPM6B);ncbi_103392601(Oca2);ncbi_103392791(ttyh2l);…
GO:0030111	regulation of Wnt signaling pathway	0.00906644	MSTRG.14884(ihhb);ncbi_103382103(dlx3b);ncbi_103393348(SOX10);ncbi_103398463(Apc2);ncbi_103399558(sox2)
GO:0045104	intermediate filament cytoskeleton organization	0.0101033	MSTRG.14884(ihhb);ncbi_103397600(krt18)
GO:0051588	regulation of neurotransmitter transport	0.0101033	ncbi_103386707(asic1b);ncbi_103392037(GPM6B)
GO:0044062	regulation of excretion	0.010937	ncbi_103382035(CA4);ncbi_103382117(Uts2r)
GO:0030178	negative regulation of Wnt signaling pathway	0.0110066	MSTRG.14884(ihhb);ncbi_103393348(SOX10);ncbi_103398463(Apc2);ncbi_103399558(sox2)
GO:0006024	glycosaminoglycan biosynthetic process	0.0116565	ncbi_103377879(B4GALT3);ncbi_103382666(kera);ncbi_103387226(Chst3)
GO:0055067	monovalent inorganic cation homeostasis	0.0116565	ncbi_103378888(rhcg2);ncbi_103382035(CA4);ncbi_103382117(Uts2r)
GO:0045103	intermediate filament-based process	0.0117999	MSTRG.14884(ihhb);ncbi_103397600(krt18)
GO:0019748	secondary metabolic process	0.0126918	ncbi_103379178(MC1R);ncbi_103392601(Oca2)
GO:0001692	histamine metabolic process	0.0127101	ncbi_103379072(HDC)
GO:0010840	regulation of circadian sleep/wake cycle, wakefulness	0.0127101	ncbi_103382117(Uts2r)
GO:0042350	GDP-L-fucose biosynthetic process	0.0127101	ncbi_103392940(TSTA3)
GO:0042746	circadian sleep/wake cycle, wakefulness	0.0127101	ncbi_103382117(Uts2r)
GO:0042982	amyloid precursor protein metabolic process	0.0127101	ncbi_103382616(ABCG1)
GO:0046368	GDP-L-fucose metabolic process	0.0127101	ncbi_103392940(TSTA3)
GO:0048073	regulation of eye pigmentation	0.0127101	MSTRG.14884(ihhb)
GO:0050804	modulation of synaptic transmission	0.0130401	ncbi_103386707(asic1b);ncbi_103389196(glul);ncbi_103390076(MAP1B);ncbi_103392037(GPM6B);ncbi_103394371(GIPC3)
GO:0007588	excretion	0.0136123	ncbi_103382035(CA4);ncbi_103382117(Uts2r)
GO:0051234	establishment of localization	0.0139763	MSTRG.14884(ihhb);MSTRG.18844(HPS4);ncbi_103378888(rhcg2);ncbi_103379731(Spire2);ncbi_103380156(slc17a8);ncbi_103381244(SLC24A4);ncbi_103381759(Gjd3);ncbi_103382035(CA4);ncbi_103382117(Uts2r);ncbi_103382616(ABCG1);ncbi_103383682(nachra9);ncbi_103385841(CELSR2);ncbi_103386707(asic1b);ncbi_103387509(FABP2);ncbi_103389196(glul);ncbi_103390076(MAP1B);ncbi_103390797(Stard10);ncbi_103391401(CLINT1);ncb…
GO:0032374	regulation of cholesterol transport	0.0145609	MSTRG.14884(ihhb);ncbi_103382616(ABCG1)
GO:0032371	regulation of sterol transport	0.0165411	MSTRG.14884(ihhb);ncbi_103382616(ABCG1)
GO:0048665	neuron fate specification	0.0165411	MSTRG.14884(ihhb);ncbi_103382103(dlx3b)
GO:0006810	transport	0.0167299	MSTRG.14884(ihhb);MSTRG.18844(HPS4);ncbi_103378888(rhcg2);ncbi_103379731(Spire2);ncbi_103380156(slc17a8);ncbi_103381244(SLC24A4);ncbi_103381759(Gjd3);ncbi_103382035(CA4);ncbi_103382117(Uts2r);ncbi_103382616(ABCG1);ncbi_103383682(nachra9);ncbi_103385841(CELSR2);ncbi_103386707(asic1b);ncbi_103387509(FABP2);ncbi_103389196(glul);ncbi_103390076(MAP1B);ncbi_103390797(Stard10);ncbi_103391401(CLINT1);ncb…
GO:0048754	branching morphogenesis of an epithelial tube	0.0179757	MSTRG.14884(ihhb);ncbi_103393348(SOX10);ncbi_103399558(sox2)
GO:0005988	lactose metabolic process	0.0190052	ncbi_103377879(B4GALT3)
GO:0009950	dorsal/ventral axis specification	0.0190052	MSTRG.14884(ihhb)
GO:0010738	regulation of protein kinase A signaling	0.0190052	ncbi_103379178(MC1R)
GO:0031915	positive regulation of synaptic plasticity	0.0190052	ncbi_103390076(MAP1B)
GO:0051913	regulation of synaptic plasticity by chemical substance	0.0190052	ncbi_103390076(MAP1B)
GO:0051914	positive regulation of synaptic plasticity by chemical substance	0.0190052	ncbi_103390076(MAP1B)
GO:0050769	positive regulation of neurogenesis	0.0196566	MSTRG.14884(ihhb);ncbi_103393348(SOX10);ncbi_103399558(sox2)
GO:0051962	positive regulation of nervous system development	0.0196566	MSTRG.14884(ihhb);ncbi_103393348(SOX10);ncbi_103399558(sox2)
GO:0006814	sodium ion transport	0.0201401	ncbi_103381244(SLC24A4);ncbi_103382035(CA4);ncbi_103386707(asic1b);ncbi_103395769(Slc5a5)
GO:0031102	neuron projection regeneration	0.0208226	ncbi_103387226(Chst3);ncbi_103390076(MAP1B)
GO:0051179	localization	0.0208761	MSTRG.14884(ihhb);MSTRG.18844(HPS4);ncbi_103377722(IGSF11);ncbi_103377879(B4GALT3);ncbi_103378888(rhcg2);ncbi_103379731(Spire2);ncbi_103380156(slc17a8);ncbi_103381065(Ush2A);ncbi_103381244(SLC24A4);ncbi_103381759(Gjd3);ncbi_103382035(CA4);ncbi_103382117(Uts2r);ncbi_103382616(ABCG1);ncbi_103383682(nachra9);ncbi_103385841(CELSR2);ncbi_103386707(asic1b);ncbi_103387509(FABP2);ncbi_103389117(krt18a);n…
GO:0006869	lipid transport	0.0209579	MSTRG.14884(ihhb);ncbi_103382616(ABCG1);ncbi_103387509(FABP2);ncbi_103390797(Stard10)
GO:0048732	gland development	0.0213745	MSTRG.14884(ihhb);ncbi_103377879(B4GALT3);ncbi_103393348(SOX10);ncbi_103399558(sox2)
GO:0045165	cell fate commitment	0.0214783	MSTRG.14884(ihhb);ncbi_103382103(dlx3b);ncbi_103390702(TLX3);ncbi_103393348(SOX10);ncbi_103399558(sox2)
GO:0006022	aminoglycan metabolic process	0.0217961	ncbi_103377879(B4GALT3);ncbi_103378894(GPC5);ncbi_103382666(kera);ncbi_103387226(Chst3)
GO:0022607	cellular component assembly	0.0237189	MSTRG.14884(ihhb);ncbi_103379731(Spire2);ncbi_103381759(Gjd3);ncbi_103382428(Scube1);ncbi_103384473(Espn);ncbi_103385841(CELSR2);ncbi_103386707(asic1b);ncbi_103387237(Spock2);ncbi_103389196(glul);ncbi_103390076(MAP1B);ncbi_103390797(Stard10);ncbi_103392037(GPM6B);ncbi_103393348(SOX10);ncbi_103395866(OCLN);ncbi_103398681(CHRNA2);ncbi_103399558(sox2)
GO:0008284	positive regulation of cell proliferation	0.0238624	MSTRG.14884(ihhb);ncbi_103382103(dlx3b);ncbi_103382117(Uts2r);ncbi_103389196(glul);ncbi_103393348(SOX10)
GO:0001895	retina homeostasis	0.0252608	MSTRG.14884(ihhb)
GO:0010043	response to zinc ion	0.0252608	ncbi_103387903(MTF1)
GO:0042320	regulation of circadian sleep/wake cycle, REM sleep	0.0252608	ncbi_103382117(Uts2r)
GO:0042747	circadian sleep/wake cycle, REM sleep	0.0252608	ncbi_103382117(Uts2r)
GO:0051152	positive regulation of smooth muscle cell differentiation	0.0252608	MSTRG.14884(ihhb)
GO:0060684	epithelial-mesenchymal cell signaling	0.0252608	MSTRG.14884(ihhb)
GO:0016055	Wnt signaling pathway	0.0267902	MSTRG.14884(ihhb);ncbi_103382103(dlx3b);ncbi_103393348(SOX10);ncbi_103398463(Apc2);ncbi_103399558(sox2)
GO:0042476	odontogenesis	0.0272233	MSTRG.14884(ihhb);ncbi_103381244(SLC24A4);ncbi_103382103(dlx3b)
GO:0048806	genitalia development	0.0280039	MSTRG.14884(ihhb);ncbi_103399558(sox2)
GO:0055081	anion homeostasis	0.0280039	ncbi_103378888(rhcg2);ncbi_103382616(ABCG1)
GO:0061035	regulation of cartilage development	0.0280039	MSTRG.14884(ihhb);ncbi_103393348(SOX10)
GO:0001503	ossification	0.0287322	MSTRG.14884(ihhb);ncbi_103382103(dlx3b);ncbi_103392037(GPM6B);ncbi_103393348(SOX10);ncbi_103399558(sox2)
GO:0050954	sensory perception of mechanical stimulus	0.0292423	ncbi_103378396(TSPEAR);ncbi_103380156(slc17a8);ncbi_103384473(Espn);ncbi_103399558(sox2)
GO:0006026	aminoglycan catabolic process	0.0292848	ncbi_103378894(GPC5);ncbi_103382666(kera)
GO:0006836	neurotransmitter transport	0.0292848	ncbi_103386707(asic1b);ncbi_103392037(GPM6B)
GO:0007267	cell-cell signaling	0.0300642	MSTRG.14884(ihhb);ncbi_103379072(HDC);ncbi_103386707(asic1b);ncbi_103389196(glul);ncbi_103390076(MAP1B);ncbi_103392008(GPR143);ncbi_103392037(GPM6B);ncbi_103394371(GIPC3);ncbi_103398681(CHRNA2)
GO:0010878	cholesterol storage	0.031477	ncbi_103382616(ABCG1)
GO:0010885	regulation of cholesterol storage	0.031477	ncbi_103382616(ABCG1)
GO:0030318	melanocyte differentiation	0.031477	ncbi_103377722(IGSF11)
GO:0048070	regulation of developmental pigmentation	0.031477	MSTRG.14884(ihhb)
GO:0051150	regulation of smooth muscle cell differentiation	0.031477	MSTRG.14884(ihhb)
GO:0051151	negative regulation of smooth muscle cell differentiation	0.031477	MSTRG.14884(ihhb)
GO:0072135	kidney mesenchymal cell proliferation	0.031477	MSTRG.14884(ihhb)
GO:0048589	developmental growth	0.0323919	MSTRG.14884(ihhb);ncbi_103386788(krt8);ncbi_103390076(MAP1B);ncbi_103393348(SOX10);ncbi_103395345(MPZL1);ncbi_103399558(sox2)
GO:0010876	lipid localization	0.0345783	MSTRG.14884(ihhb);ncbi_103382616(ABCG1);ncbi_103387509(FABP2);ncbi_103390797(Stard10)
GO:0031330	negative regulation of cellular catabolic process	0.0346357	MSTRG.14884(ihhb);ncbi_103394371(GIPC3)
GO:0031099	regeneration	0.0351411	ncbi_103386788(krt8);ncbi_103387226(Chst3);ncbi_103390076(MAP1B);ncbi_103399558(sox2)
GO:0001708	cell fate specification	0.0361349	MSTRG.14884(ihhb);ncbi_103382103(dlx3b);ncbi_103399558(sox2)
GO:0003401	axis elongation	0.0374429	MSTRG.14884(ihhb);ncbi_103395345(MPZL1)
GO:0006547	histidine metabolic process	0.0376541	ncbi_103379072(HDC)
GO:0045581	negative regulation of T cell differentiation	0.0376541	MSTRG.14884(ihhb)
GO:0045620	negative regulation of lymphocyte differentiation	0.0376541	MSTRG.14884(ihhb)
GO:0052803	imidazole-containing compound metabolic process	0.0376541	ncbi_103379072(HDC)
GO:0030203	glycosaminoglycan metabolic process	0.0377495	ncbi_103377879(B4GALT3);ncbi_103382666(kera);ncbi_103387226(Chst3)
GO:0002062	chondrocyte differentiation	0.0388784	MSTRG.14884(ihhb);ncbi_103393348(SOX10)
GO:0009611	response to wounding	0.0401477	MSTRG.14884(ihhb);ncbi_103377879(B4GALT3);ncbi_103386788(krt8);ncbi_103387226(Chst3);ncbi_103390076(MAP1B);ncbi_103399558(sox2)
GO:0006812	cation transport	0.0403574	ncbi_103378888(rhcg2);ncbi_103380156(slc17a8);ncbi_103381244(SLC24A4);ncbi_103382035(CA4);ncbi_103383682(nachra9);ncbi_103386707(asic1b);ncbi_103392601(Oca2);ncbi_103395769(Slc5a5);ncbi_103398681(CHRNA2)
GO:0061138	morphogenesis of a branching epithelium	0.0410883	MSTRG.14884(ihhb);ncbi_103393348(SOX10);ncbi_103399558(sox2)
GO:0042633	hair cycle	0.0433082	MSTRG.14884(ihhb);ncbi_103397600(krt18)
GO:0002053	positive regulation of mesenchymal cell proliferation	0.0437924	MSTRG.14884(ihhb)
GO:0003415	chondrocyte hypertrophy	0.0437924	MSTRG.14884(ihhb)
GO:0005984	disaccharide metabolic process	0.0437924	ncbi_103377879(B4GALT3)
GO:0007143	female meiotic division	0.0437924	ncbi_103379731(Spire2)
GO:0051580	regulation of neurotransmitter uptake	0.0437924	ncbi_103392037(GPM6B)
GO:0051581	negative regulation of neurotransmitter uptake	0.0437924	ncbi_103392037(GPM6B)
GO:0051589	negative regulation of neurotransmitter transport	0.0437924	ncbi_103392037(GPM6B)
GO:2000648	positive regulation of stem cell proliferation	0.0437924	MSTRG.14884(ihhb)
GO:0071495	cellular response to endogenous stimulus	0.0448112	MSTRG.14884(ihhb);ncbi_103380156(slc17a8);ncbi_103380536(nr2c1-b);ncbi_103390076(MAP1B);ncbi_103393348(SOX10);ncbi_103394371(GIPC3);ncbi_103395769(Slc5a5)
GO:0021782	glial cell development	0.0448249	MSTRG.14884(ihhb);ncbi_103393348(SOX10)
GO:0007268	synaptic transmission	0.0458871	ncbi_103386707(asic1b);ncbi_103389196(glul);ncbi_103390076(MAP1B);ncbi_103392037(GPM6B);ncbi_103394371(GIPC3)
GO:0099536	synaptic signaling	0.0458871	ncbi_103386707(asic1b);ncbi_103389196(glul);ncbi_103390076(MAP1B);ncbi_103392037(GPM6B);ncbi_103394371(GIPC3)
GO:0099537	trans-synaptic signaling	0.0458871	ncbi_103386707(asic1b);ncbi_103389196(glul);ncbi_103390076(MAP1B);ncbi_103392037(GPM6B);ncbi_103394371(GIPC3)
GO:0006584	catecholamine metabolic process	0.0463611	ncbi_103379072(HDC);ncbi_103382571(Pah)
GO:0044085	cellular component biogenesis	0.0467962	MSTRG.14884(ihhb);ncbi_103379731(Spire2);ncbi_103381759(Gjd3);ncbi_103382428(Scube1);ncbi_103384473(Espn);ncbi_103385841(CELSR2);ncbi_103386707(asic1b);ncbi_103387237(Spock2);ncbi_103389196(glul);ncbi_103390076(MAP1B);ncbi_103390797(Stard10);ncbi_103392037(GPM6B);ncbi_103393348(SOX10);ncbi_103395866(OCLN);ncbi_103398681(CHRNA2);ncbi_103399558(sox2)
GO:0009712	catechol-containing compound metabolic process	0.0479166	ncbi_103379072(HDC);ncbi_103382571(Pah)
GO:0030301	cholesterol transport	0.0479166	MSTRG.14884(ihhb);ncbi_103382616(ABCG1)
GO:0006820	anion transport	0.0494755	ncbi_103380156(slc17a8);ncbi_103382616(ABCG1);ncbi_103387509(FABP2);ncbi_103392791(ttyh2l);ncbi_103394371(GIPC3);ncbi_103395769(Slc5a5)
GO:0032368	regulation of lipid transport	0.049491	MSTRG.14884(ihhb);ncbi_103382616(ABCG1)
GO:0002063	chondrocyte development	0.0498921	MSTRG.14884(ihhb)
GO:0002360	T cell lineage commitment	0.0498921	MSTRG.14884(ihhb)
GO:0006020	inositol metabolic process	0.0498921	ncbi_103377371(IMPA1)
GO:0021930	cerebellar granule cell precursor proliferation	0.0498921	MSTRG.14884(ihhb)
GO:0021936	regulation of cerebellar granule cell precursor proliferation	0.0498921	MSTRG.14884(ihhb)
GO:0033080	immature T cell proliferation in thymus	0.0498921	MSTRG.14884(ihhb)
GO:0033084	regulation of immature T cell proliferation in thymus	0.0498921	MSTRG.14884(ihhb)
GO:0036072	direct ossification	0.0498921	MSTRG.14884(ihhb)
GO:0042706	eye photoreceptor cell fate commitment	0.0498921	MSTRG.14884(ihhb)
GO:0046552	photoreceptor cell fate commitment	0.0498921	MSTRG.14884(ihhb)
GO:0046686	response to cadmium ion	0.0498921	ncbi_103387903(MTF1)
GO:0050868	negative regulation of T cell activation	0.0498921	MSTRG.14884(ihhb)
GO:0070528	protein kinase C signaling	0.0498921	ncbi_103379178(MC1R)
GO:0090036	regulation of protein kinase C signaling	0.0498921	ncbi_103379178(MC1R)
GO:1903038	negative regulation of leukocyte cell-cell adhesion	0.0498921	MSTRG.14884(ihhb)
GO:2000177	regulation of neural precursor cell proliferation	0.0498921	MSTRG.14884(ihhb)
Note
GO: gene ontology
DEG: differentially expressed gene
ceRNA: competing endogenous RNA
