# Supplementary material for: Identification of Potential Blind-Side Hypermelanosis-Related lncRNA–miRNA–mRNA Regulatory Network in a Flatfish Species, Chinese Tongue Sole (Cynoglossus semilaevis)
Source: Front Genet. 2022 Feb 3;12:817117. doi: 10.3389/fgene.2021.817117 (PMC8850641; doi:10.3389/fgene.2021.817117)
Supplement: Supplementary file 6 [file Table4.xlsx]

## Sheet: Table S4
Supplementary Table 4 GO enrichment of differentially expressed mRNAs
GO ID	Description	p-value	p.adjust	Genes
GO:0048066	developmental pigmentation	6.94883e-10	1.57947e-06	MSTRG.14884(ihhb);MSTRG.18844(HPS4);ncbi_103377722(IGSF11);ncbi_103378543(tyr);ncbi_103383759(kita);ncbi_103385220(PMEL);ncbi_103386040(PMEL);ncbi_103390408(Slc45a2);ncbi_103390683(tyrp1);ncbi_103392008(GPR143);ncbi_103392601(Oca2);ncbi_103393122(mreg);ncbi_103393348(SOX10);ncbi_103395402(tyr);ncbi_103397502(MEF2C)
GO:0006570	tyrosine metabolic process	7.38572e-09	8.39387e-06	ncbi_103378543(tyr);ncbi_103379743(Tat);ncbi_103382571(Pah);ncbi_103390683(tyrp1);ncbi_103395402(tyr);ncbi_103396905(hpd);ncbi_103398068(hpd)
GO:0050931	pigment cell differentiation	2.13111e-07	0.000161467	MSTRG.18844(HPS4);ncbi_103377722(IGSF11);ncbi_103378543(tyr);ncbi_103383759(kita);ncbi_103390408(Slc45a2);ncbi_103390683(tyrp1);ncbi_103392601(Oca2);ncbi_103393122(mreg);ncbi_103393348(SOX10);ncbi_103395402(tyr);ncbi_103397502(MEF2C)
GO:0043473	pigmentation	3.96949e-07	0.000225566	MSTRG.14884(ihhb);MSTRG.18844(HPS4);ncbi_103377722(IGSF11);ncbi_103378543(tyr);ncbi_103383759(kita);ncbi_103385220(PMEL);ncbi_103386040(PMEL);ncbi_103390408(Slc45a2);ncbi_103390683(tyrp1);ncbi_103392008(GPR143);ncbi_103392601(Oca2);ncbi_103393122(mreg);ncbi_103393348(SOX10);ncbi_103395402(tyr);ncbi_103397502(MEF2C)
GO:0009072	aromatic amino acid family metabolic process	1.7647e-06	0.000802231	ncbi_103378543(tyr);ncbi_103379743(Tat);ncbi_103382571(Pah);ncbi_103390683(tyrp1);ncbi_103395402(tyr);ncbi_103396905(hpd);ncbi_103398068(hpd)
GO:0048069	eye pigmentation	3.28903e-06	0.00107201	MSTRG.14884(ihhb);ncbi_103378543(tyr);ncbi_103392008(GPR143);ncbi_103392601(Oca2);ncbi_103395402(tyr)
GO:0042440	pigment metabolic process	3.30141e-06	0.00107201	ncbi_103378543(tyr);ncbi_103379178(MC1R);ncbi_103390683(tyrp1);ncbi_103392008(GPR143);ncbi_103392601(Oca2);ncbi_103395402(tyr);ncbi_103399558(sox2)
GO:0018958	phenol-containing compound metabolic process	2.29485e-05	0.00603036	ncbi_103378543(tyr);ncbi_103379072(HDC);ncbi_103379178(MC1R);ncbi_103382571(Pah);ncbi_103388035(Npr1);ncbi_103389065(DBH);ncbi_103390683(tyrp1);ncbi_103392601(Oca2);ncbi_103395402(tyr);ncbi_103395769(Slc5a5);ncbi_107989392(Npr1)
GO:0006582	melanin metabolic process	2.38774e-05	0.00603036	ncbi_103378543(tyr);ncbi_103379178(MC1R);ncbi_103390683(tyrp1);ncbi_103392601(Oca2);ncbi_103395402(tyr)
GO:0007600	sensory perception	3.357e-05	0.00608868	ncbi_103378396(TSPEAR);ncbi_103378543(tyr);ncbi_103379139(pax6);ncbi_103379178(MC1R);ncbi_103380156(slc17a8);ncbi_103381065(Ush2A);ncbi_103381244(SLC24A4);ncbi_103381526(opn4a);ncbi_103381613(NGFR);ncbi_103381924(RGR);ncbi_103382363(Fscn2);ncbi_103382666(kera);ncbi_103383505(MYO15A);ncbi_103384377(MECP2);ncbi_103384473(Espn);ncbi_103384675(Lamb2);ncbi_103386707(asic1b);ncbi_103386788(krt8);ncbi_1…
GO:0042441	eye pigment metabolic process	3.4823e-05	0.00608868	ncbi_103378543(tyr);ncbi_103392008(GPR143);ncbi_103392601(Oca2);ncbi_103395402(tyr)
GO:0043324	pigment metabolic process involved in developmental pigmentation	3.4823e-05	0.00608868	ncbi_103378543(tyr);ncbi_103392008(GPR143);ncbi_103392601(Oca2);ncbi_103395402(tyr)
GO:0043474	pigment metabolic process involved in pigmentation	3.4823e-05	0.00608868	ncbi_103378543(tyr);ncbi_103392008(GPR143);ncbi_103392601(Oca2);ncbi_103395402(tyr)
GO:0006558	L-phenylalanine metabolic process	0.000100034	0.0151584	ncbi_103379743(Tat);ncbi_103382571(Pah);ncbi_103396905(hpd);ncbi_103398068(hpd)
GO:1902221	erythrose 4-phosphate/phosphoenolpyruvate family amino acid metabolic process	0.000100034	0.0151584	ncbi_103379743(Tat);ncbi_103382571(Pah);ncbi_103396905(hpd);ncbi_103398068(hpd)
GO:0006024	glycosaminoglycan biosynthetic process	0.0001729	0.0245626	MSTRG.4434(Chst12);ncbi_103377879(B4GALT3);ncbi_103382666(kera);ncbi_103386441(ASPN);ncbi_103387226(Chst3);ncbi_103391351(Chst12);ncbi_103393159(Chst12);ncbi_103395738(B3GNT3);ncbi_103399385(B3GNT3)
GO:0006023	aminoglycan biosynthetic process	0.00027466	0.0367237	MSTRG.4434(Chst12);ncbi_103377879(B4GALT3);ncbi_103378894(GPC5);ncbi_103382666(kera);ncbi_103386441(ASPN);ncbi_103387226(Chst3);ncbi_103391351(Chst12);ncbi_103393159(Chst12);ncbi_103395738(B3GNT3);ncbi_103396238(gpc1);ncbi_103399385(B3GNT3)
GO:0006022	aminoglycan metabolic process	0.000650659	0.0821637	MSTRG.4434(Chst12);ncbi_103377879(B4GALT3);ncbi_103378894(GPC5);ncbi_103382666(kera);ncbi_103386441(ASPN);ncbi_103386507(Chst15);ncbi_103386512(GAL3ST3);ncbi_103387226(Chst3);ncbi_103391351(Chst12);ncbi_103393159(Chst12);ncbi_103395738(B3GNT3);ncbi_103396238(gpc1);ncbi_103399385(B3GNT3)
GO:0019748	secondary metabolic process	0.000719468	0.086071	ncbi_103378543(tyr);ncbi_103379178(MC1R);ncbi_103390683(tyrp1);ncbi_103392601(Oca2);ncbi_103395402(tyr)
GO:0031099	regeneration	0.000865666	0.0983829	ncbi_103377312(APOD);ncbi_103379853(ccnd1);ncbi_103380604(gja1);ncbi_103382578(igf1);ncbi_103384120(FGF20);ncbi_103386114(krt8);ncbi_103386788(krt8);ncbi_103387226(Chst3);ncbi_103387396(msxc);ncbi_103390076(MAP1B);ncbi_103393167(GPX2);ncbi_103396409(VIM);ncbi_103396450(APOD);ncbi_103399558(sox2)
GO:0031103	axon regeneration	0.00097459	0.100693	ncbi_103377312(APOD);ncbi_103387226(Chst3);ncbi_103390076(MAP1B);ncbi_103396450(APOD)
GO:0048678	response to axon injury	0.00097459	0.100693	ncbi_103377312(APOD);ncbi_103387226(Chst3);ncbi_103390076(MAP1B);ncbi_103396450(APOD)
GO:0008285	negative regulation of cell proliferation	0.00117724	0.109213	ncbi_103377312(APOD);ncbi_103378581(DNER);ncbi_103379139(pax6);ncbi_103380604(gja1);ncbi_103388035(Npr1);ncbi_103391650(SF1);ncbi_103394757(ifi30);ncbi_103396238(gpc1);ncbi_103396296(Snai2);ncbi_103396450(APOD);ncbi_103397502(MEF2C);ncbi_103399558(sox2);ncbi_107989392(Npr1)
GO:0061005	cell differentiation involved in kidney development	0.00118784	0.109213	ncbi_103383562(MYH9);ncbi_103384675(Lamb2);ncbi_103387112(Six2);ncbi_103392225(NOSTRIN);ncbi_103397502(MEF2C)
GO:0050877	neurological system process	0.00123568	0.109213	MSTRG.4014(STRCP1);ncbi_103378396(TSPEAR);ncbi_103378543(tyr);ncbi_103379139(pax6);ncbi_103379178(MC1R);ncbi_103380156(slc17a8);ncbi_103381065(Ush2A);ncbi_103381244(SLC24A4);ncbi_103381526(opn4a);ncbi_103381613(NGFR);ncbi_103381924(RGR);ncbi_103382363(Fscn2);ncbi_103382666(kera);ncbi_103383505(MYO15A);ncbi_103383682(nachra9);ncbi_103383904(CHRNA7);ncbi_103384377(MECP2);ncbi_103384473(Espn);ncbi_1…
GO:0030203	glycosaminoglycan metabolic process	0.00124925	0.109213	MSTRG.4434(Chst12);ncbi_103377879(B4GALT3);ncbi_103382666(kera);ncbi_103386441(ASPN);ncbi_103386507(Chst15);ncbi_103387226(Chst3);ncbi_103391351(Chst12);ncbi_103393159(Chst12);ncbi_103395738(B3GNT3);ncbi_103399385(B3GNT3)
GO:0030855	epithelial cell differentiation	0.00188061	0.146489	MSTRG.14884(ihhb);ncbi_103377107(ZEB1);ncbi_103377722(IGSF11);ncbi_103379039(SALL1);ncbi_103379139(pax6);ncbi_103379853(ccnd1);ncbi_103382103(dlx3b);ncbi_103382578(igf1);ncbi_103383562(MYH9);ncbi_103384675(Lamb2);ncbi_103387040(Dmbt1);ncbi_103387112(Six2);ncbi_103387396(msxc);ncbi_103391119(ATOH1);ncbi_103392225(NOSTRIN);ncbi_103393167(GPX2);ncbi_103393348(SOX10);ncbi_103394853(pou4f3);ncbi_10339…
GO:0001662	behavioral fear response	0.00218391	0.146489	ncbi_103380604(gja1);ncbi_103397502(MEF2C)
GO:0034442	regulation of lipoprotein oxidation	0.00218391	0.146489	ncbi_103377312(APOD);ncbi_103396450(APOD)
GO:0034443	negative regulation of lipoprotein oxidation	0.00218391	0.146489	ncbi_103377312(APOD);ncbi_103396450(APOD)
GO:0042596	fear response	0.00218391	0.146489	ncbi_103380604(gja1);ncbi_103397502(MEF2C)
GO:0050746	regulation of lipoprotein metabolic process	0.00218391	0.146489	ncbi_103377312(APOD);ncbi_103396450(APOD)
GO:0050748	negative regulation of lipoprotein metabolic process	0.00218391	0.146489	ncbi_103377312(APOD);ncbi_103396450(APOD)
GO:0003008	system process	0.00219122	0.146489	MSTRG.4014(STRCP1);ncbi_103378128(HTR1B);ncbi_103378396(TSPEAR);ncbi_103378543(tyr);ncbi_103379139(pax6);ncbi_103379178(MC1R);ncbi_103379762(ANPEP);ncbi_103380156(slc17a8);ncbi_103380580(CALD1);ncbi_103380581(TNNT2);ncbi_103380604(gja1);ncbi_103381065(Ush2A);ncbi_103381244(SLC24A4);ncbi_103381526(opn4a);ncbi_103381613(NGFR);ncbi_103381924(RGR);ncbi_103382035(CA4);ncbi_103382117(Uts2r);ncbi_103382…
GO:0048585	negative regulation of response to stimulus	0.00236229	0.153414	MSTRG.14884(ihhb);ncbi_103376933(Psme1);ncbi_103377312(APOD);ncbi_103379853(ccnd1);ncbi_103380604(gja1);ncbi_103381314(CD109);ncbi_103381613(NGFR);ncbi_103382578(igf1);ncbi_103383562(MYH9);ncbi_103383904(CHRNA7);ncbi_103384120(FGF20);ncbi_103384216(--);ncbi_103384437(CD109);ncbi_103387177(GPS2);ncbi_103390075(PTGER4);ncbi_103392311(TMBIM1);ncbi_103393167(GPX2);ncbi_103393348(SOX10);ncbi_103394907…
GO:0072009	nephron epithelium development	0.00306085	0.193258	ncbi_103379039(SALL1);ncbi_103383562(MYH9);ncbi_103384675(Lamb2);ncbi_103387112(Six2);ncbi_103392225(NOSTRIN);ncbi_103393348(SOX10)
GO:0045165	cell fate commitment	0.00356601	0.209252	MSTRG.14884(ihhb);ncbi_103377624(FOXG1);ncbi_103379139(pax6);ncbi_103382102(dlx4b);ncbi_103382103(dlx3b);ncbi_103383759(kita);ncbi_103387112(Six2);ncbi_103390702(TLX3);ncbi_103391119(ATOH1);ncbi_103393348(SOX10);ncbi_103394853(pou4f3);ncbi_103396095(GFI1);ncbi_103396296(Snai2);ncbi_103397502(MEF2C);ncbi_103399558(sox2)
GO:0045104	intermediate filament cytoskeleton organization	0.00374416	0.209252	MSTRG.14884(ihhb);ncbi_103396289(DSP);ncbi_103396409(VIM);ncbi_103397600(krt18)
GO:0001708	cell fate specification	0.00393056	0.209252	MSTRG.14884(ihhb);ncbi_103379139(pax6);ncbi_103382102(dlx4b);ncbi_103382103(dlx3b);ncbi_103387112(Six2);ncbi_103391119(ATOH1);ncbi_103394853(pou4f3);ncbi_103396296(Snai2);ncbi_103399558(sox2)
GO:0042246	tissue regeneration	0.00416502	0.209252	ncbi_103380604(gja1);ncbi_103382578(igf1);ncbi_103384120(FGF20);ncbi_103386114(krt8);ncbi_103386788(krt8);ncbi_103387396(msxc);ncbi_103393167(GPX2);ncbi_103396409(VIM);ncbi_103399558(sox2)
GO:0035019	somatic stem cell population maintenance	0.0042891	0.209252	ncbi_103379039(SALL1);ncbi_103387112(Six2)
GO:0042160	lipoprotein modification	0.0042891	0.209252	ncbi_103377312(APOD);ncbi_103396450(APOD)
GO:0042161	lipoprotein oxidation	0.0042891	0.209252	ncbi_103377312(APOD);ncbi_103396450(APOD)
GO:0044062	regulation of excretion	0.00436303	0.209252	ncbi_103379762(ANPEP);ncbi_103382035(CA4);ncbi_103382117(Uts2r);ncbi_103388035(Npr1)
GO:0050954	sensory perception of mechanical stimulus	0.00437234	0.209252	ncbi_103378396(TSPEAR);ncbi_103380156(slc17a8);ncbi_103383505(MYO15A);ncbi_103384473(Espn);ncbi_103387112(Six2);ncbi_103389229(PJVK);ncbi_103391529(Tmprss3);ncbi_103393167(GPX2);ncbi_103393888(COL5A1);ncbi_103394853(pou4f3);ncbi_103396296(Snai2);ncbi_103399558(sox2)
GO:0060788	ectodermal placode formation	0.00439289	0.209252	ncbi_103382103(dlx3b);ncbi_103387112(Six2);ncbi_103387396(msxc);ncbi_103393348(SOX10);ncbi_103399558(sox2)
GO:0071697	ectodermal placode morphogenesis	0.00439289	0.209252	ncbi_103382103(dlx3b);ncbi_103387112(Six2);ncbi_103387396(msxc);ncbi_103393348(SOX10);ncbi_103399558(sox2)
GO:0042303	molting cycle	0.00441888	0.209252	MSTRG.14884(ihhb);ncbi_103381613(NGFR);ncbi_103387396(msxc);ncbi_103391837(sox21b);ncbi_103397600(krt18);ncbi_103399254(--)
GO:0071696	ectodermal placode development	0.0048936	0.227003	ncbi_103382103(dlx3b);ncbi_103387112(Six2);ncbi_103387396(msxc);ncbi_103393348(SOX10);ncbi_103399558(sox2)
GO:0045103	intermediate filament-based process	0.00504731	0.229451	MSTRG.14884(ihhb);ncbi_103396289(DSP);ncbi_103396409(VIM);ncbi_103397600(krt18)
GO:0035850	epithelial cell differentiation involved in kidney development	0.00579998	0.253526	ncbi_103383562(MYH9);ncbi_103384675(Lamb2);ncbi_103392225(NOSTRIN);ncbi_103397502(MEF2C)
GO:0098801	regulation of renal system process	0.00579998	0.253526	ncbi_103379762(ANPEP);ncbi_103380604(gja1);ncbi_103382117(Uts2r);ncbi_103388035(Npr1)
GO:0050953	sensory perception of light stimulus	0.00607027	0.260335	ncbi_103378543(tyr);ncbi_103379139(pax6);ncbi_103381526(opn4a);ncbi_103381924(RGR);ncbi_103382363(Fscn2);ncbi_103382666(kera);ncbi_103384675(Lamb2);ncbi_103386788(krt8);ncbi_103391837(sox21b);ncbi_103392008(GPR143);ncbi_103394853(pou4f3);ncbi_103395402(tyr);ncbi_103398587(OPN5)
GO:0007588	excretion	0.00662388	0.273747	ncbi_103379762(ANPEP);ncbi_103382035(CA4);ncbi_103382117(Uts2r);ncbi_103388035(Npr1)
GO:0032642	regulation of chemokine production	0.00662388	0.273747	ncbi_103377312(APOD);ncbi_103396450(APOD);ncbi_103397976(C5);ncbi_103398966(Tmed7)
GO:0042634	regulation of hair cycle	0.00716334	0.284949	ncbi_103381613(NGFR);ncbi_103387396(msxc);ncbi_103397600(krt18)
GO:0043627	response to estrogen	0.00718012	0.284949	MSTRG.14884(ihhb);ncbi_103379853(ccnd1);ncbi_103382403(Abcc3);ncbi_103382571(Pah);ncbi_103384377(MECP2);ncbi_103387396(msxc);ncbi_103389065(DBH);ncbi_103390076(MAP1B);ncbi_103391900(hpx);ncbi_103393167(GPX2);ncbi_103396409(VIM)
GO:0048589	developmental growth	0.00727371	0.284949	MSTRG.14884(ihhb);ncbi_103379039(SALL1);ncbi_103380604(gja1);ncbi_103382578(igf1);ncbi_103384120(FGF20);ncbi_103384675(Lamb2);ncbi_103386114(krt8);ncbi_103386788(krt8);ncbi_103387112(Six2);ncbi_103387396(msxc);ncbi_103390076(MAP1B);ncbi_103391077(Emx1);ncbi_103393167(GPX2);ncbi_103393348(SOX10);ncbi_103394853(pou4f3);ncbi_103395345(MPZL1);ncbi_103396409(VIM);ncbi_103399558(sox2);ncbi_103399643(--)
GO:0051293	establishment of spindle localization	0.00752176	0.284949	ncbi_103379139(pax6);ncbi_103379731(Spire2);ncbi_103383562(MYH9);ncbi_103387251(FMN2)
GO:0051653	spindle localization	0.00752176	0.284949	ncbi_103379139(pax6);ncbi_103379731(Spire2);ncbi_103383562(MYH9);ncbi_103387251(FMN2)
GO:0072073	kidney epithelium development	0.00779423	0.290431	ncbi_103379039(SALL1);ncbi_103383562(MYH9);ncbi_103384675(Lamb2);ncbi_103387112(Six2);ncbi_103392225(NOSTRIN);ncbi_103393348(SOX10)
GO:0016477	cell migration	0.00852791	0.293508	MSTRG.14884(ihhb);ncbi_103377312(APOD);ncbi_103377624(FOXG1);ncbi_103377722(IGSF11);ncbi_103379139(pax6);ncbi_103380580(CALD1);ncbi_103380581(TNNT2);ncbi_103380604(gja1);ncbi_103381613(NGFR);ncbi_103382578(igf1);ncbi_103383562(MYH9);ncbi_103383759(kita);ncbi_103384340(krt18);ncbi_103384341(krt13);ncbi_103384675(Lamb2);ncbi_103385758(S100P);ncbi_103385841(CELSR2);ncbi_103386062(GPR25);ncbi_1033871…
GO:0030850	prostate gland development	0.00864068	0.293508	MSTRG.14884(ihhb);ncbi_103382578(igf1);ncbi_103393348(SOX10)
GO:0072010	glomerular epithelium development	0.00864068	0.293508	ncbi_103383562(MYH9);ncbi_103384675(Lamb2);ncbi_103392225(NOSTRIN)
GO:0072310	glomerular epithelial cell development	0.00864068	0.293508	ncbi_103383562(MYH9);ncbi_103384675(Lamb2);ncbi_103392225(NOSTRIN)
GO:0072311	glomerular epithelial cell differentiation	0.00864068	0.293508	ncbi_103383562(MYH9);ncbi_103384675(Lamb2);ncbi_103392225(NOSTRIN)
GO:0072358	cardiovascular system development	0.00878071	0.293508	MSTRG.14884(ihhb);ncbi_103379039(SALL1);ncbi_103379139(pax6);ncbi_103380294(LRRC10B);ncbi_103380580(CALD1);ncbi_103380581(TNNT2);ncbi_103380604(gja1);ncbi_103382103(dlx3b);ncbi_103382117(Uts2r);ncbi_103382616(ABCG1);ncbi_103383562(MYH9);ncbi_103383904(CHRNA7);ncbi_103384120(FGF20);ncbi_103386062(GPR25);ncbi_103386323(Myh7b);ncbi_103387112(Six2);ncbi_103387396(msxc);ncbi_103388035(Npr1);ncbi_10338…
GO:0072359	circulatory system development	0.00878071	0.293508	MSTRG.14884(ihhb);ncbi_103379039(SALL1);ncbi_103379139(pax6);ncbi_103380294(LRRC10B);ncbi_103380580(CALD1);ncbi_103380581(TNNT2);ncbi_103380604(gja1);ncbi_103382103(dlx3b);ncbi_103382117(Uts2r);ncbi_103382616(ABCG1);ncbi_103383562(MYH9);ncbi_103383904(CHRNA7);ncbi_103384120(FGF20);ncbi_103386062(GPR25);ncbi_103386323(Myh7b);ncbi_103387112(Six2);ncbi_103387396(msxc);ncbi_103388035(Npr1);ncbi_10338…
GO:0030856	regulation of epithelial cell differentiation	0.00895777	0.295087	ncbi_103379039(SALL1);ncbi_103379139(pax6);ncbi_103387040(Dmbt1);ncbi_103387396(msxc);ncbi_103391119(ATOH1);ncbi_103399254(--);ncbi_103399558(sox2)
GO:0048665	neuron fate specification	0.00954971	0.310093	MSTRG.14884(ihhb);ncbi_103382102(dlx4b);ncbi_103382103(dlx3b);ncbi_103391119(ATOH1)
GO:0035812	renal sodium excretion	0.0102834	0.316378	ncbi_103379762(ANPEP);ncbi_103382117(Uts2r);ncbi_103388035(Npr1)
GO:0035813	regulation of renal sodium excretion	0.0102834	0.316378	ncbi_103379762(ANPEP);ncbi_103382117(Uts2r);ncbi_103388035(Npr1)
GO:0055078	sodium ion homeostasis	0.0102834	0.316378	ncbi_103379762(ANPEP);ncbi_103382117(Uts2r);ncbi_103388035(Npr1)
GO:0010001	glial cell differentiation	0.0103836	0.316378	MSTRG.14884(ihhb);ncbi_103379139(pax6);ncbi_103384120(FGF20);ncbi_103384377(MECP2);ncbi_103384675(Lamb2);ncbi_103389240(TUBA1A);ncbi_103392215(tuba);ncbi_103393348(SOX10);ncbi_103396238(gpc1);ncbi_103396409(VIM)
GO:0048634	regulation of muscle organ development	0.0104392	0.316378	MSTRG.14884(ihhb);ncbi_103380604(gja1);ncbi_103390835(CENPF);ncbi_103396238(gpc1);ncbi_103397502(MEF2C)
GO:0006790	sulfur compound metabolic process	0.011152	0.333532	MSTRG.4434(Chst12);ncbi_103377879(B4GALT3);ncbi_103378894(GPC5);ncbi_103382666(kera);ncbi_103386441(ASPN);ncbi_103386507(Chst15);ncbi_103387226(Chst3);ncbi_103391351(Chst12);ncbi_103393159(Chst12);ncbi_103393167(GPX2);ncbi_103395738(B3GNT3);ncbi_103396238(gpc1);ncbi_103399385(B3GNT3)
GO:0032602	chemokine production	0.0119031	0.351373	ncbi_103377312(APOD);ncbi_103396450(APOD);ncbi_103397976(C5);ncbi_103398966(Tmed7)
GO:0044851	hair cycle phase	0.0120948	0.351861	ncbi_103377635(BARX2);ncbi_103387396(msxc);ncbi_103393122(mreg)
GO:0009611	response to wounding	0.0122292	0.351861	MSTRG.14884(ihhb);ncbi_103377312(APOD);ncbi_103377879(B4GALT3);ncbi_103378071(VTN);ncbi_103380604(gja1);ncbi_103382578(igf1);ncbi_103383562(MYH9);ncbi_103384120(FGF20);ncbi_103386114(krt8);ncbi_103386788(krt8);ncbi_103387226(Chst3);ncbi_103387396(msxc);ncbi_103389662(SCARB1);ncbi_103390076(MAP1B);ncbi_103393167(GPX2);ncbi_103396289(DSP);ncbi_103396409(VIM);ncbi_103396450(APOD);ncbi_103399558(sox2)
GO:0055002	striated muscle cell development	0.0132931	0.371469	ncbi_103378581(DNER);ncbi_103380294(LRRC10B);ncbi_103382428(Scube1);ncbi_103382578(igf1);ncbi_103385315(Scube3);ncbi_103387112(Six2);ncbi_103388271(MYH10);ncbi_103393167(GPX2);ncbi_103397502(MEF2C);ncbi_103399643(--)
GO:0042633	hair cycle	0.0133213	0.371469	MSTRG.14884(ihhb);ncbi_103381613(NGFR);ncbi_103387396(msxc);ncbi_103397600(krt18);ncbi_103399254(--)
GO:0021545	cranial nerve development	0.0134573	0.371469	MSTRG.14884(ihhb);ncbi_103379039(SALL1);ncbi_103382102(dlx4b);ncbi_103382103(dlx3b);ncbi_103382578(igf1);ncbi_103387112(Six2);ncbi_103394853(pou4f3)
GO:0051146	striated muscle cell differentiation	0.0135774	0.371469	MSTRG.14884(ihhb);ncbi_103377635(BARX2);ncbi_103378581(DNER);ncbi_103380148(Bhlhe41);ncbi_103380294(LRRC10B);ncbi_103382428(Scube1);ncbi_103382578(igf1);ncbi_103385315(Scube3);ncbi_103387112(Six2);ncbi_103388271(MYH10);ncbi_103393167(GPX2);ncbi_103397502(MEF2C);ncbi_103399643(--)
GO:0009888	tissue development	0.0140277	0.371469	MSTRG.14884(ihhb);ncbi_103377107(ZEB1);ncbi_103377312(APOD);ncbi_103377722(IGSF11);ncbi_103377975(St14);ncbi_103379039(SALL1);ncbi_103379139(pax6);ncbi_103379853(ccnd1);ncbi_103380294(LRRC10B);ncbi_103380580(CALD1);ncbi_103380581(TNNT2);ncbi_103380604(gja1);ncbi_103380815(Nin);ncbi_103381065(Ush2A);ncbi_103381613(NGFR);ncbi_103382103(dlx3b);ncbi_103382578(igf1);ncbi_103383562(MYH9);ncbi_103383861…
GO:0002053	positive regulation of mesenchymal cell proliferation	0.0142181	0.371469	MSTRG.14884(ihhb);ncbi_103387112(Six2)
GO:0007143	female meiotic division	0.0142181	0.371469	ncbi_103379731(Spire2);ncbi_103387251(FMN2)
GO:2000648	positive regulation of stem cell proliferation	0.0142181	0.371469	MSTRG.14884(ihhb);ncbi_103387112(Six2)
GO:0031102	neuron projection regeneration	0.014599	0.374023	ncbi_103377312(APOD);ncbi_103387226(Chst3);ncbi_103390076(MAP1B);ncbi_103396450(APOD)
GO:0003014	renal system process	0.014645	0.374023	ncbi_103379762(ANPEP);ncbi_103380604(gja1);ncbi_103382035(CA4);ncbi_103382117(Uts2r);ncbi_103383562(MYH9);ncbi_103388035(Npr1);ncbi_103392225(NOSTRIN);ncbi_107989392(Npr1)
GO:0006584	catecholamine metabolic process	0.015515	0.39184	ncbi_103379072(HDC);ncbi_103382571(Pah);ncbi_103388035(Npr1);ncbi_103389065(DBH);ncbi_107989392(Npr1)
GO:0042127	regulation of cell proliferation	0.0161585	0.396763	MSTRG.14884(ihhb);ncbi_103377107(ZEB1);ncbi_103377312(APOD);ncbi_103377624(FOXG1);ncbi_103377879(B4GALT3);ncbi_103378581(DNER);ncbi_103379039(SALL1);ncbi_103379139(pax6);ncbi_103379853(ccnd1);ncbi_103380604(gja1);ncbi_103381613(NGFR);ncbi_103382103(dlx3b);ncbi_103382117(Uts2r);ncbi_103382578(igf1);ncbi_103383904(CHRNA7);ncbi_103384120(FGF20);ncbi_103384377(MECP2);ncbi_103387112(Six2);ncbi_1033880…
GO:0045604	regulation of epidermal cell differentiation	0.0162336	0.396763	ncbi_103387396(msxc);ncbi_103391119(ATOH1);ncbi_103399254(--)
GO:0060760	positive regulation of response to cytokine stimulus	0.0162336	0.396763	ncbi_103391900(hpx);ncbi_103396095(GFI1);ncbi_103398966(Tmed7)
GO:0009712	catechol-containing compound metabolic process	0.0166971	0.40375	ncbi_103379072(HDC);ncbi_103382571(Pah);ncbi_103388035(Npr1);ncbi_103389065(DBH);ncbi_107989392(Npr1)
GO:0042063	gliogenesis	0.0174171	0.408532	MSTRG.14884(ihhb);ncbi_103379139(pax6);ncbi_103384120(FGF20);ncbi_103384377(MECP2);ncbi_103384675(Lamb2);ncbi_103389240(TUBA1A);ncbi_103392215(tuba);ncbi_103393348(SOX10);ncbi_103396238(gpc1);ncbi_103396409(VIM)
GO:0055001	muscle cell development	0.0174171	0.408532	ncbi_103378581(DNER);ncbi_103380294(LRRC10B);ncbi_103382428(Scube1);ncbi_103382578(igf1);ncbi_103385315(Scube3);ncbi_103387112(Six2);ncbi_103388271(MYH10);ncbi_103393167(GPX2);ncbi_103397502(MEF2C);ncbi_103399643(--)
GO:1901615	organic hydroxy compound metabolic process	0.0174341	0.408532	ncbi_103377371(IMPA1);ncbi_103378543(tyr);ncbi_103379072(HDC);ncbi_103379178(MC1R);ncbi_103382571(Pah);ncbi_103382616(ABCG1);ncbi_103384377(MECP2);ncbi_103388035(Npr1);ncbi_103389065(DBH);ncbi_103389662(SCARB1);ncbi_103390683(tyrp1);ncbi_103392601(Oca2);ncbi_103395402(tyr);ncbi_103395769(Slc5a5);ncbi_103396095(GFI1);ncbi_107989392(Npr1)
GO:0072091	regulation of stem cell proliferation	0.0176523	0.409424	MSTRG.14884(ihhb);ncbi_103377107(ZEB1);ncbi_103384120(FGF20);ncbi_103387112(Six2)
GO:0023057	negative regulation of signaling	0.0180533	0.410861	MSTRG.14884(ihhb);ncbi_103376933(Psme1);ncbi_103377312(APOD);ncbi_103378128(HTR1B);ncbi_103379853(ccnd1);ncbi_103381613(NGFR);ncbi_103382578(igf1);ncbi_103383562(MYH9);ncbi_103384120(FGF20);ncbi_103384216(--);ncbi_103387177(GPS2);ncbi_103392037(GPM6B);ncbi_103392311(TMBIM1);ncbi_103393348(SOX10);ncbi_103394907(Ncor1);ncbi_103396238(gpc1);ncbi_103396296(Snai2);ncbi_103396450(APOD);ncbi_103398463(A…
GO:1901605	alpha-amino acid metabolic process	0.0180757	0.410861	ncbi_103378543(tyr);ncbi_103379072(HDC);ncbi_103379743(Tat);ncbi_103382571(Pah);ncbi_103384377(MECP2);ncbi_103389196(glul);ncbi_103390683(tyrp1);ncbi_103395402(tyr);ncbi_103396905(hpd);ncbi_103398068(hpd)
GO:0021536	diencephalon development	0.0185644	0.41088	ncbi_103379139(pax6);ncbi_103394853(pou4f3);ncbi_103399558(sox2)
GO:0035809	regulation of urine volume	0.0185644	0.41088	ncbi_103382035(CA4);ncbi_103382117(Uts2r);ncbi_103388035(Npr1)
GO:0015740	C4-dicarboxylate transport	0.0186189	0.41088	ncbi_103378234(SLC13A5);ncbi_103392096(SLC25A12)
GO:0048870	cell motility	0.0191207	0.41293	MSTRG.14884(ihhb);ncbi_103377312(APOD);ncbi_103377624(FOXG1);ncbi_103377722(IGSF11);ncbi_103379139(pax6);ncbi_103380580(CALD1);ncbi_103380581(TNNT2);ncbi_103380604(gja1);ncbi_103381613(NGFR);ncbi_103382363(Fscn2);ncbi_103382578(igf1);ncbi_103383562(MYH9);ncbi_103383759(kita);ncbi_103383904(CHRNA7);ncbi_103384340(krt18);ncbi_103384341(krt13);ncbi_103384675(Lamb2);ncbi_103385758(S100P);ncbi_1033858…
GO:0051674	localization of cell	0.0191207	0.41293	MSTRG.14884(ihhb);ncbi_103377312(APOD);ncbi_103377624(FOXG1);ncbi_103377722(IGSF11);ncbi_103379139(pax6);ncbi_103380580(CALD1);ncbi_103380581(TNNT2);ncbi_103380604(gja1);ncbi_103381613(NGFR);ncbi_103382363(Fscn2);ncbi_103382578(igf1);ncbi_103383562(MYH9);ncbi_103383759(kita);ncbi_103383904(CHRNA7);ncbi_103384340(krt18);ncbi_103384341(krt13);ncbi_103384675(Lamb2);ncbi_103385758(S100P);ncbi_1033858…
GO:0008544	epidermis development	0.0192568	0.41293	ncbi_103379139(pax6);ncbi_103384437(CD109);ncbi_103387396(msxc);ncbi_103391119(ATOH1);ncbi_103394853(pou4f3);ncbi_103396095(GFI1);ncbi_103396289(DSP);ncbi_103399254(--)
GO:0048771	tissue remodeling	0.0194993	0.414224	ncbi_103378128(HTR1B);ncbi_103380604(gja1);ncbi_103384120(FGF20);ncbi_103389065(DBH);ncbi_103392311(TMBIM1);ncbi_103397502(MEF2C)
GO:0021675	nerve development	0.02137	0.443348	MSTRG.14884(ihhb);ncbi_103379039(SALL1);ncbi_103382102(dlx4b);ncbi_103382103(dlx3b);ncbi_103382578(igf1);ncbi_103387112(Six2);ncbi_103394853(pou4f3)
GO:0010035	response to inorganic substance	0.0223116	0.443348	MSTRG.14884(ihhb);ncbi_103377371(IMPA1);ncbi_103379453(blm);ncbi_103379743(Tat);ncbi_103379853(ccnd1);ncbi_103384377(MECP2);ncbi_103387903(MTF1);ncbi_103389065(DBH);ncbi_103390083(PTGES);ncbi_103390715(Anxa5);ncbi_103392096(SLC25A12);ncbi_103393167(GPX2);ncbi_103396409(VIM);ncbi_103397502(MEF2C);ncbi_103398075(Ranbp1)
GO:0016202	regulation of striated muscle tissue development	0.0229291	0.443348	MSTRG.14884(ihhb);ncbi_103380604(gja1);ncbi_103396238(gpc1);ncbi_103397502(MEF2C)
GO:1901861	regulation of muscle tissue development	0.0229291	0.443348	MSTRG.14884(ihhb);ncbi_103380604(gja1);ncbi_103396238(gpc1);ncbi_103397502(MEF2C)
GO:0045844	positive regulation of striated muscle tissue development	0.0235119	0.443348	MSTRG.14884(ihhb);ncbi_103397502(MEF2C)
GO:0048636	positive regulation of muscle organ development	0.0235119	0.443348	MSTRG.14884(ihhb);ncbi_103397502(MEF2C)
GO:1901863	positive regulation of muscle tissue development	0.0235119	0.443348	MSTRG.14884(ihhb);ncbi_103397502(MEF2C)
GO:0051179	localization	0.0236295	0.443348	MSTRG.14884(ihhb);MSTRG.18844(HPS4);ncbi_103377312(APOD);ncbi_103377624(FOXG1);ncbi_103377722(IGSF11);ncbi_103377879(B4GALT3);ncbi_103378071(VTN);ncbi_103378128(HTR1B);ncbi_103378234(SLC13A5);ncbi_103378581(DNER);ncbi_103378888(rhcg2);ncbi_103379139(pax6);ncbi_103379519(Nemf);ncbi_103379731(Spire2);ncbi_103379762(ANPEP);ncbi_103379853(ccnd1);ncbi_103380048(Slc23a2);ncbi_103380102(PCLO);ncbi_10338…
GO:0033555	multicellular organismal response to stress	0.0237533	0.443348	ncbi_103380604(gja1);ncbi_103389065(DBH);ncbi_103397502(MEF2C)
GO:0048753	pigment granule organization	0.0237533	0.443348	ncbi_103386040(PMEL);ncbi_103390683(tyrp1);ncbi_103392008(GPR143)
GO:0044702	single organism reproductive process	0.023977	0.443348	MSTRG.14884(ihhb);ncbi_103377879(B4GALT3);ncbi_103379039(SALL1);ncbi_103379731(Spire2);ncbi_103379853(ccnd1);ncbi_103382103(dlx3b);ncbi_103382578(igf1);ncbi_103383759(kita);ncbi_103383889(LYZ);ncbi_103383904(CHRNA7);ncbi_103384120(FGF20);ncbi_103385841(CELSR2);ncbi_103385871(PBRM1);ncbi_103386646(Chd5);ncbi_103387251(FMN2);ncbi_103387396(msxc);ncbi_103388035(Npr1);ncbi_103388345(Crisp2);ncbi_1033…
GO:0008284	positive regulation of cell proliferation	0.0239835	0.443348	MSTRG.14884(ihhb);ncbi_103379853(ccnd1);ncbi_103381613(NGFR);ncbi_103382103(dlx3b);ncbi_103382117(Uts2r);ncbi_103382578(igf1);ncbi_103384120(FGF20);ncbi_103387112(Six2);ncbi_103389196(glul);ncbi_103393348(SOX10);ncbi_103396238(gpc1);ncbi_103396409(VIM);ncbi_103397502(MEF2C)
GO:0010648	negative regulation of cell communication	0.0263537	0.443348	MSTRG.14884(ihhb);ncbi_103376933(Psme1);ncbi_103377312(APOD);ncbi_103378128(HTR1B);ncbi_103379853(ccnd1);ncbi_103381613(NGFR);ncbi_103382578(igf1);ncbi_103383562(MYH9);ncbi_103384120(FGF20);ncbi_103384216(--);ncbi_103387177(GPS2);ncbi_103392037(GPM6B);ncbi_103392311(TMBIM1);ncbi_103393348(SOX10);ncbi_103394907(Ncor1);ncbi_103396238(gpc1);ncbi_103396296(Snai2);ncbi_103396450(APOD);ncbi_103398463(A…
GO:0001655	urogenital system development	0.0265096	0.443348	MSTRG.14884(ihhb);ncbi_103379039(SALL1);ncbi_103382578(igf1);ncbi_103383562(MYH9);ncbi_103384216(--);ncbi_103384675(Lamb2);ncbi_103387112(Six2);ncbi_103392225(NOSTRIN);ncbi_103393348(SOX10);ncbi_103397502(MEF2C);ncbi_103398929(cep290)
GO:0006026	aminoglycan catabolic process	0.0269257	0.443348	ncbi_103378894(GPC5);ncbi_103382666(kera);ncbi_103386441(ASPN);ncbi_103396238(gpc1)
GO:0006004	fucose metabolic process	0.0272711	0.443348	ncbi_103378711(Fut9)
GO:0007020	microtubule nucleation	0.0272711	0.443348	ncbi_103380815(Nin)
GO:0009595	detection of biotic stimulus	0.0272711	0.443348	ncbi_103389662(SCARB1)
GO:0019230	proprioception	0.0272711	0.443348	ncbi_103394853(pou4f3)
GO:0019317	fucose catabolic process	0.0272711	0.443348	ncbi_103378711(Fut9)
GO:0032490	detection of molecule of bacterial origin	0.0272711	0.443348	ncbi_103389662(SCARB1)
GO:0035983	response to trichostatin A	0.0272711	0.443348	ncbi_103397502(MEF2C)
GO:0050884	neuromuscular process controlling posture	0.0272711	0.443348	ncbi_103394853(pou4f3)
GO:0061552	ganglion morphogenesis	0.0272711	0.443348	ncbi_103382578(igf1)
GO:0061554	ganglion formation	0.0272711	0.443348	ncbi_103382578(igf1)
GO:0071312	cellular response to alkaloid	0.0272711	0.443348	ncbi_103379453(blm)
GO:0098581	detection of external biotic stimulus	0.0272711	0.443348	ncbi_103389662(SCARB1)
GO:0006029	proteoglycan metabolic process	0.0283368	0.443348	MSTRG.14884(ihhb);ncbi_103379350(CHST8);ncbi_103382578(igf1);ncbi_103386512(GAL3ST3);ncbi_103396238(gpc1)
GO:0042490	mechanoreceptor differentiation	0.0283368	0.443348	ncbi_103381065(Ush2A);ncbi_103384120(FGF20);ncbi_103387112(Six2);ncbi_103391119(ATOH1);ncbi_103394853(pou4f3)
GO:0072006	nephron development	0.0284024	0.443348	ncbi_103379039(SALL1);ncbi_103383562(MYH9);ncbi_103384675(Lamb2);ncbi_103387112(Six2);ncbi_103392225(NOSTRIN);ncbi_103393348(SOX10)
GO:0001667	ameboidal-type cell migration	0.0287835	0.443348	MSTRG.14884(ihhb);ncbi_103377722(IGSF11);ncbi_103379139(pax6);ncbi_103380580(CALD1);ncbi_103380581(TNNT2);ncbi_103383562(MYH9);ncbi_103383759(kita);ncbi_103384340(krt18);ncbi_103384341(krt13);ncbi_103385758(S100P);ncbi_103386062(GPR25);ncbi_103389117(krt18a);ncbi_103389662(SCARB1);ncbi_103390083(PTGES);ncbi_103393167(GPX2);ncbi_103393348(SOX10);ncbi_103394371(GIPC3);ncbi_103396296(Snai2)
GO:0008584	male gonad development	0.0288674	0.443348	ncbi_103391650(SF1);ncbi_103393348(SOX10)
GO:0018149	peptide cross-linking	0.0288674	0.443348	ncbi_103386441(ASPN);ncbi_103387237(Spock2)
GO:0032682	negative regulation of chemokine production	0.0288674	0.443348	ncbi_103377312(APOD);ncbi_103396450(APOD)
GO:0040019	positive regulation of embryonic development	0.0288674	0.443348	MSTRG.14884(ihhb);ncbi_103387112(Six2)
GO:0042635	positive regulation of hair cycle	0.0288674	0.443348	ncbi_103387396(msxc);ncbi_103397600(krt18)
GO:0043297	apical junction assembly	0.0288674	0.443348	ncbi_103380604(gja1);ncbi_103396296(Snai2)
GO:0046546	development of primary male sexual characteristics	0.0288674	0.443348	ncbi_103391650(SF1);ncbi_103393348(SOX10)
GO:0046661	male sex differentiation	0.0288674	0.443348	ncbi_103391650(SF1);ncbi_103393348(SOX10)
GO:0060231	mesenchymal to epithelial transition	0.0288674	0.443348	ncbi_103379039(SALL1);ncbi_103387112(Six2)
GO:0070830	bicellular tight junction assembly	0.0288674	0.443348	ncbi_103380604(gja1);ncbi_103396296(Snai2)
GO:0045682	regulation of epidermis development	0.0296456	0.44923	ncbi_103387396(msxc);ncbi_103391119(ATOH1);ncbi_103399254(--)
GO:0051145	smooth muscle cell differentiation	0.0296456	0.44923	MSTRG.14884(ihhb);ncbi_103377107(ZEB1);ncbi_103387112(Six2)
GO:0048646	anatomical structure formation involved in morphogenesis	0.0307576	0.462994	MSTRG.14884(ihhb);ncbi_103379039(SALL1);ncbi_103380580(CALD1);ncbi_103380581(TNNT2);ncbi_103380815(Nin);ncbi_103382102(dlx4b);ncbi_103382103(dlx3b);ncbi_103382117(Uts2r);ncbi_103382578(igf1);ncbi_103382616(ABCG1);ncbi_103383562(MYH9);ncbi_103383904(CHRNA7);ncbi_103384120(FGF20);ncbi_103385841(CELSR2);ncbi_103386062(GPR25);ncbi_103387112(Six2);ncbi_103387396(msxc);ncbi_103388035(Npr1);ncbi_1033882…
GO:0048754	branching morphogenesis of an epithelial tube	0.0313673	0.469066	MSTRG.14884(ihhb);ncbi_103379039(SALL1);ncbi_103387112(Six2);ncbi_103387396(msxc);ncbi_103393348(SOX10);ncbi_103399558(sox2)
GO:0043583	ear development	0.0322474	0.478594	MSTRG.14884(ihhb);ncbi_103379039(SALL1);ncbi_103382578(igf1);ncbi_103387112(Six2);ncbi_103391119(ATOH1);ncbi_103393348(SOX10);ncbi_103394853(pou4f3);ncbi_103398929(cep290);ncbi_103399558(sox2)
GO:0060429	epithelium development	0.03254	0.478594	MSTRG.14884(ihhb);ncbi_103377107(ZEB1);ncbi_103377722(IGSF11);ncbi_103379039(SALL1);ncbi_103379139(pax6);ncbi_103379853(ccnd1);ncbi_103380294(LRRC10B);ncbi_103380580(CALD1);ncbi_103380581(TNNT2);ncbi_103380604(gja1);ncbi_103380815(Nin);ncbi_103382103(dlx3b);ncbi_103382578(igf1);ncbi_103383562(MYH9);ncbi_103384216(--);ncbi_103384437(CD109);ncbi_103384675(Lamb2);ncbi_103387040(Dmbt1);ncbi_103387112…
GO:0001763	morphogenesis of a branching structure	0.0326362	0.478594	MSTRG.14884(ihhb);ncbi_103379039(SALL1);ncbi_103382578(igf1);ncbi_103387112(Six2);ncbi_103387396(msxc);ncbi_103393348(SOX10);ncbi_103396296(Snai2);ncbi_103399558(sox2)
GO:0035914	skeletal muscle cell differentiation	0.0328541	0.478701	ncbi_103387112(Six2);ncbi_103396238(gpc1);ncbi_103397502(MEF2C)
GO:0001503	ossification	0.0339206	0.48626	MSTRG.14884(ihhb);ncbi_103380604(gja1);ncbi_103382103(dlx3b);ncbi_103382578(igf1);ncbi_103384120(FGF20);ncbi_103387112(Six2);ncbi_103387396(msxc);ncbi_103390075(PTGER4);ncbi_103392037(GPM6B);ncbi_103393348(SOX10);ncbi_103396296(Snai2);ncbi_103397502(MEF2C);ncbi_103399558(sox2)
GO:0003093	regulation of glomerular filtration	0.0346565	0.48626	ncbi_103380604(gja1);ncbi_103382117(Uts2r)
GO:0003094	glomerular filtration	0.0346565	0.48626	ncbi_103380604(gja1);ncbi_103382117(Uts2r)
GO:0007530	sex determination	0.0346565	0.48626	ncbi_103384120(FGF20);ncbi_103391650(SF1)
GO:0045631	regulation of mechanoreceptor differentiation	0.0346565	0.48626	ncbi_103387112(Six2);ncbi_103391119(ATOH1)
GO:0061548	ganglion development	0.0346565	0.48626	ncbi_103382578(igf1);ncbi_103387112(Six2)
GO:0050769	positive regulation of neurogenesis	0.0361819	0.50091	MSTRG.14884(ihhb);ncbi_103377624(FOXG1);ncbi_103379139(pax6);ncbi_103391119(ATOH1);ncbi_103393348(SOX10);ncbi_103399558(sox2)
GO:0051962	positive regulation of nervous system development	0.0361819	0.50091	MSTRG.14884(ihhb);ncbi_103377624(FOXG1);ncbi_103379139(pax6);ncbi_103391119(ATOH1);ncbi_103393348(SOX10);ncbi_103399558(sox2)
GO:0001944	vasculature development	0.0364277	0.50091	MSTRG.14884(ihhb);ncbi_103379139(pax6);ncbi_103380604(gja1);ncbi_103382103(dlx3b);ncbi_103382117(Uts2r);ncbi_103382616(ABCG1);ncbi_103383562(MYH9);ncbi_103383904(CHRNA7);ncbi_103384120(FGF20);ncbi_103386062(GPR25);ncbi_103387112(Six2);ncbi_103388035(Npr1);ncbi_103392225(NOSTRIN);ncbi_103393167(GPX2);ncbi_103394371(GIPC3);ncbi_103397502(MEF2C);ncbi_103397691(YJEFN3);ncbi_103397976(C5);ncbi_1033990…
GO:0010038	response to metal ion	0.0365821	0.50091	MSTRG.14884(ihhb);ncbi_103377371(IMPA1);ncbi_103379743(Tat);ncbi_103379853(ccnd1);ncbi_103384377(MECP2);ncbi_103387903(MTF1);ncbi_103389065(DBH);ncbi_103390083(PTGES);ncbi_103390715(Anxa5);ncbi_103392096(SLC25A12);ncbi_103396409(VIM);ncbi_103397502(MEF2C);ncbi_103398075(Ranbp1)
GO:0006869	lipid transport	0.0368668	0.501785	MSTRG.14884(ihhb);ncbi_103382403(Abcc3);ncbi_103382616(ABCG1);ncbi_103387509(FABP2);ncbi_103389662(SCARB1);ncbi_103390797(Stard10);ncbi_103394907(Ncor1);ncbi_103397087(CERT1);ncbi_103397691(YJEFN3)
GO:0001822	kidney development	0.0376252	0.508009	MSTRG.14884(ihhb);ncbi_103379039(SALL1);ncbi_103383562(MYH9);ncbi_103384216(--);ncbi_103384675(Lamb2);ncbi_103387112(Six2);ncbi_103392225(NOSTRIN);ncbi_103393348(SOX10);ncbi_103397502(MEF2C);ncbi_103398929(cep290)
GO:0009913	epidermal cell differentiation	0.037771	0.508009	ncbi_103379139(pax6);ncbi_103387396(msxc);ncbi_103391119(ATOH1);ncbi_103394853(pou4f3);ncbi_103396095(GFI1);ncbi_103396289(DSP);ncbi_103399254(--)
GO:0048732	gland development	0.0380889	0.509271	MSTRG.14884(ihhb);ncbi_103377879(B4GALT3);ncbi_103379039(SALL1);ncbi_103379139(pax6);ncbi_103379853(ccnd1);ncbi_103382578(igf1);ncbi_103393348(SOX10);ncbi_103396238(gpc1);ncbi_103399558(sox2)
GO:0021879	forebrain neuron differentiation	0.0386399	0.512299	ncbi_103379039(SALL1);ncbi_103379139(pax6);ncbi_103382102(dlx4b);ncbi_103391077(Emx1)
GO:0010876	lipid localization	0.0387662	0.512299	MSTRG.14884(ihhb);ncbi_103382403(Abcc3);ncbi_103382616(ABCG1);ncbi_103387509(FABP2);ncbi_103388132(PLIN3);ncbi_103389662(SCARB1);ncbi_103390797(Stard10);ncbi_103394907(Ncor1);ncbi_103397087(CERT1);ncbi_103397691(YJEFN3)
GO:0003007	heart morphogenesis	0.0393897	0.51753	MSTRG.14884(ihhb);ncbi_103380294(LRRC10B);ncbi_103380580(CALD1);ncbi_103380581(TNNT2);ncbi_103380604(gja1);ncbi_103384120(FGF20);ncbi_103386323(Myh7b);ncbi_103387112(Six2);ncbi_103387396(msxc);ncbi_103394853(pou4f3);ncbi_103396296(Snai2);ncbi_103397502(MEF2C);ncbi_103399643(--)
GO:0072088	nephron epithelium morphogenesis	0.0397893	0.519776	ncbi_103379039(SALL1);ncbi_103387112(Six2);ncbi_103393348(SOX10)
GO:0034103	regulation of tissue remodeling	0.0408518	0.524611	ncbi_103380604(gja1);ncbi_103384120(FGF20)
GO:0060512	prostate gland morphogenesis	0.0408518	0.524611	MSTRG.14884(ihhb);ncbi_103382578(igf1)
GO:0060740	prostate gland epithelium morphogenesis	0.0408518	0.524611	MSTRG.14884(ihhb);ncbi_103382578(igf1)
GO:0048598	embryonic morphogenesis	0.0419945	0.535746	MSTRG.14884(ihhb);ncbi_103377107(ZEB1);ncbi_103377624(FOXG1);ncbi_103379039(SALL1);ncbi_103379139(pax6);ncbi_103380294(LRRC10B);ncbi_103380580(CALD1);ncbi_103380581(TNNT2);ncbi_103380604(gja1);ncbi_103380815(Nin);ncbi_103382103(dlx3b);ncbi_103382578(igf1);ncbi_103383505(MYO15A);ncbi_103383682(nachra9);ncbi_103384120(FGF20);ncbi_103384216(--);ncbi_103385841(CELSR2);ncbi_103386062(GPR25);ncbi_10338…
GO:0009968	negative regulation of signal transduction	0.0421903	0.535746	MSTRG.14884(ihhb);ncbi_103376933(Psme1);ncbi_103377312(APOD);ncbi_103379853(ccnd1);ncbi_103381613(NGFR);ncbi_103382578(igf1);ncbi_103383562(MYH9);ncbi_103384120(FGF20);ncbi_103384216(--);ncbi_103387177(GPS2);ncbi_103392311(TMBIM1);ncbi_103393348(SOX10);ncbi_103394907(Ncor1);ncbi_103396238(gpc1);ncbi_103396296(Snai2);ncbi_103396450(APOD);ncbi_103398463(Apc2);ncbi_103399558(sox2)
GO:0010464	regulation of mesenchymal cell proliferation	0.0435125	0.53872	MSTRG.14884(ihhb);ncbi_103384120(FGF20);ncbi_103387112(Six2)
GO:0032374	regulation of cholesterol transport	0.0435125	0.53872	MSTRG.14884(ihhb);ncbi_103382616(ABCG1);ncbi_103397691(YJEFN3)
GO:0072001	renal system development	0.0435685	0.53872	MSTRG.14884(ihhb);ncbi_103379039(SALL1);ncbi_103383562(MYH9);ncbi_103384216(--);ncbi_103384675(Lamb2);ncbi_103387112(Six2);ncbi_103392225(NOSTRIN);ncbi_103393348(SOX10);ncbi_103397502(MEF2C);ncbi_103398929(cep290)
GO:0014904	myotube cell development	0.044023	0.53872	ncbi_103378581(DNER);ncbi_103385315(Scube3);ncbi_103387112(Six2);ncbi_103393167(GPX2)
GO:0021872	forebrain generation of neurons	0.044023	0.53872	ncbi_103379039(SALL1);ncbi_103379139(pax6);ncbi_103382102(dlx4b);ncbi_103391077(Emx1)
GO:0032502	developmental process	0.0455032	0.53872	MSTRG.14884(ihhb);MSTRG.18844(HPS4);ncbi_103377107(ZEB1);ncbi_103377312(APOD);ncbi_103377624(FOXG1);ncbi_103377635(BARX2);ncbi_103377689(MPZL2);ncbi_103377693(zgc:66101);ncbi_103377722(IGSF11);ncbi_103377879(B4GALT3);ncbi_103377975(St14);ncbi_103378543(tyr);ncbi_103378581(DNER);ncbi_103378646(PCDH9);ncbi_103378711(Fut9);ncbi_103379039(SALL1);ncbi_103379072(HDC);ncbi_103379139(pax6);ncbi_103379297…
GO:0061138	morphogenesis of a branching epithelium	0.0458185	0.53872	MSTRG.14884(ihhb);ncbi_103379039(SALL1);ncbi_103382578(igf1);ncbi_103387112(Six2);ncbi_103387396(msxc);ncbi_103393348(SOX10);ncbi_103399558(sox2)
GO:0033059	cellular pigmentation	0.0468644	0.53872	ncbi_103386040(PMEL);ncbi_103390683(tyrp1);ncbi_103392008(GPR143);ncbi_103393122(mreg)
GO:0001501	skeletal system development	0.0468815	0.53872	MSTRG.14884(ihhb);ncbi_103377635(BARX2);ncbi_103380604(gja1);ncbi_103384120(FGF20);ncbi_103384216(--);ncbi_103387112(Six2);ncbi_103387396(msxc);ncbi_103388035(Npr1);ncbi_103389065(DBH);ncbi_103390075(PTGER4);ncbi_103393348(SOX10);ncbi_103396296(Snai2)
GO:0002934	desmosome organization	0.047427	0.53872	ncbi_103396296(Snai2);ncbi_103399868(DSG2)
GO:0010455	positive regulation of cell fate commitment	0.047427	0.53872	ncbi_103379139(pax6);ncbi_103396095(GFI1)
GO:0034367	macromolecular complex remodeling	0.047427	0.53872	ncbi_103382616(ABCG1);ncbi_103389662(SCARB1)
GO:0034368	protein-lipid complex remodeling	0.047427	0.53872	ncbi_103382616(ABCG1);ncbi_103389662(SCARB1)
GO:0034369	plasma lipoprotein particle remodeling	0.047427	0.53872	ncbi_103382616(ABCG1);ncbi_103389662(SCARB1)
GO:0042481	regulation of odontogenesis	0.047427	0.53872	ncbi_103381613(NGFR);ncbi_103386441(ASPN)
GO:0045684	positive regulation of epidermis development	0.047427	0.53872	ncbi_103387396(msxc);ncbi_103391119(ATOH1)
GO:0048708	astrocyte differentiation	0.047427	0.53872	MSTRG.14884(ihhb);ncbi_103396409(VIM)
GO:0051781	positive regulation of cell division	0.047427	0.53872	ncbi_103387396(msxc);ncbi_103398075(Ranbp1)
GO:0051785	positive regulation of nuclear division	0.047427	0.53872	ncbi_103387396(msxc);ncbi_103398075(Ranbp1)
GO:0060688	regulation of morphogenesis of a branching structure	0.047427	0.53872	ncbi_103387112(Six2);ncbi_103396296(Snai2)
GO:0051656	establishment of organelle localization	0.0511373	0.53872	ncbi_103379139(pax6);ncbi_103379731(Spire2);ncbi_103383562(MYH9);ncbi_103385429(Dtnbp1);ncbi_103387251(FMN2);ncbi_103388271(MYH10);ncbi_103390076(MAP1B)
GO:0048663	neuron fate commitment	0.0511904	0.53872	MSTRG.14884(ihhb);ncbi_103379139(pax6);ncbi_103382102(dlx4b);ncbi_103382103(dlx3b);ncbi_103391119(ATOH1)
GO:0055067	monovalent inorganic cation homeostasis	0.0511904	0.53872	ncbi_103378888(rhcg2);ncbi_103379762(ANPEP);ncbi_103382035(CA4);ncbi_103382117(Uts2r);ncbi_103388035(Npr1)
GO:0002209	behavioral defense response	0.0514589	0.53872	ncbi_103380604(gja1);ncbi_103384377(MECP2);ncbi_103397502(MEF2C)
GO:0032371	regulation of sterol transport	0.0514589	0.53872	MSTRG.14884(ihhb);ncbi_103382616(ABCG1);ncbi_103397691(YJEFN3)
GO:0060993	kidney morphogenesis	0.0514589	0.53872	ncbi_103379039(SALL1);ncbi_103387112(Six2);ncbi_103393348(SOX10)
GO:0072028	nephron morphogenesis	0.0514589	0.53872	ncbi_103379039(SALL1);ncbi_103387112(Six2);ncbi_103393348(SOX10)
GO:0060562	epithelial tube morphogenesis	0.0516342	0.53872	MSTRG.14884(ihhb);ncbi_103379039(SALL1);ncbi_103380294(LRRC10B);ncbi_103380580(CALD1);ncbi_103380581(TNNT2);ncbi_103380604(gja1);ncbi_103380815(Nin);ncbi_103387112(Six2);ncbi_103387396(msxc);ncbi_103393348(SOX10);ncbi_103397502(MEF2C);ncbi_103399558(sox2)
GO:0003018	vascular process in circulatory system	0.0529933	0.53872	ncbi_103378128(HTR1B);ncbi_103380604(gja1);ncbi_103382117(Uts2r);ncbi_103388035(Npr1);ncbi_103389065(DBH);ncbi_103393167(GPX2);ncbi_107989392(Npr1)
GO:0001692	histamine metabolic process	0.0538009	0.53872	ncbi_103379072(HDC)
GO:0007398	ectoderm development	0.0538009	0.53872	ncbi_103379039(SALL1)
GO:0010840	regulation of circadian sleep/wake cycle, wakefulness	0.0538009	0.53872	ncbi_103382117(Uts2r)
GO:0016344	meiotic chromosome movement towards spindle pole	0.0538009	0.53872	ncbi_103387251(FMN2)
GO:0032836	glomerular basement membrane development	0.0538009	0.53872	ncbi_103384675(Lamb2)
GO:0033034	positive regulation of myeloid cell apoptotic process	0.0538009	0.53872	ncbi_103397502(MEF2C)
GO:0042350	GDP-L-fucose biosynthetic process	0.0538009	0.53872	ncbi_103392940(TSTA3)
GO:0042636	negative regulation of hair cycle	0.0538009	0.53872	ncbi_103381613(NGFR)
GO:0042746	circadian sleep/wake cycle, wakefulness	0.0538009	0.53872	ncbi_103382117(Uts2r)
GO:0042982	amyloid precursor protein metabolic process	0.0538009	0.53872	ncbi_103382616(ABCG1)
GO:0044381	glucose import in response to insulin stimulus	0.0538009	0.53872	ncbi_103381613(NGFR)
GO:0045005	DNA-dependent DNA replication maintenance of fidelity	0.0538009	0.53872	ncbi_103379453(blm)
GO:0045840	positive regulation of mitotic nuclear division	0.0538009	0.53872	ncbi_103398075(Ranbp1)
GO:0046368	GDP-L-fucose metabolic process	0.0538009	0.53872	ncbi_103392940(TSTA3)
GO:0046785	microtubule polymerization	0.0538009	0.53872	ncbi_103380815(Nin)
GO:0048073	regulation of eye pigmentation	0.0538009	0.53872	MSTRG.14884(ihhb)
GO:0051305	chromosome movement towards spindle pole	0.0538009	0.53872	ncbi_103387251(FMN2)
GO:0070734	histone H3-K27 methylation	0.0538009	0.53872	ncbi_103386646(Chd5)
GO:0072038	mesenchymal stem cell maintenance involved in nephron morphogenesis	0.0538009	0.53872	ncbi_103379039(SALL1)
GO:0051180	vitamin transport	0.0543569	0.539534	ncbi_103380048(Slc23a2);ncbi_103389662(SCARB1)
GO:0072074	kidney mesenchyme development	0.0543569	0.539534	MSTRG.14884(ihhb);ncbi_103387112(Six2)
GO:0009314	response to radiation	0.0556185	0.546154	ncbi_103378543(tyr);ncbi_103378894(GPC5);ncbi_103379072(HDC);ncbi_103379453(blm);ncbi_103379853(ccnd1);ncbi_103380148(Bhlhe41);ncbi_103381526(opn4a);ncbi_103384377(MECP2);ncbi_103389065(DBH);ncbi_103390408(Slc45a2);ncbi_103391210(FBXL3);ncbi_103393167(GPX2);ncbi_103395402(tyr);ncbi_103396238(gpc1);ncbi_103396296(Snai2);ncbi_103398587(OPN5)
GO:0010463	mesenchymal cell proliferation	0.0556769	0.546154	MSTRG.14884(ihhb);ncbi_103384120(FGF20);ncbi_103387112(Six2)
GO:0021782	glial cell development	0.055985	0.546154	MSTRG.14884(ihhb);ncbi_103384675(Lamb2);ncbi_103393348(SOX10);ncbi_103396409(VIM)
GO:0072089	stem cell proliferation	0.055985	0.546154	MSTRG.14884(ihhb);ncbi_103377107(ZEB1);ncbi_103384120(FGF20);ncbi_103387112(Six2)
GO:0006928	movement of cell or subcellular component	0.0564364	0.548205	MSTRG.14884(ihhb);ncbi_103377312(APOD);ncbi_103377624(FOXG1);ncbi_103377722(IGSF11);ncbi_103377879(B4GALT3);ncbi_103379072(HDC);ncbi_103379139(pax6);ncbi_103380580(CALD1);ncbi_103380581(TNNT2);ncbi_103380604(gja1);ncbi_103381613(NGFR);ncbi_103382103(dlx3b);ncbi_103382363(Fscn2);ncbi_103382578(igf1);ncbi_103383562(MYH9);ncbi_103383759(kita);ncbi_103383904(CHRNA7);ncbi_103384340(krt18);ncbi_1033843…
GO:0001764	neuron migration	0.0592226	0.571659	ncbi_103377624(FOXG1);ncbi_103379139(pax6);ncbi_103390037(Unc5d);ncbi_103391837(sox21b)
GO:0042476	odontogenesis	0.0600296	0.571659	MSTRG.14884(ihhb);ncbi_103381244(SLC24A4);ncbi_103381613(NGFR);ncbi_103382103(dlx3b);ncbi_103386441(ASPN);ncbi_103387396(msxc)
GO:0007612	learning	0.0600543	0.571659	ncbi_103383904(CHRNA7);ncbi_103386707(asic1b);ncbi_103389065(DBH)
GO:0014855	striated muscle cell proliferation	0.0600543	0.571659	ncbi_103387112(Six2);ncbi_103388035(Npr1);ncbi_107989392(Npr1)
GO:0044767	single-organism developmental process	0.0609888	0.571659	MSTRG.14884(ihhb);MSTRG.18844(HPS4);ncbi_103377107(ZEB1);ncbi_103377312(APOD);ncbi_103377624(FOXG1);ncbi_103377635(BARX2);ncbi_103377689(MPZL2);ncbi_103377693(zgc:66101);ncbi_103377722(IGSF11);ncbi_103377879(B4GALT3);ncbi_103378543(tyr);ncbi_103378581(DNER);ncbi_103378646(PCDH9);ncbi_103378711(Fut9);ncbi_103379039(SALL1);ncbi_103379072(HDC);ncbi_103379139(pax6);ncbi_103379297(--);ncbi_103379389(E…
GO:0061061	muscle structure development	0.0614566	0.571659	MSTRG.14884(ihhb);ncbi_103377107(ZEB1);ncbi_103377635(BARX2);ncbi_103378581(DNER);ncbi_103380148(Bhlhe41);ncbi_103380294(LRRC10B);ncbi_103380604(gja1);ncbi_103381613(NGFR);ncbi_103382428(Scube1);ncbi_103382578(igf1);ncbi_103385315(Scube3);ncbi_103386323(Myh7b);ncbi_103387112(Six2);ncbi_103388271(MYH10);ncbi_103390835(CENPF);ncbi_103393167(GPX2);ncbi_103394853(pou4f3);ncbi_103396238(gpc1);ncbi_103…
GO:0001977	renal system process involved in regulation of blood volume	0.0616175	0.571659	ncbi_103380604(gja1);ncbi_103382117(Uts2r)
GO:0010692	regulation of alkaline phosphatase activity	0.0616175	0.571659	MSTRG.14884(ihhb);ncbi_103397502(MEF2C)
GO:0010894	negative regulation of steroid biosynthetic process	0.0616175	0.571659	ncbi_103396095(GFI1);ncbi_103396296(Snai2)
GO:0050805	negative regulation of synaptic transmission	0.0616175	0.571659	ncbi_103378128(HTR1B);ncbi_103392037(GPM6B)
GO:0051055	negative regulation of lipid biosynthetic process	0.0616175	0.571659	ncbi_103396095(GFI1);ncbi_103396296(Snai2)
GO:0030301	cholesterol transport	0.0625579	0.578025	MSTRG.14884(ihhb);ncbi_103382616(ABCG1);ncbi_103389662(SCARB1);ncbi_103397691(YJEFN3)
GO:0009416	response to light stimulus	0.0635016	0.584369	ncbi_103378543(tyr);ncbi_103378894(GPC5);ncbi_103379853(ccnd1);ncbi_103380148(Bhlhe41);ncbi_103381526(opn4a);ncbi_103384377(MECP2);ncbi_103389065(DBH);ncbi_103391210(FBXL3);ncbi_103393167(GPX2);ncbi_103395402(tyr);ncbi_103396238(gpc1);ncbi_103398587(OPN5)
GO:0000122	negative regulation of transcription from RNA polymerase II promoter	0.0645879	0.584893	MSTRG.14884(ihhb);ncbi_103394907(Ncor1);ncbi_103396296(Snai2)
GO:0030282	bone mineralization	0.0645879	0.584893	ncbi_103382578(igf1);ncbi_103392037(GPM6B);ncbi_103397502(MEF2C)
GO:0032835	glomerulus development	0.0645879	0.584893	ncbi_103383562(MYH9);ncbi_103384675(Lamb2);ncbi_103392225(NOSTRIN)
GO:0097205	renal filtration	0.0645879	0.584893	ncbi_103380604(gja1);ncbi_103382117(Uts2r);ncbi_103383562(MYH9)
GO:0050878	regulation of body fluid levels	0.0665288	0.600079	MSTRG.14884(ihhb);MSTRG.18844(HPS4);ncbi_103379853(ccnd1);ncbi_103380604(gja1);ncbi_103382035(CA4);ncbi_103382117(Uts2r);ncbi_103382428(Scube1);ncbi_103382578(igf1);ncbi_103383562(MYH9);ncbi_103385315(Scube3);ncbi_103385429(Dtnbp1);ncbi_103385841(CELSR2);ncbi_103388035(Npr1);ncbi_103388990(DGKB);ncbi_103390715(Anxa5);ncbi_103393540(Alox8);ncbi_103394907(Ncor1);ncbi_103395012(CLDN4);ncbi_103396845…
GO:0050810	regulation of steroid biosynthetic process	0.0692743	0.617584	ncbi_103382616(ABCG1);ncbi_103396095(GFI1);ncbi_103396296(Snai2)
GO:0033333	fin development	0.0695187	0.617584	ncbi_103380604(gja1);ncbi_103382102(dlx4b);ncbi_103384120(FGF20);ncbi_103385421(FREM1)
GO:0008283	cell proliferation	0.0699391	0.617584	MSTRG.14884(ihhb);ncbi_103377107(ZEB1);ncbi_103377312(APOD);ncbi_103377624(FOXG1);ncbi_103377879(B4GALT3);ncbi_103378581(DNER);ncbi_103379039(SALL1);ncbi_103379139(pax6);ncbi_103379853(ccnd1);ncbi_103380604(gja1);ncbi_103381613(NGFR);ncbi_103382103(dlx3b);ncbi_103382117(Uts2r);ncbi_103382578(igf1);ncbi_103383904(CHRNA7);ncbi_103384120(FGF20);ncbi_103384377(MECP2);ncbi_103385871(PBRM1);ncbi_103386…
GO:0048608	reproductive structure development	0.0722284	0.617584	MSTRG.14884(ihhb);ncbi_103379853(ccnd1);ncbi_103382578(igf1);ncbi_103384120(FGF20);ncbi_103391650(SF1);ncbi_103393348(SOX10);ncbi_103395234(RXFP2);ncbi_103396296(Snai2);ncbi_103399558(sox2)
GO:0051239	regulation of multicellular organismal process	0.0722716	0.617584	MSTRG.14884(ihhb);ncbi_103376780(Il6st);ncbi_103377107(ZEB1);ncbi_103377312(APOD);ncbi_103377624(FOXG1);ncbi_103379039(SALL1);ncbi_103379139(pax6);ncbi_103379762(ANPEP);ncbi_103379853(ccnd1);ncbi_103380581(TNNT2);ncbi_103380604(gja1);ncbi_103381613(NGFR);ncbi_103382011(IRF5);ncbi_103382035(CA4);ncbi_103382117(Uts2r);ncbi_103382578(igf1);ncbi_103383904(CHRNA7);ncbi_103384120(FGF20);ncbi_103384216(…
GO:0070252	actin-mediated cell contraction	0.0730329	0.617584	ncbi_103380604(gja1);ncbi_103386323(Myh7b);ncbi_103396289(DSP);ncbi_103396409(VIM);ncbi_103399643(--)
GO:0019218	regulation of steroid metabolic process	0.0731425	0.617584	ncbi_103382616(ABCG1);ncbi_103391650(SF1);ncbi_103396095(GFI1);ncbi_103396296(Snai2)
GO:0021953	central nervous system neuron differentiation	0.0738715	0.617584	ncbi_103379039(SALL1);ncbi_103379139(pax6);ncbi_103382102(dlx4b);ncbi_103386646(Chd5);ncbi_103390037(Unc5d);ncbi_103391077(Emx1);ncbi_103399558(sox2)
GO:0048048	embryonic eye morphogenesis	0.0741102	0.617584	MSTRG.14884(ihhb);ncbi_103377107(ZEB1);ncbi_103379139(pax6)
GO:0061458	reproductive system development	0.0741227	0.617584	MSTRG.14884(ihhb);ncbi_103379853(ccnd1);ncbi_103382578(igf1);ncbi_103384120(FGF20);ncbi_103391650(SF1);ncbi_103393348(SOX10);ncbi_103395234(RXFP2);ncbi_103396296(Snai2);ncbi_103399558(sox2)
GO:0010721	negative regulation of cell development	0.0757151	0.617584	ncbi_103377624(FOXG1);ncbi_103379139(pax6);ncbi_103381613(NGFR);ncbi_103382578(igf1);ncbi_103384377(MECP2);ncbi_103388035(Npr1);ncbi_103393203(Arhgdia);ncbi_103393348(SOX10)
GO:0046890	regulation of lipid biosynthetic process	0.0768606	0.617584	ncbi_103382616(ABCG1);ncbi_103389662(SCARB1);ncbi_103396095(GFI1);ncbi_103396296(Snai2)
GO:0001953	negative regulation of cell-matrix adhesion	0.0770392	0.617584	ncbi_103377312(APOD);ncbi_103396450(APOD)
GO:0010812	negative regulation of cell-substrate adhesion	0.0770392	0.617584	ncbi_103377312(APOD);ncbi_103396450(APOD)
GO:0072678	T cell migration	0.0770392	0.617584	ncbi_103377312(APOD);ncbi_103396450(APOD)
GO:0048856	anatomical structure development	0.0775011	0.617584	MSTRG.14884(ihhb);ncbi_103377107(ZEB1);ncbi_103377312(APOD);ncbi_103377624(FOXG1);ncbi_103377635(BARX2);ncbi_103377689(MPZL2);ncbi_103377693(zgc:66101);ncbi_103377722(IGSF11);ncbi_103377879(B4GALT3);ncbi_103377975(St14);ncbi_103378543(tyr);ncbi_103378581(DNER);ncbi_103378711(Fut9);ncbi_103379039(SALL1);ncbi_103379072(HDC);ncbi_103379139(pax6);ncbi_103379498(MYH4);ncbi_103379853(ccnd1);ncbi_103380…
GO:0050804	modulation of synaptic transmission	0.079026	0.617584	ncbi_103378128(HTR1B);ncbi_103380148(Bhlhe41);ncbi_103381613(NGFR);ncbi_103384377(MECP2);ncbi_103386707(asic1b);ncbi_103389196(glul);ncbi_103390076(MAP1B);ncbi_103392037(GPM6B);ncbi_103394371(GIPC3);ncbi_103397502(MEF2C)
GO:0033002	muscle cell proliferation	0.0790918	0.617584	ncbi_103387112(Six2);ncbi_103388035(Npr1);ncbi_107989392(Npr1)
GO:2000027	regulation of organ morphogenesis	0.079178	0.617584	MSTRG.14884(ihhb);ncbi_103379039(SALL1);ncbi_103381613(NGFR);ncbi_103386441(ASPN);ncbi_103387112(Six2)
GO:0001974	blood vessel remodeling	0.0796093	0.617584	ncbi_103392311(TMBIM1)
GO:0002467	germinal center formation	0.0796093	0.617584	ncbi_103397502(MEF2C)
GO:0005988	lactose metabolic process	0.0796093	0.617584	ncbi_103377879(B4GALT3)
GO:0006516	glycoprotein catabolic process	0.0796093	0.617584	ncbi_103396238(gpc1)
GO:0009608	response to symbiont	0.0796093	0.617584	ncbi_103393167(GPX2)
GO:0009950	dorsal/ventral axis specification	0.0796093	0.617584	MSTRG.14884(ihhb)
GO:0010643	cell communication by chemical coupling	0.0796093	0.617584	ncbi_103380604(gja1)
GO:0010645	regulation of cell communication by chemical coupling	0.0796093	0.617584	ncbi_103380604(gja1)
GO:0010738	regulation of protein kinase A signaling	0.0796093	0.617584	ncbi_103379178(MC1R)
GO:0016037	light absorption	0.0796093	0.617584	ncbi_103398587(OPN5)
GO:0030167	proteoglycan catabolic process	0.0796093	0.617584	ncbi_103396238(gpc1)
GO:0031915	positive regulation of synaptic plasticity	0.0796093	0.617584	ncbi_103390076(MAP1B)
GO:0032365	intracellular lipid transport	0.0796093	0.617584	ncbi_103397087(CERT1)
GO:0033336	caudal fin development	0.0796093	0.617584	ncbi_103380604(gja1)
GO:0033575	protein glycosylation at cell surface	0.0796093	0.617584	ncbi_103378785(A3galt2)
GO:0042483	negative regulation of odontogenesis	0.0796093	0.617584	ncbi_103386441(ASPN)
GO:0051775	response to redox state	0.0796093	0.617584	ncbi_103393203(Arhgdia)
GO:0051913	regulation of synaptic plasticity by chemical substance	0.0796093	0.617584	ncbi_103390076(MAP1B)
GO:0051914	positive regulation of synaptic plasticity by chemical substance	0.0796093	0.617584	ncbi_103390076(MAP1B)
GO:0072015	glomerular visceral epithelial cell development	0.0796093	0.617584	ncbi_103384675(Lamb2)
GO:0072112	glomerular visceral epithelial cell differentiation	0.0796093	0.617584	ncbi_103384675(Lamb2)
GO:0072393	microtubule anchoring at microtubule organizing center	0.0796093	0.617584	ncbi_103380815(Nin)
GO:0044699	single-organism process	0.0806682	0.621583	MSTRG.14884(ihhb);MSTRG.18844(HPS4);MSTRG.4434(Chst12);ncbi_103376693(cep135);ncbi_103376710(DOT1L);ncbi_103376780(Il6st);ncbi_103376933(Psme1);ncbi_103377107(ZEB1);ncbi_103377154(PLOD2);ncbi_103377232(CSTB);ncbi_103377312(APOD);ncbi_103377371(IMPA1);ncbi_103377624(FOXG1);ncbi_103377635(BARX2);ncbi_103377689(MPZL2);ncbi_103377693(zgc:66101);ncbi_103377722(IGSF11);ncbi_103377879(B4GALT3);ncbi_1033…
GO:0015918	sterol transport	0.0806718	0.621583	MSTRG.14884(ihhb);ncbi_103382616(ABCG1);ncbi_103389662(SCARB1);ncbi_103397691(YJEFN3)
GO:0031214	biomineral tissue development	0.0823515	0.632381	ncbi_103382578(igf1);ncbi_103386441(ASPN);ncbi_103387396(msxc);ncbi_103392037(GPM6B);ncbi_103397502(MEF2C)
GO:0006520	cellular amino acid metabolic process	0.0827658	0.633423	ncbi_103378543(tyr);ncbi_103379072(HDC);ncbi_103379743(Tat);ncbi_103382571(Pah);ncbi_103384377(MECP2);ncbi_103389196(glul);ncbi_103390683(tyrp1);ncbi_103395402(tyr);ncbi_103396905(hpd);ncbi_103398068(hpd)
GO:0007507	heart development	0.0838874	0.636416	MSTRG.14884(ihhb);ncbi_103379039(SALL1);ncbi_103380294(LRRC10B);ncbi_103380580(CALD1);ncbi_103380581(TNNT2);ncbi_103380604(gja1);ncbi_103384120(FGF20);ncbi_103386323(Myh7b);ncbi_103387112(Six2);ncbi_103387396(msxc);ncbi_103388271(MYH10);ncbi_103393348(SOX10);ncbi_103394853(pou4f3);ncbi_103396296(Snai2);ncbi_103397502(MEF2C);ncbi_103399643(--)
GO:0010453	regulation of cell fate commitment	0.0842153	0.636416	ncbi_103377624(FOXG1);ncbi_103379139(pax6);ncbi_103396095(GFI1)
GO:0003071	renal system process involved in regulation of systemic arterial blood pressure	0.0851573	0.636416	ncbi_103380604(gja1);ncbi_103382117(Uts2r)
GO:0032722	positive regulation of chemokine production	0.0851573	0.636416	ncbi_103397976(C5);ncbi_103398966(Tmed7)
GO:0032501	multicellular organismal process	0.0858055	0.636416	MSTRG.14884(ihhb);MSTRG.4014(STRCP1);ncbi_103376780(Il6st);ncbi_103377107(ZEB1);ncbi_103377312(APOD);ncbi_103377624(FOXG1);ncbi_103377635(BARX2);ncbi_103377689(MPZL2);ncbi_103377693(zgc:66101);ncbi_103377722(IGSF11);ncbi_103377879(B4GALT3);ncbi_103378128(HTR1B);ncbi_103378396(TSPEAR);ncbi_103378543(tyr);ncbi_103378581(DNER);ncbi_103378711(Fut9);ncbi_103379039(SALL1);ncbi_103379072(HDC);ncbi_10337…
GO:0007275	multicellular organism development	0.0894599	0.636416	MSTRG.14884(ihhb);ncbi_103377107(ZEB1);ncbi_103377312(APOD);ncbi_103377624(FOXG1);ncbi_103377635(BARX2);ncbi_103377689(MPZL2);ncbi_103377693(zgc:66101);ncbi_103377879(B4GALT3);ncbi_103378543(tyr);ncbi_103378581(DNER);ncbi_103378711(Fut9);ncbi_103379039(SALL1);ncbi_103379072(HDC);ncbi_103379139(pax6);ncbi_103379498(MYH4);ncbi_103379853(ccnd1);ncbi_103380148(Bhlhe41);ncbi_103380294(LRRC10B);ncbi_10…
GO:0014902	myotube differentiation	0.09227	0.636416	ncbi_103378581(DNER);ncbi_103380148(Bhlhe41);ncbi_103385315(Scube3);ncbi_103387112(Six2);ncbi_103393167(GPX2)
GO:0030336	negative regulation of cell migration	0.0926526	0.636416	ncbi_103381613(NGFR);ncbi_103390075(PTGER4);ncbi_103393203(Arhgdia);ncbi_103397976(C5)
GO:0051271	negative regulation of cellular component movement	0.0926526	0.636416	ncbi_103381613(NGFR);ncbi_103390075(PTGER4);ncbi_103393203(Arhgdia);ncbi_103397976(C5)
GO:2000146	negative regulation of cell motility	0.0926526	0.636416	ncbi_103381613(NGFR);ncbi_103390075(PTGER4);ncbi_103393203(Arhgdia);ncbi_103397976(C5)
GO:0001961	positive regulation of cytokine-mediated signaling pathway	0.0935196	0.636416	ncbi_103396095(GFI1);ncbi_103398966(Tmed7)
GO:0015813	L-glutamate transport	0.0935196	0.636416	ncbi_103380156(slc17a8);ncbi_103392096(SLC25A12)
GO:0035411	catenin import into nucleus	0.0935196	0.636416	ncbi_103396296(Snai2);ncbi_103398463(Apc2)
GO:0035412	regulation of catenin import into nucleus	0.0935196	0.636416	ncbi_103396296(Snai2);ncbi_103398463(Apc2)
GO:0040034	regulation of development, heterochronic	0.0935196	0.636416	ncbi_103379139(pax6);ncbi_103384120(FGF20)
GO:0045892	negative regulation of transcription, DNA-templated	0.0943683	0.636416	MSTRG.14884(ihhb);ncbi_103380148(Bhlhe41);ncbi_103387396(msxc);ncbi_103394907(Ncor1);ncbi_103396095(GFI1);ncbi_103396296(Snai2)
GO:1903507	negative regulation of nucleic acid-templated transcription	0.0943683	0.636416	MSTRG.14884(ihhb);ncbi_103380148(Bhlhe41);ncbi_103387396(msxc);ncbi_103394907(Ncor1);ncbi_103396095(GFI1);ncbi_103396296(Snai2)
GO:0007517	muscle organ development	0.0946272	0.636416	MSTRG.14884(ihhb);ncbi_103380604(gja1);ncbi_103381613(NGFR);ncbi_103386323(Myh7b);ncbi_103387112(Six2);ncbi_103390835(CENPF);ncbi_103394853(pou4f3);ncbi_103396238(gpc1);ncbi_103397502(MEF2C);ncbi_103399643(--)
GO:0010631	epithelial cell migration	0.0946272	0.636416	ncbi_103377722(IGSF11);ncbi_103380580(CALD1);ncbi_103380581(TNNT2);ncbi_103383562(MYH9);ncbi_103383759(kita);ncbi_103385758(S100P);ncbi_103389662(SCARB1);ncbi_103393167(GPX2);ncbi_103394371(GIPC3);ncbi_103396296(Snai2)
GO:0090130	tissue migration	0.0946272	0.636416	ncbi_103377722(IGSF11);ncbi_103380580(CALD1);ncbi_103380581(TNNT2);ncbi_103383562(MYH9);ncbi_103383759(kita);ncbi_103385758(S100P);ncbi_103389662(SCARB1);ncbi_103393167(GPX2);ncbi_103394371(GIPC3);ncbi_103396296(Snai2)
GO:0090132	epithelium migration	0.0946272	0.636416	ncbi_103377722(IGSF11);ncbi_103380580(CALD1);ncbi_103380581(TNNT2);ncbi_103383562(MYH9);ncbi_103383759(kita);ncbi_103385758(S100P);ncbi_103389662(SCARB1);ncbi_103393167(GPX2);ncbi_103394371(GIPC3);ncbi_103396296(Snai2)
GO:0022404	molting cycle process	0.0948728	0.636416	MSTRG.14884(ihhb);ncbi_103387396(msxc);ncbi_103399254(--)
GO:0022405	hair cycle process	0.0948728	0.636416	MSTRG.14884(ihhb);ncbi_103387396(msxc);ncbi_103399254(--)
GO:0030010	establishment of cell polarity	0.0948728	0.636416	ncbi_103380604(gja1);ncbi_103383562(MYH9);ncbi_103390076(MAP1B)
GO:0051234	establishment of localization	0.0952004	0.636416	MSTRG.14884(ihhb);MSTRG.18844(HPS4);ncbi_103377312(APOD);ncbi_103378071(VTN);ncbi_103378128(HTR1B);ncbi_103378234(SLC13A5);ncbi_103378581(DNER);ncbi_103378888(rhcg2);ncbi_103379139(pax6);ncbi_103379519(Nemf);ncbi_103379731(Spire2);ncbi_103379762(ANPEP);ncbi_103379853(ccnd1);ncbi_103380048(Slc23a2);ncbi_103380102(PCLO);ncbi_103380156(slc17a8);ncbi_103380604(gja1);ncbi_103381244(SLC24A4);ncbi_10338…
GO:0015711	organic anion transport	0.095666	0.636416	ncbi_103378234(SLC13A5);ncbi_103380156(slc17a8);ncbi_103380604(gja1);ncbi_103382616(ABCG1);ncbi_103384800(Slc6a17);ncbi_103385785(SLC6A13);ncbi_103387509(FABP2);ncbi_103392096(SLC25A12);ncbi_103393980(rft2);ncbi_103394371(GIPC3);ncbi_103394907(Ncor1)
GO:0007155	cell adhesion	0.0985987	0.636416	MSTRG.14884(ihhb);ncbi_103377107(ZEB1);ncbi_103377312(APOD);ncbi_103377689(MPZL2);ncbi_103378071(VTN);ncbi_103378147(CLDN8);ncbi_103378291(Esam);ncbi_103378646(PCDH9);ncbi_103379453(blm);ncbi_103380490(Gldn);ncbi_103382578(igf1);ncbi_103383562(MYH9);ncbi_103384675(Lamb2);ncbi_103385421(FREM1);ncbi_103385841(CELSR2);ncbi_103385857(FBLIM1);ncbi_103387237(Spock2);ncbi_103390075(PTGER4);ncbi_10339174…
GO:0022008	neurogenesis	0.0995008	0.636416	MSTRG.14884(ihhb);ncbi_103377312(APOD);ncbi_103377624(FOXG1);ncbi_103379039(SALL1);ncbi_103379072(HDC);ncbi_103379139(pax6);ncbi_103379853(ccnd1);ncbi_103380490(Gldn);ncbi_103381065(Ush2A);ncbi_103381613(NGFR);ncbi_103382102(dlx4b);ncbi_103382103(dlx3b);ncbi_103382363(Fscn2);ncbi_103383562(MYH9);ncbi_103384120(FGF20);ncbi_103384377(MECP2);ncbi_103384484(Hes5);ncbi_103384675(Lamb2);ncbi_103385841(…
GO:0040011	locomotion	0.100082	0.636416	MSTRG.14884(ihhb);ncbi_103377107(ZEB1);ncbi_103377312(APOD);ncbi_103377624(FOXG1);ncbi_103377722(IGSF11);ncbi_103378128(HTR1B);ncbi_103379072(HDC);ncbi_103379139(pax6);ncbi_103380580(CALD1);ncbi_103380581(TNNT2);ncbi_103380604(gja1);ncbi_103381613(NGFR);ncbi_103382103(dlx3b);ncbi_103382363(Fscn2);ncbi_103382578(igf1);ncbi_103383562(MYH9);ncbi_103383759(kita);ncbi_103383904(CHRNA7);ncbi_103384340(…
GO:0055081	anion homeostasis	0.100399	0.636416	ncbi_103378888(rhcg2);ncbi_103382616(ABCG1);ncbi_103382920(CKB)
GO:0061035	regulation of cartilage development	0.100399	0.636416	MSTRG.14884(ihhb);ncbi_103393348(SOX10);ncbi_103396296(Snai2)
GO:0042306	regulation of protein import into nucleus	0.100426	0.636416	MSTRG.14884(ihhb);ncbi_103377312(APOD);ncbi_103382578(igf1);ncbi_103396296(Snai2);ncbi_103396450(APOD);ncbi_103398463(Apc2)
GO:1900180	regulation of protein localization to nucleus	0.100426	0.636416	MSTRG.14884(ihhb);ncbi_103377312(APOD);ncbi_103382578(igf1);ncbi_103396296(Snai2);ncbi_103396450(APOD);ncbi_103398463(Apc2)
GO:1903533	regulation of protein targeting	0.100426	0.636416	MSTRG.14884(ihhb);ncbi_103377312(APOD);ncbi_103382578(igf1);ncbi_103396296(Snai2);ncbi_103396450(APOD);ncbi_103398463(Apc2)
GO:1904589	regulation of protein import	0.100426	0.636416	MSTRG.14884(ihhb);ncbi_103377312(APOD);ncbi_103382578(igf1);ncbi_103396296(Snai2);ncbi_103396450(APOD);ncbi_103398463(Apc2)
GO:0000003	reproduction	0.101254	0.636416	MSTRG.14884(ihhb);ncbi_103377879(B4GALT3);ncbi_103379039(SALL1);ncbi_103379731(Spire2);ncbi_103379853(ccnd1);ncbi_103380536(nr2c1-b);ncbi_103382103(dlx3b);ncbi_103382578(igf1);ncbi_103383759(kita);ncbi_103383889(LYZ);ncbi_103383904(CHRNA7);ncbi_103384120(FGF20);ncbi_103385841(CELSR2);ncbi_103385871(PBRM1);ncbi_103386646(Chd5);ncbi_103387251(FMN2);ncbi_103387396(msxc);ncbi_103388035(Npr1);ncbi_103…
GO:0044707	single-multicellular organism process	0.101839	0.636416	MSTRG.14884(ihhb);ncbi_103376780(Il6st);ncbi_103377107(ZEB1);ncbi_103377312(APOD);ncbi_103377624(FOXG1);ncbi_103377635(BARX2);ncbi_103377689(MPZL2);ncbi_103377693(zgc:66101);ncbi_103377722(IGSF11);ncbi_103377879(B4GALT3);ncbi_103378128(HTR1B);ncbi_103378543(tyr);ncbi_103378581(DNER);ncbi_103378711(Fut9);ncbi_103379039(SALL1);ncbi_103379072(HDC);ncbi_103379139(pax6);ncbi_103379178(MC1R);ncbi_10337…
GO:0009628	response to abiotic stimulus	0.101983	0.636416	ncbi_103378128(HTR1B);ncbi_103378543(tyr);ncbi_103378894(GPC5);ncbi_103379072(HDC);ncbi_103379453(blm);ncbi_103379853(ccnd1);ncbi_103380148(Bhlhe41);ncbi_103380604(gja1);ncbi_103381526(opn4a);ncbi_103381613(NGFR);ncbi_103382578(igf1);ncbi_103384377(MECP2);ncbi_103386707(asic1b);ncbi_103387251(FMN2);ncbi_103389065(DBH);ncbi_103390075(PTGER4);ncbi_103390408(Slc45a2);ncbi_103391210(FBXL3);ncbi_10339…
GO:0002260	lymphocyte homeostasis	0.102107	0.636416	ncbi_103387226(Chst3);ncbi_103397502(MEF2C)
GO:0006829	zinc II ion transport	0.102107	0.636416	ncbi_103399463(--);ncbi_107990220(Slc30a2)
GO:0032400	melanosome localization	0.102107	0.636416	ncbi_103392008(GPR143);ncbi_103393122(mreg)
GO:0045939	negative regulation of steroid metabolic process	0.102107	0.636416	ncbi_103396095(GFI1);ncbi_103396296(Snai2)
GO:0050806	positive regulation of synaptic transmission	0.102107	0.636416	ncbi_103381613(NGFR);ncbi_103389196(glul)
GO:0030182	neuron differentiation	0.102303	0.636416	MSTRG.14884(ihhb);ncbi_103377312(APOD);ncbi_103377624(FOXG1);ncbi_103379039(SALL1);ncbi_103379072(HDC);ncbi_103379139(pax6);ncbi_103380490(Gldn);ncbi_103381065(Ush2A);ncbi_103381613(NGFR);ncbi_103382102(dlx4b);ncbi_103382103(dlx3b);ncbi_103382363(Fscn2);ncbi_103383562(MYH9);ncbi_103384120(FGF20);ncbi_103384377(MECP2);ncbi_103384484(Hes5);ncbi_103384675(Lamb2);ncbi_103385841(CELSR2);ncbi_103386646…
GO:0030048	actin filament-based movement	0.102774	0.636416	ncbi_103380604(gja1);ncbi_103386323(Myh7b);ncbi_103396289(DSP);ncbi_103396409(VIM);ncbi_103399643(--)
GO:0030154	cell differentiation	0.103023	0.636416	MSTRG.14884(ihhb);MSTRG.18844(HPS4);ncbi_103377107(ZEB1);ncbi_103377312(APOD);ncbi_103377624(FOXG1);ncbi_103377635(BARX2);ncbi_103377689(MPZL2);ncbi_103377722(IGSF11);ncbi_103377879(B4GALT3);ncbi_103378543(tyr);ncbi_103378581(DNER);ncbi_103379039(SALL1);ncbi_103379072(HDC);ncbi_103379139(pax6);ncbi_103379389(Ell);ncbi_103379853(ccnd1);ncbi_103380067(Ptprq);ncbi_103380148(Bhlhe41);ncbi_103380294(L…
GO:0042692	muscle cell differentiation	0.103386	0.636416	MSTRG.14884(ihhb);ncbi_103377107(ZEB1);ncbi_103377635(BARX2);ncbi_103378581(DNER);ncbi_103380148(Bhlhe41);ncbi_103380294(LRRC10B);ncbi_103382428(Scube1);ncbi_103382578(igf1);ncbi_103385315(Scube3);ncbi_103387112(Six2);ncbi_103388271(MYH10);ncbi_103393167(GPX2);ncbi_103397502(MEF2C);ncbi_103399643(--)
GO:0003143	embryonic heart tube morphogenesis	0.103531	0.636416	MSTRG.14884(ihhb);ncbi_103380294(LRRC10B);ncbi_103380580(CALD1);ncbi_103380581(TNNT2);ncbi_103380604(gja1);ncbi_103397502(MEF2C)
GO:0001895	retina homeostasis	0.104716	0.636416	MSTRG.14884(ihhb)
GO:0006910	phagocytosis, recognition	0.104716	0.636416	ncbi_103389662(SCARB1)
GO:0010043	response to zinc ion	0.104716	0.636416	ncbi_103387903(MTF1)
GO:0010954	positive regulation of protein processing	0.104716	0.636416	ncbi_103383562(MYH9)
GO:0010957	negative regulation of vitamin D biosynthetic process	0.104716	0.636416	ncbi_103396095(GFI1)
GO:0015744	succinate transport	0.104716	0.636416	ncbi_103378234(SLC13A5)
GO:0015810	aspartate transport	0.104716	0.636416	ncbi_103392096(SLC25A12)
GO:0030656	regulation of vitamin metabolic process	0.104716	0.636416	ncbi_103396095(GFI1)
GO:0034113	heterotypic cell-cell adhesion	0.104716	0.636416	ncbi_103396289(DSP)
GO:0042320	regulation of circadian sleep/wake cycle, REM sleep	0.104716	0.636416	ncbi_103382117(Uts2r)
GO:0042482	positive regulation of odontogenesis	0.104716	0.636416	ncbi_103381613(NGFR)
GO:0042747	circadian sleep/wake cycle, REM sleep	0.104716	0.636416	ncbi_103382117(Uts2r)
GO:0045633	positive regulation of mechanoreceptor differentiation	0.104716	0.636416	ncbi_103391119(ATOH1)
GO:0046137	negative regulation of vitamin metabolic process	0.104716	0.636416	ncbi_103396095(GFI1)
GO:0048818	positive regulation of hair follicle maturation	0.104716	0.636416	ncbi_103387396(msxc)
GO:0048819	regulation of hair follicle maturation	0.104716	0.636416	ncbi_103387396(msxc)
GO:0048820	hair follicle maturation	0.104716	0.636416	ncbi_103387396(msxc)
GO:0050000	chromosome localization	0.104716	0.636416	ncbi_103387251(FMN2)
GO:0051152	positive regulation of smooth muscle cell differentiation	0.104716	0.636416	MSTRG.14884(ihhb)
GO:0051303	establishment of chromosome localization	0.104716	0.636416	ncbi_103387251(FMN2)
GO:0051797	regulation of hair follicle development	0.104716	0.636416	ncbi_103387396(msxc)
GO:0051798	positive regulation of hair follicle development	0.104716	0.636416	ncbi_103387396(msxc)
GO:0060556	regulation of vitamin D biosynthetic process	0.104716	0.636416	ncbi_103396095(GFI1)
GO:0060684	epithelial-mesenchymal cell signaling	0.104716	0.636416	MSTRG.14884(ihhb)
GO:0070778	L-aspartate transport	0.104716	0.636416	ncbi_103392096(SLC25A12)
GO:0071241	cellular response to inorganic substance	0.104716	0.636416	ncbi_103379453(blm)
GO:0071398	cellular response to fatty acid	0.104716	0.636416	ncbi_103398075(Ranbp1)
GO:1902931	negative regulation of alcohol biosynthetic process	0.104716	0.636416	ncbi_103396095(GFI1)
GO:1903319	positive regulation of protein maturation	0.104716	0.636416	ncbi_103383562(MYH9)
GO:0044057	regulation of system process	0.105242	0.637324	ncbi_103379762(ANPEP);ncbi_103380581(TNNT2);ncbi_103380604(gja1);ncbi_103382035(CA4);ncbi_103382117(Uts2r);ncbi_103382578(igf1);ncbi_103383904(CHRNA7);ncbi_103386323(Myh7b);ncbi_103388035(Npr1);ncbi_103389065(DBH);ncbi_103396289(DSP);ncbi_103397502(MEF2C);ncbi_103399643(--);ncbi_103399868(DSG2);ncbi_107989392(Npr1)
GO:0061351	neural precursor cell proliferation	0.105426	0.637324	MSTRG.14884(ihhb);ncbi_103382578(igf1);ncbi_103384120(FGF20);ncbi_103391077(Emx1)
GO:0050673	epithelial cell proliferation	0.106194	0.638172	MSTRG.14884(ihhb);ncbi_103379853(ccnd1);ncbi_103380604(gja1);ncbi_103389662(SCARB1);ncbi_103393167(GPX2);ncbi_103393348(SOX10);ncbi_103396296(Snai2);ncbi_103397502(MEF2C);ncbi_103399254(--)
GO:0048699	generation of neurons	0.106345	0.638172	MSTRG.14884(ihhb);ncbi_103377312(APOD);ncbi_103377624(FOXG1);ncbi_103379039(SALL1);ncbi_103379072(HDC);ncbi_103379139(pax6);ncbi_103379853(ccnd1);ncbi_103380490(Gldn);ncbi_103381065(Ush2A);ncbi_103381613(NGFR);ncbi_103382102(dlx4b);ncbi_103382103(dlx3b);ncbi_103382363(Fscn2);ncbi_103383562(MYH9);ncbi_103384120(FGF20);ncbi_103384377(MECP2);ncbi_103384484(Hes5);ncbi_103384675(Lamb2);ncbi_103385841(…
GO:0098742	cell-cell adhesion via plasma-membrane adhesion molecules	0.107328	0.638172	ncbi_103377689(MPZL2);ncbi_103378147(CLDN8);ncbi_103378291(Esam);ncbi_103378646(PCDH9);ncbi_103385421(FREM1);ncbi_103385841(CELSR2);ncbi_103395012(CLDN4)
GO:0051240	positive regulation of multicellular organismal process	0.107589	0.638172	MSTRG.14884(ihhb);ncbi_103377624(FOXG1);ncbi_103379139(pax6);ncbi_103381613(NGFR);ncbi_103382011(IRF5);ncbi_103383904(CHRNA7);ncbi_103387112(Six2);ncbi_103387396(msxc);ncbi_103390075(PTGER4);ncbi_103391119(ATOH1);ncbi_103393348(SOX10);ncbi_103396296(Snai2);ncbi_103397502(MEF2C);ncbi_103397600(krt18);ncbi_103397976(C5);ncbi_103398966(Tmed7);ncbi_103399558(sox2)
GO:0071310	cellular response to organic substance	0.109052	0.638172	MSTRG.14884(ihhb);ncbi_103376780(Il6st);ncbi_103377107(ZEB1);ncbi_103379139(pax6);ncbi_103379453(blm);ncbi_103380156(slc17a8);ncbi_103380536(nr2c1-b);ncbi_103381314(CD109);ncbi_103381613(NGFR);ncbi_103381924(RGR);ncbi_103382011(IRF5);ncbi_103382103(dlx3b);ncbi_103383759(kita);ncbi_103386441(ASPN);ncbi_103387396(msxc);ncbi_103389689(PRLR);ncbi_103390076(MAP1B);ncbi_103391650(SF1);ncbi_103391900(hp…
GO:1901137	carbohydrate derivative biosynthetic process	0.109765	0.638172	MSTRG.4434(Chst12);ncbi_103377879(B4GALT3);ncbi_103378785(A3galt2);ncbi_103378894(GPC5);ncbi_103379170(SPON1);ncbi_103382578(igf1);ncbi_103382666(kera);ncbi_103386441(ASPN);ncbi_103387226(Chst3);ncbi_103388035(Npr1);ncbi_103391351(Chst12);ncbi_103392096(SLC25A12);ncbi_103392940(TSTA3);ncbi_103393159(Chst12);ncbi_103395738(B3GNT3);ncbi_103396238(gpc1);ncbi_103399385(B3GNT3);ncbi_107989392(Npr1)
GO:0016055	Wnt signaling pathway	0.109835	0.638172	MSTRG.14884(ihhb);ncbi_103376710(DOT1L);ncbi_103376933(Psme1);ncbi_103379853(ccnd1);ncbi_103382103(dlx3b);ncbi_103384120(FGF20);ncbi_103393348(SOX10);ncbi_103396296(Snai2);ncbi_103398463(Apc2);ncbi_103399558(sox2);ncbi_103399643(--)
GO:0014013	regulation of gliogenesis	0.109853	0.638172	MSTRG.14884(ihhb);ncbi_103384377(MECP2);ncbi_103393348(SOX10);ncbi_103396409(VIM)
GO:0048565	digestive tract development	0.109853	0.638172	MSTRG.14884(ihhb);ncbi_103379039(SALL1);ncbi_103384120(FGF20);ncbi_103387112(Six2)
GO:0055123	digestive system development	0.109853	0.638172	MSTRG.14884(ihhb);ncbi_103379039(SALL1);ncbi_103384120(FGF20);ncbi_103387112(Six2)
GO:0098609	cell-cell adhesion	0.110777	0.638172	MSTRG.14884(ihhb);ncbi_103377107(ZEB1);ncbi_103377689(MPZL2);ncbi_103378147(CLDN8);ncbi_103378291(Esam);ncbi_103378646(PCDH9);ncbi_103379453(blm);ncbi_103380490(Gldn);ncbi_103382578(igf1);ncbi_103385421(FREM1);ncbi_103385841(CELSR2);ncbi_103390075(PTGER4);ncbi_103391749(Vtcn1);ncbi_103392940(TSTA3);ncbi_103395012(CLDN4);ncbi_103396289(DSP);ncbi_103399558(sox2)
GO:0010874	regulation of cholesterol efflux	0.110901	0.638172	MSTRG.14884(ihhb);ncbi_103382616(ABCG1)
GO:0033344	cholesterol efflux	0.110901	0.638172	MSTRG.14884(ihhb);ncbi_103382616(ABCG1)
GO:0061333	renal tubule morphogenesis	0.110901	0.638172	ncbi_103387112(Six2);ncbi_103393348(SOX10)
GO:0071825	protein-lipid complex subunit organization	0.110901	0.638172	ncbi_103382616(ABCG1);ncbi_103389662(SCARB1)
GO:0071827	plasma lipoprotein particle organization	0.110901	0.638172	ncbi_103382616(ABCG1);ncbi_103389662(SCARB1)
GO:0072078	nephron tubule morphogenesis	0.110901	0.638172	ncbi_103387112(Six2);ncbi_103393348(SOX10)
GO:1902041	regulation of extrinsic apoptotic signaling pathway via death domain receptors	0.110901	0.638172	ncbi_103392311(TMBIM1);ncbi_103393167(GPX2)
GO:2000241	regulation of reproductive process	0.110901	0.638172	ncbi_103387396(msxc);ncbi_103388035(Npr1)
GO:0001838	embryonic epithelial tube formation	0.111824	0.640241	MSTRG.14884(ihhb);ncbi_103380815(Nin);ncbi_103387112(Six2)
GO:0072175	epithelial tube formation	0.111824	0.640241	MSTRG.14884(ihhb);ncbi_103380815(Nin);ncbi_103387112(Six2)
GO:0035050	embryonic heart tube development	0.113141	0.646153	MSTRG.14884(ihhb);ncbi_103380294(LRRC10B);ncbi_103380580(CALD1);ncbi_103380581(TNNT2);ncbi_103380604(gja1);ncbi_103397502(MEF2C)
GO:0001568	blood vessel development	0.113866	0.648373	MSTRG.14884(ihhb);ncbi_103380604(gja1);ncbi_103382117(Uts2r);ncbi_103382616(ABCG1);ncbi_103383562(MYH9);ncbi_103383904(CHRNA7);ncbi_103384120(FGF20);ncbi_103387112(Six2);ncbi_103388035(Npr1);ncbi_103392225(NOSTRIN);ncbi_103393167(GPX2);ncbi_103394371(GIPC3);ncbi_103397691(YJEFN3);ncbi_103397976(C5);ncbi_103399053(LUZP1)
GO:0010212	response to ionizing radiation	0.114363	0.648373	ncbi_103379453(blm);ncbi_103379853(ccnd1);ncbi_103393167(GPX2);ncbi_103396296(Snai2)
GO:2000026	regulation of multicellular organismal development	0.114385	0.648373	MSTRG.14884(ihhb);ncbi_103377107(ZEB1);ncbi_103377624(FOXG1);ncbi_103379039(SALL1);ncbi_103379139(pax6);ncbi_103379853(ccnd1);ncbi_103380604(gja1);ncbi_103381613(NGFR);ncbi_103382117(Uts2r);ncbi_103383904(CHRNA7);ncbi_103384216(--);ncbi_103384377(MECP2);ncbi_103386441(ASPN);ncbi_103387040(Dmbt1);ncbi_103387112(Six2);ncbi_103387396(msxc);ncbi_103388035(Npr1);ncbi_103390835(CENPF);ncbi_103391119(AT…
GO:0007423	sensory organ development	0.115288	0.651862	MSTRG.14884(ihhb);ncbi_103377107(ZEB1);ncbi_103377624(FOXG1);ncbi_103379039(SALL1);ncbi_103379139(pax6);ncbi_103379853(ccnd1);ncbi_103380604(gja1);ncbi_103381613(NGFR);ncbi_103382102(dlx4b);ncbi_103382103(dlx3b);ncbi_103382578(igf1);ncbi_103383861(BNC2);ncbi_103387112(Six2);ncbi_103391119(ATOH1);ncbi_103391803(rpl8);ncbi_103391837(sox21b);ncbi_103393348(SOX10);ncbi_103394853(pou4f3);ncbi_10339501…
GO:0050678	regulation of epithelial cell proliferation	0.11604	0.654487	MSTRG.14884(ihhb);ncbi_103379853(ccnd1);ncbi_103380604(gja1);ncbi_103393167(GPX2);ncbi_103393348(SOX10);ncbi_103396296(Snai2);ncbi_103399254(--)
GO:0042060	wound healing	0.116525	0.655597	ncbi_103380604(gja1);ncbi_103382578(igf1);ncbi_103383562(MYH9);ncbi_103384120(FGF20);ncbi_103386114(krt8);ncbi_103386788(krt8);ncbi_103387396(msxc);ncbi_103393167(GPX2);ncbi_103396409(VIM);ncbi_103399558(sox2)
GO:0044711	single-organism biosynthetic process	0.117072	0.656617	MSTRG.4434(Chst12);ncbi_103377371(IMPA1);ncbi_103377879(B4GALT3);ncbi_103378128(HTR1B);ncbi_103378894(GPC5);ncbi_103379178(MC1R);ncbi_103382578(igf1);ncbi_103382616(ABCG1);ncbi_103382666(kera);ncbi_103386441(ASPN);ncbi_103386507(Chst15);ncbi_103387226(Chst3);ncbi_103388035(Npr1);ncbi_103389662(SCARB1);ncbi_103391351(Chst12);ncbi_103392096(SLC25A12);ncbi_103393159(Chst12);ncbi_103393540(Alox8);ncb…
GO:0014706	striated muscle tissue development	0.117419	0.656617	MSTRG.14884(ihhb);ncbi_103380604(gja1);ncbi_103381613(NGFR);ncbi_103386062(GPR25);ncbi_103386323(Myh7b);ncbi_103387112(Six2);ncbi_103388271(MYH10);ncbi_103394853(pou4f3);ncbi_103394907(Ncor1);ncbi_103396238(gpc1);ncbi_103397502(MEF2C);ncbi_103399643(--)
GO:0019229	regulation of vasoconstriction	0.117715	0.656617	ncbi_103380604(gja1);ncbi_103382117(Uts2r);ncbi_103389065(DBH)
GO:0061564	axon development	0.118859	0.656617	MSTRG.14884(ihhb);ncbi_103377312(APOD);ncbi_103377624(FOXG1);ncbi_103384484(Hes5);ncbi_103384675(Lamb2);ncbi_103387226(Chst3);ncbi_103390076(MAP1B);ncbi_103391077(Emx1);ncbi_103394853(pou4f3);ncbi_103396450(APOD)
GO:0008625	extrinsic apoptotic signaling pathway via death domain receptors	0.119884	0.656617	ncbi_103392311(TMBIM1);ncbi_103393167(GPX2)
GO:0010837	regulation of keratinocyte proliferation	0.119884	0.656617	ncbi_103396296(Snai2);ncbi_103399254(--)
GO:0032873	negative regulation of stress-activated MAPK cascade	0.119884	0.656617	ncbi_103387177(GPS2);ncbi_103394907(Ncor1)
GO:0033334	fin morphogenesis	0.119884	0.656617	ncbi_103382102(dlx4b);ncbi_103384120(FGF20)
GO:0043616	keratinocyte proliferation	0.119884	0.656617	ncbi_103396296(Snai2);ncbi_103399254(--)
GO:0060004	reflex	0.119884	0.656617	ncbi_103380156(slc17a8);ncbi_103380604(gja1)
GO:0070303	negative regulation of stress-activated protein kinase signaling cascade	0.119884	0.656617	ncbi_103387177(GPS2);ncbi_103394907(Ncor1)
GO:0022414	reproductive process	0.120913	0.660661	MSTRG.14884(ihhb);ncbi_103377879(B4GALT3);ncbi_103379039(SALL1);ncbi_103379731(Spire2);ncbi_103379853(ccnd1);ncbi_103382103(dlx3b);ncbi_103382578(igf1);ncbi_103383759(kita);ncbi_103383889(LYZ);ncbi_103383904(CHRNA7);ncbi_103384120(FGF20);ncbi_103385841(CELSR2);ncbi_103385871(PBRM1);ncbi_103386646(Chd5);ncbi_103387251(FMN2);ncbi_103387396(msxc);ncbi_103388035(Npr1);ncbi_103388345(Crisp2);ncbi_1033…
GO:1903522	regulation of blood circulation	0.12122	0.660749	ncbi_103380604(gja1);ncbi_103382117(Uts2r);ncbi_103383904(CHRNA7);ncbi_103386323(Myh7b);ncbi_103388035(Npr1);ncbi_103389065(DBH);ncbi_103396289(DSP);ncbi_103397502(MEF2C);ncbi_103399643(--);ncbi_103399868(DSG2)
GO:0008015	blood circulation	0.121668	0.661207	ncbi_103378128(HTR1B);ncbi_103380604(gja1);ncbi_103382117(Uts2r);ncbi_103383904(CHRNA7);ncbi_103384377(MECP2);ncbi_103386323(Myh7b);ncbi_103388035(Npr1);ncbi_103389065(DBH);ncbi_103393167(GPX2);ncbi_103396289(DSP);ncbi_103397502(MEF2C);ncbi_103399643(--);ncbi_103399868(DSG2);ncbi_107989392(Npr1)
GO:0048514	blood vessel morphogenesis	0.121886	0.661207	MSTRG.14884(ihhb);ncbi_103382117(Uts2r);ncbi_103382616(ABCG1);ncbi_103383562(MYH9);ncbi_103383904(CHRNA7);ncbi_103384120(FGF20);ncbi_103387112(Six2);ncbi_103388035(Npr1);ncbi_103392225(NOSTRIN);ncbi_103393167(GPX2);ncbi_103394371(GIPC3);ncbi_103397691(YJEFN3);ncbi_103397976(C5)
GO:0006810	transport	0.122875	0.664986	MSTRG.14884(ihhb);MSTRG.18844(HPS4);ncbi_103377312(APOD);ncbi_103378071(VTN);ncbi_103378128(HTR1B);ncbi_103378234(SLC13A5);ncbi_103378581(DNER);ncbi_103378888(rhcg2);ncbi_103379139(pax6);ncbi_103379519(Nemf);ncbi_103379731(Spire2);ncbi_103379762(ANPEP);ncbi_103379853(ccnd1);ncbi_103380048(Slc23a2);ncbi_103380102(PCLO);ncbi_103380156(slc17a8);ncbi_103380604(gja1);ncbi_103381244(SLC24A4);ncbi_10338…
GO:1901136	carbohydrate derivative catabolic process	0.12362	0.665613	ncbi_103378894(GPC5);ncbi_103382666(kera);ncbi_103386441(ASPN);ncbi_103396238(gpc1)
GO:0051640	organelle localization	0.128682	0.665613	ncbi_103379139(pax6);ncbi_103379731(Spire2);ncbi_103383562(MYH9);ncbi_103385429(Dtnbp1);ncbi_103387251(FMN2);ncbi_103388271(MYH10);ncbi_103390076(MAP1B);ncbi_103392008(GPR143);ncbi_103393122(mreg)
GO:0015800	acidic amino acid transport	0.129039	0.665613	ncbi_103380156(slc17a8);ncbi_103392096(SLC25A12)
GO:0022602	ovulation cycle process	0.129039	0.665613	ncbi_103383904(CHRNA7);ncbi_103391650(SF1)
GO:0045833	negative regulation of lipid metabolic process	0.129039	0.665613	ncbi_103396095(GFI1);ncbi_103396296(Snai2)
GO:0001767	establishment of lymphocyte polarity	0.12914	0.665613	ncbi_103383562(MYH9)
GO:0007212	dopamine receptor signaling pathway	0.12914	0.665613	ncbi_103385429(Dtnbp1)
GO:0009125	nucleoside monophosphate catabolic process	0.12914	0.665613	ncbi_103381220(Nt5c1a)
GO:0010042	response to manganese ion	0.12914	0.665613	ncbi_103389065(DBH)
GO:0010878	cholesterol storage	0.12914	0.665613	ncbi_103382616(ABCG1)
GO:0010885	regulation of cholesterol storage	0.12914	0.665613	ncbi_103382616(ABCG1)
GO:0030318	melanocyte differentiation	0.12914	0.665613	ncbi_103377722(IGSF11)
GO:0045605	negative regulation of epidermal cell differentiation	0.12914	0.665613	ncbi_103387396(msxc)
GO:0045683	negative regulation of epidermis development	0.12914	0.665613	ncbi_103387396(msxc)
GO:0046459	short-chain fatty acid metabolic process	0.12914	0.665613	ncbi_103390683(tyrp1)
GO:0048070	regulation of developmental pigmentation	0.12914	0.665613	MSTRG.14884(ihhb)
GO:0048885	neuromast deposition	0.12914	0.665613	ncbi_103381613(NGFR)
GO:0051150	regulation of smooth muscle cell differentiation	0.12914	0.665613	MSTRG.14884(ihhb)
GO:0051151	negative regulation of smooth muscle cell differentiation	0.12914	0.665613	MSTRG.14884(ihhb)
GO:0060363	cranial suture morphogenesis	0.12914	0.665613	ncbi_103387396(msxc)
GO:0072135	kidney mesenchymal cell proliferation	0.12914	0.665613	MSTRG.14884(ihhb)
GO:0051302	regulation of cell division	0.129452	0.665714	ncbi_103379139(pax6);ncbi_103382578(igf1);ncbi_103387396(msxc);ncbi_103394371(GIPC3);ncbi_103398075(Ranbp1)
GO:0042310	vasoconstriction	0.129832	0.666159	ncbi_103380604(gja1);ncbi_103382117(Uts2r);ncbi_103389065(DBH)
GO:0051606	detection of stimulus	0.131352	0.672438	ncbi_103378894(GPC5);ncbi_103381526(opn4a);ncbi_103382616(ABCG1);ncbi_103389662(SCARB1);ncbi_103396238(gpc1);ncbi_103398587(OPN5);ncbi_103399558(sox2)
GO:0009790	embryo development	0.132977	0.67877	MSTRG.14884(ihhb);ncbi_103377107(ZEB1);ncbi_103377624(FOXG1);ncbi_103379039(SALL1);ncbi_103379139(pax6);ncbi_103379498(MYH4);ncbi_103380294(LRRC10B);ncbi_103380580(CALD1);ncbi_103380581(TNNT2);ncbi_103380604(gja1);ncbi_103380815(Nin);ncbi_103382102(dlx4b);ncbi_103382103(dlx3b);ncbi_103382578(igf1);ncbi_103383505(MYO15A);ncbi_103383562(MYH9);ncbi_103383682(nachra9);ncbi_103383921(c3);ncbi_10338412…
GO:0009895	negative regulation of catabolic process	0.133186	0.67877	MSTRG.14884(ihhb);ncbi_103387251(FMN2);ncbi_103390855(BSCL2);ncbi_103394371(GIPC3)
GO:0009887	organ morphogenesis	0.133559	0.67915	MSTRG.14884(ihhb);ncbi_103377107(ZEB1);ncbi_103377635(BARX2);ncbi_103377693(zgc:66101);ncbi_103379039(SALL1);ncbi_103379139(pax6);ncbi_103380294(LRRC10B);ncbi_103380580(CALD1);ncbi_103380581(TNNT2);ncbi_103380604(gja1);ncbi_103381244(SLC24A4);ncbi_103381613(NGFR);ncbi_103382102(dlx4b);ncbi_103382103(dlx3b);ncbi_103382578(igf1);ncbi_103384120(FGF20);ncbi_103384216(--);ncbi_103386323(Myh7b);ncbi_10…
GO:0001709	cell fate determination	0.13605	0.686619	ncbi_103377624(FOXG1);ncbi_103391119(ATOH1);ncbi_103397502(MEF2C)
GO:0001505	regulation of neurotransmitter levels	0.137238	0.686619	ncbi_103380156(slc17a8);ncbi_103382571(Pah);ncbi_103385785(SLC6A13);ncbi_103386707(asic1b);ncbi_103389196(glul);ncbi_103392037(GPM6B)
GO:0035150	regulation of tube size	0.137603	0.686619	ncbi_103378128(HTR1B);ncbi_103380604(gja1);ncbi_103382117(Uts2r);ncbi_103389065(DBH);ncbi_103393167(GPX2)
GO:0050880	regulation of blood vessel size	0.137603	0.686619	ncbi_103378128(HTR1B);ncbi_103380604(gja1);ncbi_103382117(Uts2r);ncbi_103389065(DBH);ncbi_103393167(GPX2)
GO:0060047	heart contraction	0.137746	0.686619	ncbi_103380604(gja1);ncbi_103383904(CHRNA7);ncbi_103386323(Myh7b);ncbi_103396289(DSP);ncbi_103397502(MEF2C);ncbi_103399643(--);ncbi_103399868(DSG2)
GO:0007519	skeletal muscle tissue development	0.138079	0.686619	ncbi_103381613(NGFR);ncbi_103387112(Six2);ncbi_103396238(gpc1);ncbi_103397502(MEF2C)
GO:0022612	gland morphogenesis	0.138351	0.686619	MSTRG.14884(ihhb);ncbi_103382578(igf1)
GO:0036075	replacement ossification	0.138351	0.686619	ncbi_103382103(dlx3b);ncbi_103397502(MEF2C)
GO:0051588	regulation of neurotransmitter transport	0.138351	0.686619	ncbi_103386707(asic1b);ncbi_103392037(GPM6B)
GO:0051875	pigment granule localization	0.138351	0.686619	ncbi_103392008(GPR143);ncbi_103393122(mreg)
GO:0086003	cardiac muscle cell contraction	0.138351	0.686619	ncbi_103380604(gja1);ncbi_103396289(DSP)
GO:0098602	single organism cell adhesion	0.141712	0.701769	MSTRG.14884(ihhb);ncbi_103377107(ZEB1);ncbi_103377689(MPZL2);ncbi_103379453(blm);ncbi_103380490(Gldn);ncbi_103382578(igf1);ncbi_103383562(MYH9);ncbi_103385841(CELSR2);ncbi_103385857(FBLIM1);ncbi_103390075(PTGER4);ncbi_103391749(Vtcn1);ncbi_103392940(TSTA3);ncbi_103396289(DSP);ncbi_103399558(sox2)
GO:0001676	long-chain fatty acid metabolic process	0.142368	0.701956	ncbi_103390083(PTGES);ncbi_103393167(GPX2);ncbi_103393540(Alox8)
GO:0035315	hair cell differentiation	0.142368	0.701956	ncbi_103391119(ATOH1);ncbi_103394853(pou4f3);ncbi_103396095(GFI1)
GO:0043502	regulation of muscle adaptation	0.143044	0.703593	ncbi_103382578(igf1);ncbi_103386323(Myh7b);ncbi_103397502(MEF2C);ncbi_103399643(--)
GO:0046903	secretion	0.143319	0.703593	ncbi_103378128(HTR1B);ncbi_103379139(pax6);ncbi_103379762(ANPEP);ncbi_103379853(ccnd1);ncbi_103380102(PCLO);ncbi_103380604(gja1);ncbi_103382035(CA4);ncbi_103382117(Uts2r);ncbi_103382403(Abcc3);ncbi_103382578(igf1);ncbi_103383904(CHRNA7);ncbi_103384377(MECP2);ncbi_103385429(Dtnbp1);ncbi_103385841(CELSR2);ncbi_103386707(asic1b);ncbi_103388035(Npr1);ncbi_103389196(glul);ncbi_103391749(Vtcn1);ncbi_10…
GO:0016050	vesicle organization	0.145975	0.704821	ncbi_103385429(Dtnbp1);ncbi_103386040(PMEL);ncbi_103390683(tyrp1);ncbi_103391401(CLINT1);ncbi_103392008(GPR143)
GO:0042493	response to drug	0.145975	0.704821	ncbi_103378128(HTR1B);ncbi_103379139(pax6);ncbi_103382403(Abcc3);ncbi_103397502(MEF2C);ncbi_103398075(Ranbp1)
GO:0060537	muscle tissue development	0.146083	0.704821	MSTRG.14884(ihhb);ncbi_103380604(gja1);ncbi_103381613(NGFR);ncbi_103386062(GPR25);ncbi_103386323(Myh7b);ncbi_103387112(Six2);ncbi_103388271(MYH10);ncbi_103394853(pou4f3);ncbi_103394907(Ncor1);ncbi_103396238(gpc1);ncbi_103397502(MEF2C);ncbi_103399643(--)
GO:0035265	organ growth	0.147803	0.704821	ncbi_103387396(msxc);ncbi_103399643(--)
GO:0060317	cardiac epithelial to mesenchymal transition	0.147803	0.704821	ncbi_103387396(msxc);ncbi_103396296(Snai2)
GO:0050767	regulation of neurogenesis	0.148062	0.704821	MSTRG.14884(ihhb);ncbi_103377624(FOXG1);ncbi_103379139(pax6);ncbi_103379853(ccnd1);ncbi_103381613(NGFR);ncbi_103384377(MECP2);ncbi_103387112(Six2);ncbi_103391119(ATOH1);ncbi_103393348(SOX10);ncbi_103396095(GFI1);ncbi_103396409(VIM);ncbi_103397502(MEF2C);ncbi_103398075(Ranbp1);ncbi_103399558(sox2)
GO:0002237	response to molecule of bacterial origin	0.148418	0.704821	ncbi_103381613(NGFR);ncbi_103382011(IRF5);ncbi_103382403(Abcc3);ncbi_103389662(SCARB1);ncbi_103390075(PTGER4);ncbi_103390083(PTGES);ncbi_103396095(GFI1);ncbi_103397502(MEF2C)
GO:0002062	chondrocyte differentiation	0.148781	0.704821	MSTRG.14884(ihhb);ncbi_103393348(SOX10);ncbi_103396296(Snai2)
GO:0051899	membrane depolarization	0.148781	0.704821	ncbi_103380604(gja1);ncbi_103384377(MECP2);ncbi_103397502(MEF2C)
GO:0048666	neuron development	0.150232	0.704821	MSTRG.14884(ihhb);ncbi_103377312(APOD);ncbi_103377624(FOXG1);ncbi_103379072(HDC);ncbi_103379139(pax6);ncbi_103380490(Gldn);ncbi_103381613(NGFR);ncbi_103382103(dlx3b);ncbi_103382363(Fscn2);ncbi_103383562(MYH9);ncbi_103384377(MECP2);ncbi_103384484(Hes5);ncbi_103384675(Lamb2);ncbi_103385841(CELSR2);ncbi_103387112(Six2);ncbi_103387226(Chst3);ncbi_103388271(MYH10);ncbi_103390037(Unc5d);ncbi_103390076(…
GO:0015849	organic acid transport	0.150627	0.704821	ncbi_103378234(SLC13A5);ncbi_103380156(slc17a8);ncbi_103382403(Abcc3);ncbi_103384800(Slc6a17);ncbi_103385785(SLC6A13);ncbi_103387509(FABP2);ncbi_103392096(SLC25A12);ncbi_103394371(GIPC3);ncbi_103394907(Ncor1)
GO:0003337	mesenchymal to epithelial transition involved in metanephros morphogenesis	0.1529	0.704821	ncbi_103379039(SALL1)
GO:0003338	metanephros morphogenesis	0.1529	0.704821	ncbi_103379039(SALL1)
GO:0003339	regulation of mesenchymal to epithelial transition involved in metanephros morphogenesis	0.1529	0.704821	ncbi_103379039(SALL1)
GO:0006376	mRNA splice site selection	0.1529	0.704821	ncbi_103391650(SF1)
GO:0006547	histidine metabolic process	0.1529	0.704821	ncbi_103379072(HDC)
GO:0006599	phosphagen metabolic process	0.1529	0.704821	ncbi_103382920(CKB)
GO:0014856	skeletal muscle cell proliferation	0.1529	0.704821	ncbi_103387112(Six2)
GO:0014857	regulation of skeletal muscle cell proliferation	0.1529	0.704821	ncbi_103387112(Six2)
GO:0030320	cellular monovalent inorganic anion homeostasis	0.1529	0.704821	ncbi_103382920(CKB)
GO:0042359	vitamin D metabolic process	0.1529	0.704821	ncbi_103396095(GFI1)
GO:0042368	vitamin D biosynthetic process	0.1529	0.704821	ncbi_103396095(GFI1)
GO:0045581	negative regulation of T cell differentiation	0.1529	0.704821	MSTRG.14884(ihhb)
GO:0045620	negative regulation of lymphocyte differentiation	0.1529	0.704821	MSTRG.14884(ihhb)
GO:0052803	imidazole-containing compound metabolic process	0.1529	0.704821	ncbi_103379072(HDC)
GO:0061318	renal filtration cell differentiation	0.1529	0.704821	ncbi_103384675(Lamb2)
GO:0072210	metanephric nephron development	0.1529	0.704821	ncbi_103379039(SALL1)
GO:0072273	metanephric nephron morphogenesis	0.1529	0.704821	ncbi_103379039(SALL1)
GO:0072283	metanephric renal vesicle morphogenesis	0.1529	0.704821	ncbi_103379039(SALL1)
GO:1902930	regulation of alcohol biosynthetic process	0.1529	0.704821	ncbi_103396095(GFI1)
GO:0007162	negative regulation of cell adhesion	0.153181	0.704821	MSTRG.14884(ihhb);ncbi_103377312(APOD);ncbi_103396296(Snai2);ncbi_103396450(APOD)
GO:0006140	regulation of nucleotide metabolic process	0.15438	0.705933	ncbi_103378128(HTR1B);ncbi_103379178(MC1R);ncbi_103382578(igf1);ncbi_103388035(Npr1);ncbi_103395234(RXFP2);ncbi_103398929(cep290);ncbi_107989392(Npr1)
GO:0009582	detection of abiotic stimulus	0.15456	0.705933	ncbi_103378894(GPC5);ncbi_103381526(opn4a);ncbi_103396238(gpc1);ncbi_103398587(OPN5);ncbi_103399558(sox2)
GO:0045596	negative regulation of cell differentiation	0.154564	0.705933	MSTRG.14884(ihhb);ncbi_103377624(FOXG1);ncbi_103379139(pax6);ncbi_103381613(NGFR);ncbi_103382578(igf1);ncbi_103384216(--);ncbi_103384377(MECP2);ncbi_103387396(msxc);ncbi_103388035(Npr1);ncbi_103391837(sox21b);ncbi_103393203(Arhgdia);ncbi_103393348(SOX10);ncbi_103396095(GFI1);ncbi_103396296(Snai2)
GO:0008589	regulation of smoothened signaling pathway	0.155287	0.705933	MSTRG.14884(ihhb);ncbi_103379039(SALL1);ncbi_103384120(FGF20)
GO:0021602	cranial nerve morphogenesis	0.155287	0.705933	MSTRG.14884(ihhb);ncbi_103382578(igf1);ncbi_103387112(Six2)
GO:0042157	lipoprotein metabolic process	0.155287	0.705933	ncbi_103377312(APOD);ncbi_103388882(zdhhc3a);ncbi_103396450(APOD)
GO:0043542	endothelial cell migration	0.155803	0.706869	ncbi_103380580(CALD1);ncbi_103380581(TNNT2);ncbi_103383562(MYH9);ncbi_103389662(SCARB1);ncbi_103393167(GPX2);ncbi_103396296(Snai2)
GO:0015807	L-amino acid transport	0.157383	0.711114	ncbi_103380156(slc17a8);ncbi_103392096(SLC25A12)
GO:0050819	negative regulation of coagulation	0.157383	0.711114	ncbi_103390715(Anxa5);ncbi_103396845(PROC)
GO:0002064	epithelial cell development	0.157745	0.711114	ncbi_103379039(SALL1);ncbi_103379139(pax6);ncbi_103383562(MYH9);ncbi_103384675(Lamb2);ncbi_103387112(Six2);ncbi_103392225(NOSTRIN);ncbi_103393167(GPX2);ncbi_103396409(VIM)
GO:0030155	regulation of cell adhesion	0.15802	0.711114	MSTRG.14884(ihhb);ncbi_103377107(ZEB1);ncbi_103377312(APOD);ncbi_103378071(VTN);ncbi_103382578(igf1);ncbi_103385841(CELSR2);ncbi_103387237(Spock2);ncbi_103391749(Vtcn1);ncbi_103392037(GPM6B);ncbi_103396296(Snai2);ncbi_103396450(APOD);ncbi_103399558(sox2)
GO:0032102	negative regulation of response to external stimulus	0.15835	0.711114	ncbi_103380604(gja1);ncbi_103381314(CD109);ncbi_103397976(C5);ncbi_103399254(--)
GO:0009581	detection of external stimulus	0.158929	0.711114	ncbi_103378894(GPC5);ncbi_103381526(opn4a);ncbi_103396238(gpc1);ncbi_103398587(OPN5);ncbi_103399558(sox2)
GO:0061572	actin filament bundle organization	0.158929	0.711114	ncbi_103379731(Spire2);ncbi_103384473(Espn);ncbi_103387251(FMN2);ncbi_103388271(MYH10);ncbi_103390075(PTGER4)
GO:0030799	regulation of cyclic nucleotide metabolic process	0.159644	0.712909	ncbi_103378128(HTR1B);ncbi_103379178(MC1R);ncbi_103388035(Npr1);ncbi_103395234(RXFP2);ncbi_103398929(cep290);ncbi_107989392(Npr1)
GO:0003073	regulation of systemic arterial blood pressure	0.161879	0.720062	ncbi_103380604(gja1);ncbi_103382117(Uts2r);ncbi_103384377(MECP2)
GO:0033275	actin-myosin filament sliding	0.161879	0.720062	ncbi_103386323(Myh7b);ncbi_103396409(VIM);ncbi_103399643(--)
GO:0007178	transmembrane receptor protein serine/threonine kinase signaling pathway	0.162932	0.723328	MSTRG.14884(ihhb);ncbi_103377107(ZEB1);ncbi_103381314(CD109);ncbi_103382103(dlx3b);ncbi_103384120(FGF20);ncbi_103384216(--);ncbi_103386441(ASPN);ncbi_103387396(msxc);ncbi_103394371(GIPC3);ncbi_103394907(Ncor1);ncbi_103399254(--);ncbi_103399643(--)
GO:0006835	dicarboxylic acid transport	0.163581	0.723386	ncbi_103378234(SLC13A5);ncbi_103380156(slc17a8);ncbi_103392096(SLC25A12);ncbi_103394371(GIPC3)
GO:0009583	detection of light stimulus	0.163581	0.723386	ncbi_103378894(GPC5);ncbi_103381526(opn4a);ncbi_103396238(gpc1);ncbi_103398587(OPN5)
GO:0001525	angiogenesis	0.16523	0.727739	ncbi_103382117(Uts2r);ncbi_103382616(ABCG1);ncbi_103383562(MYH9);ncbi_103383904(CHRNA7);ncbi_103388035(Npr1);ncbi_103392225(NOSTRIN);ncbi_103393167(GPX2);ncbi_103397691(YJEFN3);ncbi_103397976(C5)
GO:0051093	negative regulation of developmental process	0.165237	0.727739	MSTRG.14884(ihhb);ncbi_103377624(FOXG1);ncbi_103379139(pax6);ncbi_103381613(NGFR);ncbi_103382578(igf1);ncbi_103384216(--);ncbi_103384377(MECP2);ncbi_103386441(ASPN);ncbi_103387396(msxc);ncbi_103388035(Npr1);ncbi_103391837(sox21b);ncbi_103393203(Arhgdia);ncbi_103393348(SOX10);ncbi_103396095(GFI1);ncbi_103396296(Snai2)
GO:0002686	negative regulation of leukocyte migration	0.167074	0.727739	ncbi_103390075(PTGER4);ncbi_103397976(C5)
GO:0070613	regulation of protein processing	0.167074	0.727739	ncbi_103383562(MYH9);ncbi_103399945(chac1)
GO:1903317	regulation of protein maturation	0.167074	0.727739	ncbi_103383562(MYH9);ncbi_103399945(chac1)
GO:1990267	response to transition metal nanoparticle	0.167074	0.727739	ncbi_103387903(MTF1);ncbi_103389065(DBH)
GO:0060485	mesenchyme development	0.167343	0.727739	MSTRG.14884(ihhb);ncbi_103380604(gja1);ncbi_103384120(FGF20);ncbi_103387112(Six2);ncbi_103387396(msxc);ncbi_103393348(SOX10);ncbi_103396296(Snai2);ncbi_103397502(MEF2C)
GO:0006820	anion transport	0.167425	0.727739	ncbi_103378128(HTR1B);ncbi_103378234(SLC13A5);ncbi_103380156(slc17a8);ncbi_103380604(gja1);ncbi_103382403(Abcc3);ncbi_103382616(ABCG1);ncbi_103384800(Slc6a17);ncbi_103385785(SLC6A13);ncbi_103387509(FABP2);ncbi_103392096(SLC25A12);ncbi_103392791(ttyh2l);ncbi_103393980(rft2);ncbi_103394371(GIPC3);ncbi_103394907(Ncor1);ncbi_103395769(Slc5a5)
GO:0030178	negative regulation of Wnt signaling pathway	0.167447	0.727739	MSTRG.14884(ihhb);ncbi_103376933(Psme1);ncbi_103393348(SOX10);ncbi_103396296(Snai2);ncbi_103398463(Apc2);ncbi_103399558(sox2)
GO:0051960	regulation of nervous system development	0.169627	0.732268	MSTRG.14884(ihhb);ncbi_103377624(FOXG1);ncbi_103379139(pax6);ncbi_103379853(ccnd1);ncbi_103381613(NGFR);ncbi_103384377(MECP2);ncbi_103387112(Six2);ncbi_103391119(ATOH1);ncbi_103393348(SOX10);ncbi_103394853(pou4f3);ncbi_103396095(GFI1);ncbi_103396409(VIM);ncbi_103397502(MEF2C);ncbi_103398075(Ranbp1);ncbi_103399558(sox2)
GO:0046822	regulation of nucleocytoplasmic transport	0.171408	0.732268	MSTRG.14884(ihhb);ncbi_103377312(APOD);ncbi_103382578(igf1);ncbi_103396296(Snai2);ncbi_103396450(APOD);ncbi_103398463(Apc2)
GO:0060538	skeletal muscle organ development	0.174228	0.732268	ncbi_103381613(NGFR);ncbi_103387112(Six2);ncbi_103396238(gpc1);ncbi_103397502(MEF2C)
GO:0022610	biological adhesion	0.174622	0.732268	MSTRG.14884(ihhb);ncbi_103377107(ZEB1);ncbi_103377312(APOD);ncbi_103377689(MPZL2);ncbi_103378071(VTN);ncbi_103378147(CLDN8);ncbi_103378291(Esam);ncbi_103378646(PCDH9);ncbi_103379170(SPON1);ncbi_103379453(blm);ncbi_103380490(Gldn);ncbi_103382578(igf1);ncbi_103383562(MYH9);ncbi_103384675(Lamb2);ncbi_103385421(FREM1);ncbi_103385841(CELSR2);ncbi_103385857(FBLIM1);ncbi_103387237(Spock2);ncbi_103389662…
GO:0001942	hair follicle development	0.176014	0.732268	ncbi_103387396(msxc)
GO:0003415	chondrocyte hypertrophy	0.176014	0.732268	MSTRG.14884(ihhb)
GO:0005984	disaccharide metabolic process	0.176014	0.732268	ncbi_103377879(B4GALT3)
GO:0006842	tricarboxylic acid transport	0.176014	0.732268	ncbi_103378234(SLC13A5)
GO:0008053	mitochondrial fusion	0.176014	0.732268	ncbi_103381459(vat1)
GO:0009110	vitamin biosynthetic process	0.176014	0.732268	ncbi_103396095(GFI1)
GO:0010603	regulation of cytoplasmic mRNA processing body assembly	0.176014	0.732268	ncbi_103397020(cnot6l)
GO:0010635	regulation of mitochondrial fusion	0.176014	0.732268	ncbi_103381459(vat1)
GO:0014062	regulation of serotonin secretion	0.176014	0.732268	ncbi_103378128(HTR1B)
GO:0021780	glial cell fate specification	0.176014	0.732268	ncbi_103379139(pax6)
GO:0033962	cytoplasmic mRNA processing body assembly	0.176014	0.732268	ncbi_103397020(cnot6l)
GO:0042102	positive regulation of T cell proliferation	0.176014	0.732268	ncbi_103382578(igf1)
GO:0042362	fat-soluble vitamin biosynthetic process	0.176014	0.732268	ncbi_103396095(GFI1)
GO:0048641	regulation of skeletal muscle tissue development	0.176014	0.732268	ncbi_103396238(gpc1)
GO:0051580	regulation of neurotransmitter uptake	0.176014	0.732268	ncbi_103392037(GPM6B)
GO:0051581	negative regulation of neurotransmitter uptake	0.176014	0.732268	ncbi_103392037(GPM6B)
GO:0051589	negative regulation of neurotransmitter transport	0.176014	0.732268	ncbi_103392037(GPM6B)
GO:0098909	regulation of cardiac muscle cell action potential involved in regulation of contraction	0.176014	0.732268	ncbi_103396289(DSP)
GO:1903975	regulation of glial cell migration	0.176014	0.732268	ncbi_103396409(VIM)
GO:0003382	epithelial cell morphogenesis	0.176865	0.732268	ncbi_103379039(SALL1);ncbi_103387112(Six2)
GO:0006027	glycosaminoglycan catabolic process	0.176865	0.732268	ncbi_103382666(kera);ncbi_103386441(ASPN)
GO:0014733	regulation of skeletal muscle adaptation	0.176865	0.732268	ncbi_103386323(Myh7b);ncbi_103399643(--)
GO:1902578	single-organism localization	0.17791	0.735252	MSTRG.14884(ihhb);ncbi_103377312(APOD);ncbi_103378128(HTR1B);ncbi_103378234(SLC13A5);ncbi_103378888(rhcg2);ncbi_103379139(pax6);ncbi_103379731(Spire2);ncbi_103379762(ANPEP);ncbi_103379853(ccnd1);ncbi_103380048(Slc23a2);ncbi_103380102(PCLO);ncbi_103380156(slc17a8);ncbi_103380604(gja1);ncbi_103381244(SLC24A4);ncbi_103381459(vat1);ncbi_103381613(NGFR);ncbi_103381759(Gjd3);ncbi_103382035(CA4);ncbi_10…
GO:0007548	sex differentiation	0.179135	0.737234	MSTRG.14884(ihhb);ncbi_103379853(ccnd1);ncbi_103384120(FGF20);ncbi_103391650(SF1);ncbi_103393348(SOX10);ncbi_103395234(RXFP2);ncbi_103399558(sox2)
GO:1902679	negative regulation of RNA biosynthetic process	0.179135	0.737234	MSTRG.14884(ihhb);ncbi_103380148(Bhlhe41);ncbi_103387396(msxc);ncbi_103391650(SF1);ncbi_103394907(Ncor1);ncbi_103396095(GFI1);ncbi_103396296(Snai2)
GO:0007224	smoothened signaling pathway	0.182138	0.737234	MSTRG.14884(ihhb);ncbi_103379039(SALL1);ncbi_103384120(FGF20)
GO:0009566	fertilization	0.182138	0.737234	ncbi_103377879(B4GALT3);ncbi_103383889(LYZ);ncbi_103389737(plcd4)
GO:1901135	carbohydrate derivative metabolic process	0.182819	0.737234	MSTRG.14884(ihhb);MSTRG.4434(Chst12);ncbi_103377879(B4GALT3);ncbi_103378785(A3galt2);ncbi_103378894(GPC5);ncbi_103379170(SPON1);ncbi_103379350(CHST8);ncbi_103381220(Nt5c1a);ncbi_103382578(igf1);ncbi_103382666(kera);ncbi_103386423(ABO);ncbi_103386441(ASPN);ncbi_103386507(Chst15);ncbi_103386512(GAL3ST3);ncbi_103387226(Chst3);ncbi_103388035(Npr1);ncbi_103391351(Chst12);ncbi_103392096(SLC25A12);ncbi_…
GO:0010821	regulation of mitochondrion organization	0.183521	0.737234	MSTRG.18844(HPS4);ncbi_103381459(vat1);ncbi_103382578(igf1);ncbi_103383326(ELMOD2);ncbi_103387022(Gpr26);ncbi_103393167(GPX2)
GO:0048511	rhythmic process	0.183603	0.737234	ncbi_103380148(Bhlhe41);ncbi_103381613(NGFR);ncbi_103382117(Uts2r);ncbi_103383904(CHRNA7);ncbi_103389851(nfil3);ncbi_103391210(FBXL3);ncbi_103391650(SF1);ncbi_103394907(Ncor1);ncbi_103395012(CLDN4)
GO:0030111	regulation of Wnt signaling pathway	0.183915	0.737234	MSTRG.14884(ihhb);ncbi_103376933(Psme1);ncbi_103382103(dlx3b);ncbi_103384120(FGF20);ncbi_103393348(SOX10);ncbi_103396296(Snai2);ncbi_103398463(Apc2);ncbi_103399558(sox2)
GO:0051094	positive regulation of developmental process	0.183991	0.737234	MSTRG.14884(ihhb);ncbi_103377107(ZEB1);ncbi_103377624(FOXG1);ncbi_103379039(SALL1);ncbi_103379139(pax6);ncbi_103380604(gja1);ncbi_103381613(NGFR);ncbi_103382103(dlx3b);ncbi_103382578(igf1);ncbi_103387112(Six2);ncbi_103387396(msxc);ncbi_103390076(MAP1B);ncbi_103391119(ATOH1);ncbi_103393203(Arhgdia);ncbi_103393348(SOX10);ncbi_103396095(GFI1);ncbi_103396296(Snai2);ncbi_103397502(MEF2C);ncbi_10339955…
GO:0009311	oligosaccharide metabolic process	0.186743	0.737234	ncbi_103377879(B4GALT3);ncbi_103395794(B3GALT2)
GO:0009648	photoperiodism	0.186743	0.737234	ncbi_103380148(Bhlhe41);ncbi_103391210(FBXL3)
GO:0031128	developmental induction	0.186743	0.737234	ncbi_103379039(SALL1);ncbi_103399558(sox2)
GO:0050870	positive regulation of T cell activation	0.186743	0.737234	MSTRG.14884(ihhb);ncbi_103382578(igf1)
GO:1903039	positive regulation of leukocyte cell-cell adhesion	0.186743	0.737234	MSTRG.14884(ihhb);ncbi_103382578(igf1)
GO:0048869	cellular developmental process	0.187351	0.737234	MSTRG.14884(ihhb);MSTRG.18844(HPS4);ncbi_103377107(ZEB1);ncbi_103377312(APOD);ncbi_103377624(FOXG1);ncbi_103377635(BARX2);ncbi_103377689(MPZL2);ncbi_103377722(IGSF11);ncbi_103377879(B4GALT3);ncbi_103378543(tyr);ncbi_103378581(DNER);ncbi_103379039(SALL1);ncbi_103379072(HDC);ncbi_103379139(pax6);ncbi_103379389(Ell);ncbi_103379853(ccnd1);ncbi_103380067(Ptprq);ncbi_103380148(Bhlhe41);ncbi_103380294(L…
GO:0045597	positive regulation of cell differentiation	0.188472	0.737234	MSTRG.14884(ihhb);ncbi_103377107(ZEB1);ncbi_103377624(FOXG1);ncbi_103379039(SALL1);ncbi_103379139(pax6);ncbi_103380604(gja1);ncbi_103382103(dlx3b);ncbi_103382578(igf1);ncbi_103387396(msxc);ncbi_103390076(MAP1B);ncbi_103391119(ATOH1);ncbi_103393203(Arhgdia);ncbi_103393348(SOX10);ncbi_103396095(GFI1);ncbi_103396296(Snai2);ncbi_103397502(MEF2C);ncbi_103399558(sox2)
GO:0048731	system development	0.190446	0.737234	MSTRG.14884(ihhb);ncbi_103377107(ZEB1);ncbi_103377312(APOD);ncbi_103377624(FOXG1);ncbi_103377635(BARX2);ncbi_103377689(MPZL2);ncbi_103377693(zgc:66101);ncbi_103377879(B4GALT3);ncbi_103378543(tyr);ncbi_103378581(DNER);ncbi_103378711(Fut9);ncbi_103379039(SALL1);ncbi_103379072(HDC);ncbi_103379139(pax6);ncbi_103379853(ccnd1);ncbi_103380148(Bhlhe41);ncbi_103380294(LRRC10B);ncbi_103380490(Gldn);ncbi_10…
GO:0030804	positive regulation of cyclic nucleotide biosynthetic process	0.190628	0.737234	ncbi_103379178(MC1R);ncbi_103388035(Npr1);ncbi_103395234(RXFP2);ncbi_107989392(Npr1)
GO:0030810	positive regulation of nucleotide biosynthetic process	0.190628	0.737234	ncbi_103379178(MC1R);ncbi_103388035(Npr1);ncbi_103395234(RXFP2);ncbi_107989392(Npr1)
GO:0071363	cellular response to growth factor stimulus	0.191287	0.737234	MSTRG.14884(ihhb);ncbi_103377107(ZEB1);ncbi_103379139(pax6);ncbi_103381314(CD109);ncbi_103382103(dlx3b);ncbi_103386441(ASPN);ncbi_103387396(msxc);ncbi_103394371(GIPC3);ncbi_103396296(Snai2);ncbi_103396409(VIM);ncbi_103397502(MEF2C);ncbi_103399254(--)
GO:0010033	response to organic substance	0.191383	0.737234	MSTRG.14884(ihhb);ncbi_103376780(Il6st);ncbi_103377107(ZEB1);ncbi_103377154(PLOD2);ncbi_103377435(GGH);ncbi_103378128(HTR1B);ncbi_103378543(tyr);ncbi_103379139(pax6);ncbi_103379453(blm);ncbi_103379743(Tat);ncbi_103379853(ccnd1);ncbi_103380156(slc17a8);ncbi_103380536(nr2c1-b);ncbi_103380604(gja1);ncbi_103381314(CD109);ncbi_103381613(NGFR);ncbi_103381759(Gjd3);ncbi_103381924(RGR);ncbi_103382011(IRF…
GO:0033157	regulation of intracellular protein transport	0.191781	0.737234	MSTRG.14884(ihhb);ncbi_103377312(APOD);ncbi_103382578(igf1);ncbi_103396296(Snai2);ncbi_103396450(APOD);ncbi_103398463(Apc2)
GO:2000113	negative regulation of cellular macromolecule biosynthetic process	0.191781	0.737234	MSTRG.14884(ihhb);ncbi_103380148(Bhlhe41);ncbi_103387396(msxc);ncbi_103394907(Ncor1);ncbi_103396095(GFI1);ncbi_103396296(Snai2)
GO:0042110	T cell activation	0.193993	0.737234	MSTRG.14884(ihhb);ncbi_103377107(ZEB1);ncbi_103377689(MPZL2);ncbi_103379453(blm);ncbi_103382578(igf1);ncbi_103390075(PTGER4);ncbi_103391749(Vtcn1)
GO:0051241	negative regulation of multicellular organismal process	0.195597	0.737234	MSTRG.14884(ihhb);ncbi_103377312(APOD);ncbi_103381613(NGFR);ncbi_103383904(CHRNA7);ncbi_103384377(MECP2);ncbi_103386441(ASPN);ncbi_103387396(msxc);ncbi_103388035(Npr1);ncbi_103390075(PTGER4);ncbi_103390715(Anxa5);ncbi_103393348(SOX10);ncbi_103396450(APOD);ncbi_103396845(PROC)
GO:0032368	regulation of lipid transport	0.196001	0.737234	MSTRG.14884(ihhb);ncbi_103382616(ABCG1);ncbi_103397691(YJEFN3)
GO:0048884	neuromast development	0.196696	0.737234	ncbi_103381613(NGFR);ncbi_103391119(ATOH1)
GO:0072676	lymphocyte migration	0.196696	0.737234	ncbi_103377312(APOD);ncbi_103396450(APOD)
GO:2001236	regulation of extrinsic apoptotic signaling pathway	0.196696	0.737234	ncbi_103392311(TMBIM1);ncbi_103393167(GPX2)
GO:0070489	T cell aggregation	0.197783	0.737234	MSTRG.14884(ihhb);ncbi_103377107(ZEB1);ncbi_103377689(MPZL2);ncbi_103379453(blm);ncbi_103382578(igf1);ncbi_103390075(PTGER4);ncbi_103391749(Vtcn1)
GO:0071593	lymphocyte aggregation	0.197783	0.737234	MSTRG.14884(ihhb);ncbi_103377107(ZEB1);ncbi_103377689(MPZL2);ncbi_103379453(blm);ncbi_103382578(igf1);ncbi_103390075(PTGER4);ncbi_103391749(Vtcn1)
GO:0000245	spliceosomal complex assembly	0.198499	0.737234	ncbi_103391650(SF1)
GO:0001659	temperature homeostasis	0.198499	0.737234	ncbi_103389065(DBH)
GO:0002063	chondrocyte development	0.198499	0.737234	MSTRG.14884(ihhb)
GO:0002360	T cell lineage commitment	0.198499	0.737234	MSTRG.14884(ihhb)
GO:0006020	inositol metabolic process	0.198499	0.737234	ncbi_103377371(IMPA1)
GO:0021930	cerebellar granule cell precursor proliferation	0.198499	0.737234	MSTRG.14884(ihhb)
GO:0021936	regulation of cerebellar granule cell precursor proliferation	0.198499	0.737234	MSTRG.14884(ihhb)
GO:0032869	cellular response to insulin stimulus	0.198499	0.737234	ncbi_103381613(NGFR)
GO:0033028	myeloid cell apoptotic process	0.198499	0.737234	ncbi_103397502(MEF2C)
GO:0033032	regulation of myeloid cell apoptotic process	0.198499	0.737234	ncbi_103397502(MEF2C)
GO:0033080	immature T cell proliferation in thymus	0.198499	0.737234	MSTRG.14884(ihhb)
GO:0033084	regulation of immature T cell proliferation in thymus	0.198499	0.737234	MSTRG.14884(ihhb)
GO:0033338	medial fin development	0.198499	0.737234	ncbi_103380604(gja1)
GO:0035094	response to nicotine	0.198499	0.737234	ncbi_103389065(DBH)
GO:0036072	direct ossification	0.198499	0.737234	MSTRG.14884(ihhb)
GO:0042706	eye photoreceptor cell fate commitment	0.198499	0.737234	MSTRG.14884(ihhb)
GO:0043403	skeletal muscle tissue regeneration	0.198499	0.737234	ncbi_103382578(igf1)
GO:0045132	meiotic chromosome segregation	0.198499	0.737234	ncbi_103387251(FMN2)
GO:0046552	photoreceptor cell fate commitment	0.198499	0.737234	MSTRG.14884(ihhb)
GO:0046686	response to cadmium ion	0.198499	0.737234	ncbi_103387903(MTF1)
GO:0050671	positive regulation of lymphocyte proliferation	0.198499	0.737234	ncbi_103382578(igf1)
GO:0050868	negative regulation of T cell activation	0.198499	0.737234	MSTRG.14884(ihhb)
GO:0055083	monovalent inorganic anion homeostasis	0.198499	0.737234	ncbi_103382920(CKB)
GO:0070528	protein kinase C signaling	0.198499	0.737234	ncbi_103379178(MC1R)
GO:0072077	renal vesicle morphogenesis	0.198499	0.737234	ncbi_103379039(SALL1)
GO:0072087	renal vesicle development	0.198499	0.737234	ncbi_103379039(SALL1)
GO:0072215	regulation of metanephros development	0.198499	0.737234	ncbi_103379039(SALL1)
GO:0090036	regulation of protein kinase C signaling	0.198499	0.737234	ncbi_103379178(MC1R)
GO:0098773	skin epidermis development	0.198499	0.737234	ncbi_103387396(msxc)
GO:1903038	negative regulation of leukocyte cell-cell adhesion	0.198499	0.737234	MSTRG.14884(ihhb)
GO:2000177	regulation of neural precursor cell proliferation	0.198499	0.737234	MSTRG.14884(ihhb)
GO:0048588	developmental cell growth	0.200371	0.742973	MSTRG.14884(ihhb);ncbi_103384675(Lamb2);ncbi_103390076(MAP1B);ncbi_103391077(Emx1);ncbi_103394853(pou4f3)
GO:0035239	tube morphogenesis	0.200788	0.743308	MSTRG.14884(ihhb);ncbi_103377107(ZEB1);ncbi_103379039(SALL1);ncbi_103380294(LRRC10B);ncbi_103380580(CALD1);ncbi_103380581(TNNT2);ncbi_103380604(gja1);ncbi_103380815(Nin);ncbi_103387112(Six2);ncbi_103387396(msxc);ncbi_103393348(SOX10);ncbi_103397502(MEF2C);ncbi_103399558(sox2)
GO:0030278	regulation of ossification	0.203028	0.74921	ncbi_103380604(gja1);ncbi_103396296(Snai2);ncbi_103397502(MEF2C)
GO:0043066	negative regulation of apoptotic process	0.203041	0.74921	MSTRG.14884(ihhb);ncbi_103379139(pax6);ncbi_103381613(NGFR);ncbi_103382578(igf1);ncbi_103384377(MECP2);ncbi_103387112(Six2);ncbi_103392311(TMBIM1);ncbi_103393167(GPX2);ncbi_103394853(pou4f3);ncbi_103396296(Snai2);ncbi_103397502(MEF2C)
GO:0008016	regulation of heart contraction	0.204429	0.75189	ncbi_103383904(CHRNA7);ncbi_103386323(Myh7b);ncbi_103396289(DSP);ncbi_103397502(MEF2C);ncbi_103399643(--);ncbi_103399868(DSG2)
GO:0015850	organic hydroxy compound transport	0.204429	0.75189	MSTRG.14884(ihhb);ncbi_103378128(HTR1B);ncbi_103382616(ABCG1);ncbi_103383904(CHRNA7);ncbi_103389662(SCARB1);ncbi_103397691(YJEFN3)
GO:0010823	negative regulation of mitochondrion organization	0.206713	0.754376	ncbi_103382578(igf1);ncbi_103393167(GPX2)
GO:0051149	positive regulation of muscle cell differentiation	0.206713	0.754376	MSTRG.14884(ihhb);ncbi_103397502(MEF2C)
GO:0009746	response to hexose	0.207492	0.754376	ncbi_103380604(gja1);ncbi_103381759(Gjd3);ncbi_103389196(glul);ncbi_103393167(GPX2)
GO:0034284	response to monosaccharide	0.207492	0.754376	ncbi_103380604(gja1);ncbi_103381759(Gjd3);ncbi_103389196(glul);ncbi_103393167(GPX2)
GO:0040013	negative regulation of locomotion	0.207492	0.754376	ncbi_103381613(NGFR);ncbi_103390075(PTGER4);ncbi_103393203(Arhgdia);ncbi_103397976(C5)
GO:0051301	cell division	0.209325	0.754376	ncbi_103379139(pax6);ncbi_103379731(Spire2);ncbi_103382578(igf1);ncbi_103387396(msxc);ncbi_103388271(MYH10);ncbi_103394371(GIPC3);ncbi_103398075(Ranbp1)
GO:0006493	protein O-linked glycosylation	0.210113	0.754376	ncbi_103379170(SPON1);ncbi_103395738(B3GNT3);ncbi_103399385(B3GNT3)
GO:0003015	heart process	0.211823	0.754376	ncbi_103380604(gja1);ncbi_103383904(CHRNA7);ncbi_103386323(Myh7b);ncbi_103393167(GPX2);ncbi_103396289(DSP);ncbi_103397502(MEF2C);ncbi_103399643(--);ncbi_103399868(DSG2)
GO:0000226	microtubule cytoskeleton organization	0.212767	0.754376	ncbi_103376693(cep135);ncbi_103379139(pax6);ncbi_103379731(Spire2);ncbi_103380815(Nin);ncbi_103383562(MYH9);ncbi_103387251(FMN2);ncbi_103390076(MAP1B);ncbi_103391803(rpl8);ncbi_103398075(Ranbp1)
GO:0030801	positive regulation of cyclic nucleotide metabolic process	0.213207	0.754376	ncbi_103379178(MC1R);ncbi_103388035(Npr1);ncbi_103395234(RXFP2);ncbi_107989392(Npr1)
GO:0045981	positive regulation of nucleotide metabolic process	0.213207	0.754376	ncbi_103379178(MC1R);ncbi_103388035(Npr1);ncbi_103395234(RXFP2);ncbi_107989392(Npr1)
GO:0031175	neuron projection development	0.213351	0.754376	MSTRG.14884(ihhb);ncbi_103377312(APOD);ncbi_103377624(FOXG1);ncbi_103379072(HDC);ncbi_103379139(pax6);ncbi_103381613(NGFR);ncbi_103382103(dlx3b);ncbi_103383562(MYH9);ncbi_103384377(MECP2);ncbi_103384484(Hes5);ncbi_103384675(Lamb2);ncbi_103385841(CELSR2);ncbi_103387226(Chst3);ncbi_103388271(MYH10);ncbi_103390037(Unc5d);ncbi_103390076(MAP1B);ncbi_103391077(Emx1);ncbi_103391119(ATOH1);ncbi_103394853…
GO:0042698	ovulation cycle	0.216782	0.754376	ncbi_103383904(CHRNA7);ncbi_103391650(SF1)
GO:0043501	skeletal muscle adaptation	0.216782	0.754376	ncbi_103386323(Myh7b);ncbi_103399643(--)
GO:0070486	leukocyte aggregation	0.217157	0.754376	MSTRG.14884(ihhb);ncbi_103377107(ZEB1);ncbi_103377689(MPZL2);ncbi_103379453(blm);ncbi_103382578(igf1);ncbi_103390075(PTGER4);ncbi_103391749(Vtcn1)
GO:0007589	body fluid secretion	0.217251	0.754376	ncbi_103379853(ccnd1);ncbi_103385841(CELSR2);ncbi_103394907(Ncor1)
GO:0007268	synaptic transmission	0.217755	0.754376	ncbi_103378128(HTR1B);ncbi_103380148(Bhlhe41);ncbi_103381613(NGFR);ncbi_103383904(CHRNA7);ncbi_103384377(MECP2);ncbi_103386707(asic1b);ncbi_103389196(glul);ncbi_103390076(MAP1B);ncbi_103392037(GPM6B);ncbi_103394371(GIPC3);ncbi_103397502(MEF2C)
GO:0099536	synaptic signaling	0.217755	0.754376	ncbi_103378128(HTR1B);ncbi_103380148(Bhlhe41);ncbi_103381613(NGFR);ncbi_103383904(CHRNA7);ncbi_103384377(MECP2);ncbi_103386707(asic1b);ncbi_103389196(glul);ncbi_103390076(MAP1B);ncbi_103392037(GPM6B);ncbi_103394371(GIPC3);ncbi_103397502(MEF2C)
GO:0099537	trans-synaptic signaling	0.217755	0.754376	ncbi_103378128(HTR1B);ncbi_103380148(Bhlhe41);ncbi_103381613(NGFR);ncbi_103383904(CHRNA7);ncbi_103384377(MECP2);ncbi_103386707(asic1b);ncbi_103389196(glul);ncbi_103390076(MAP1B);ncbi_103392037(GPM6B);ncbi_103394371(GIPC3);ncbi_103397502(MEF2C)
GO:0090092	regulation of transmembrane receptor protein serine/threonine kinase signaling pathway	0.219046	0.754376	MSTRG.14884(ihhb);ncbi_103377107(ZEB1);ncbi_103381314(CD109);ncbi_103384120(FGF20);ncbi_103386441(ASPN);ncbi_103387396(msxc);ncbi_103394371(GIPC3);ncbi_103399254(--)
GO:0009612	response to mechanical stimulus	0.219869	0.754376	ncbi_103380604(gja1);ncbi_103390075(PTGER4);ncbi_103393203(Arhgdia);ncbi_103396095(GFI1);ncbi_103399558(sox2)
GO:0048738	cardiac muscle tissue development	0.219869	0.754376	ncbi_103386323(Myh7b);ncbi_103388271(MYH10);ncbi_103394853(pou4f3);ncbi_103397502(MEF2C);ncbi_103399643(--)
GO:2000021	regulation of ion homeostasis	0.219869	0.754376	ncbi_103379762(ANPEP);ncbi_103380604(gja1);ncbi_103382117(Uts2r);ncbi_103383562(MYH9);ncbi_103388035(Npr1)
GO:0000060	protein import into nucleus, translocation	0.220372	0.754376	ncbi_103382578(igf1)
GO:0033079	immature T cell proliferation	0.220372	0.754376	MSTRG.14884(ihhb)
GO:0033083	regulation of immature T cell proliferation	0.220372	0.754376	MSTRG.14884(ihhb)
GO:0033158	regulation of protein import into nucleus, translocation	0.220372	0.754376	ncbi_103382578(igf1)
GO:0033363	secretory granule organization	0.220372	0.754376	ncbi_103385429(Dtnbp1)
GO:0033599	regulation of mammary gland epithelial cell proliferation	0.220372	0.754376	ncbi_103379853(ccnd1)
GO:0034643	establishment of mitochondrion localization, microtubule-mediated	0.220372	0.754376	ncbi_103390076(MAP1B)
GO:0042415	norepinephrine metabolic process	0.220372	0.754376	ncbi_103389065(DBH)
GO:0045606	positive regulation of epidermal cell differentiation	0.220372	0.754376	ncbi_103391119(ATOH1)
GO:0046323	glucose import	0.220372	0.754376	ncbi_103381613(NGFR)
GO:0048593	camera-type eye morphogenesis	0.220372	0.754376	ncbi_103379139(pax6)
GO:0048664	neuron fate determination	0.220372	0.754376	ncbi_103391119(ATOH1)
GO:0048886	neuromast hair cell differentiation	0.220372	0.754376	ncbi_103391119(ATOH1)
GO:0048934	peripheral nervous system neuron differentiation	0.220372	0.754376	ncbi_103391119(ATOH1)
GO:0051654	establishment of mitochondrion localization	0.220372	0.754376	ncbi_103390076(MAP1B)
GO:0060042	retina morphogenesis in camera-type eye	0.220372	0.754376	ncbi_103379139(pax6)
GO:0060219	camera-type eye photoreceptor cell differentiation	0.220372	0.754376	ncbi_103379139(pax6)
GO:0060283	negative regulation of oocyte development	0.220372	0.754376	ncbi_103388035(Npr1)
GO:0061550	cranial ganglion development	0.220372	0.754376	ncbi_103387112(Six2)
GO:0065001	specification of axis polarity	0.220372	0.754376	MSTRG.14884(ihhb)
GO:0070091	glucagon secretion	0.220372	0.754376	ncbi_103379139(pax6)
GO:0070092	regulation of glucagon secretion	0.220372	0.754376	ncbi_103379139(pax6)
GO:2000242	negative regulation of reproductive process	0.220372	0.754376	ncbi_103388035(Npr1)
GO:0043069	negative regulation of programmed cell death	0.223762	0.764829	MSTRG.14884(ihhb);ncbi_103379139(pax6);ncbi_103381613(NGFR);ncbi_103382578(igf1);ncbi_103384377(MECP2);ncbi_103387112(Six2);ncbi_103392311(TMBIM1);ncbi_103393167(GPX2);ncbi_103394853(pou4f3);ncbi_103396296(Snai2);ncbi_103397502(MEF2C)
GO:0048568	embryonic organ development	0.224726	0.766312	MSTRG.14884(ihhb);ncbi_103377107(ZEB1);ncbi_103379039(SALL1);ncbi_103379139(pax6);ncbi_103380294(LRRC10B);ncbi_103380580(CALD1);ncbi_103380581(TNNT2);ncbi_103380604(gja1);ncbi_103384216(--);ncbi_103387112(Six2);ncbi_103393348(SOX10);ncbi_103396095(GFI1);ncbi_103396296(Snai2);ncbi_103397502(MEF2C)
GO:0097305	response to alcohol	0.225095	0.766312	MSTRG.14884(ihhb);ncbi_103378128(HTR1B);ncbi_103379139(pax6);ncbi_103379853(ccnd1);ncbi_103383904(CHRNA7);ncbi_103387396(msxc);ncbi_103389065(DBH)
GO:0051235	maintenance of location	0.226151	0.766312	ncbi_103382616(ABCG1);ncbi_103389662(SCARB1);ncbi_103390855(BSCL2);ncbi_103391650(SF1);ncbi_103399463(--);ncbi_107990220(Slc30a2)
GO:0001776	leukocyte homeostasis	0.226893	0.766312	ncbi_103387226(Chst3);ncbi_103397502(MEF2C)
GO:0033561	regulation of water loss via skin	0.226893	0.766312	ncbi_103393540(Alox8);ncbi_103395012(CLDN4)
GO:0051647	nucleus localization	0.226893	0.766312	ncbi_103379139(pax6);ncbi_103388271(MYH10)
GO:0055013	cardiac muscle cell development	0.226893	0.766312	ncbi_103388271(MYH10);ncbi_103397502(MEF2C)
GO:0072080	nephron tubule development	0.226893	0.766312	ncbi_103387112(Six2);ncbi_103393348(SOX10)
GO:0035108	limb morphogenesis	0.230584	0.773621	MSTRG.14884(ihhb);ncbi_103379039(SALL1);ncbi_103380604(gja1);ncbi_103382103(dlx3b);ncbi_103384120(FGF20);ncbi_103387396(msxc)
GO:0060560	developmental growth involved in morphogenesis	0.230584	0.773621	MSTRG.14884(ihhb);ncbi_103379039(SALL1);ncbi_103384675(Lamb2);ncbi_103390076(MAP1B);ncbi_103394853(pou4f3);ncbi_103395345(MPZL1)
GO:0017015	regulation of transforming growth factor beta receptor signaling pathway	0.230607	0.773621	ncbi_103381314(CD109);ncbi_103386441(ASPN);ncbi_103394371(GIPC3);ncbi_103399254(--)
GO:1903844	regulation of cellular response to transforming growth factor beta stimulus	0.230607	0.773621	ncbi_103381314(CD109);ncbi_103386441(ASPN);ncbi_103394371(GIPC3);ncbi_103399254(--)
GO:0051216	cartilage development	0.231674	0.773621	MSTRG.14884(ihhb);ncbi_103393348(SOX10);ncbi_103396296(Snai2)
GO:0007017	microtubule-based process	0.232673	0.773621	ncbi_103376693(cep135);ncbi_103379139(pax6);ncbi_103379731(Spire2);ncbi_103380815(Nin);ncbi_103383562(MYH9);ncbi_103385429(Dtnbp1);ncbi_103385841(CELSR2);ncbi_103387251(FMN2);ncbi_103389240(TUBA1A);ncbi_103390076(MAP1B);ncbi_103391124(DNAH7);ncbi_103391803(rpl8);ncbi_103395905(DNAH11);ncbi_103398075(Ranbp1)
GO:0019318	hexose metabolic process	0.233132	0.773621	ncbi_103377312(APOD);ncbi_103378711(Fut9);ncbi_103379743(Tat);ncbi_103382578(igf1);ncbi_103386507(Chst15);ncbi_103392096(SLC25A12);ncbi_103396450(APOD)
GO:0008202	steroid metabolic process	0.233764	0.773621	MSTRG.14884(ihhb);ncbi_103382403(Abcc3);ncbi_103382616(ABCG1);ncbi_103384377(MECP2);ncbi_103389662(SCARB1);ncbi_103391650(SF1);ncbi_103396095(GFI1);ncbi_103396296(Snai2)
GO:0030802	regulation of cyclic nucleotide biosynthetic process	0.234861	0.773621	ncbi_103378128(HTR1B);ncbi_103379178(MC1R);ncbi_103388035(Npr1);ncbi_103395234(RXFP2);ncbi_107989392(Npr1)
GO:0030808	regulation of nucleotide biosynthetic process	0.234861	0.773621	ncbi_103378128(HTR1B);ncbi_103379178(MC1R);ncbi_103388035(Npr1);ncbi_103395234(RXFP2);ncbi_107989392(Npr1)
GO:0060173	limb development	0.235044	0.773621	MSTRG.14884(ihhb);ncbi_103379039(SALL1);ncbi_103380604(gja1);ncbi_103382103(dlx3b);ncbi_103384120(FGF20);ncbi_103387396(msxc)
GO:0006954	inflammatory response	0.236484	0.773621	ncbi_103380604(gja1);ncbi_103390083(PTGES);ncbi_103393167(GPX2);ncbi_103397976(C5)
GO:0070670	response to interleukin-4	0.237037	0.773621	ncbi_103389240(TUBA1A);ncbi_103389851(nfil3)
GO:0090068	positive regulation of cell cycle process	0.237037	0.773621	ncbi_103387396(msxc);ncbi_103398075(Ranbp1)
GO:0007005	mitochondrion organization	0.237497	0.773621	MSTRG.18844(HPS4);ncbi_103381459(vat1);ncbi_103382578(igf1);ncbi_103383326(ELMOD2);ncbi_103387022(Gpr26);ncbi_103393167(GPX2);ncbi_103397087(CERT1);ncbi_103397502(MEF2C)
GO:0046942	carboxylic acid transport	0.237497	0.773621	ncbi_103378234(SLC13A5);ncbi_103380156(slc17a8);ncbi_103384800(Slc6a17);ncbi_103385785(SLC6A13);ncbi_103387509(FABP2);ncbi_103392096(SLC25A12);ncbi_103394371(GIPC3);ncbi_103394907(Ncor1)
GO:0043279	response to alkaloid	0.238951	0.773621	ncbi_103378128(HTR1B);ncbi_103379453(blm);ncbi_103389065(DBH)
GO:0045216	cell-cell junction organization	0.239531	0.773621	ncbi_103380604(gja1);ncbi_103393540(Alox8);ncbi_103395866(OCLN);ncbi_103396289(DSP);ncbi_103396296(Snai2);ncbi_103399868(DSG2)
GO:0009190	cyclic nucleotide biosynthetic process	0.239921	0.773621	ncbi_103378128(HTR1B);ncbi_103379178(MC1R);ncbi_103388035(Npr1);ncbi_103395234(RXFP2);ncbi_107989392(Npr1)
GO:0010810	regulation of cell-substrate adhesion	0.239921	0.773621	ncbi_103377312(APOD);ncbi_103378071(VTN);ncbi_103387237(Spock2);ncbi_103392037(GPM6B);ncbi_103396450(APOD)
GO:0001820	serotonin secretion	0.24165	0.773621	ncbi_103378128(HTR1B)
GO:0002861	regulation of inflammatory response to antigenic stimulus	0.24165	0.773621	ncbi_103393167(GPX2)
GO:0006837	serotonin transport	0.24165	0.773621	ncbi_103378128(HTR1B)
GO:0010866	regulation of triglyceride biosynthetic process	0.24165	0.773621	ncbi_103389662(SCARB1)
GO:0010884	positive regulation of lipid storage	0.24165	0.773621	ncbi_103389662(SCARB1)
GO:0019432	triglyceride biosynthetic process	0.24165	0.773621	ncbi_103389662(SCARB1)
GO:0021538	epithalamus development	0.24165	0.773621	ncbi_103394853(pou4f3)
GO:0033081	regulation of T cell differentiation in thymus	0.24165	0.773621	MSTRG.14884(ihhb)
GO:0033598	mammary gland epithelial cell proliferation	0.24165	0.773621	ncbi_103379853(ccnd1)
GO:0043383	negative T cell selection	0.24165	0.773621	MSTRG.14884(ihhb)
GO:0046460	neutral lipid biosynthetic process	0.24165	0.773621	ncbi_103389662(SCARB1)
GO:0046463	acylglycerol biosynthetic process	0.24165	0.773621	ncbi_103389662(SCARB1)
GO:0055003	cardiac myofibril assembly	0.24165	0.773621	ncbi_103397502(MEF2C)
GO:0060281	regulation of oocyte development	0.24165	0.773621	ncbi_103388035(Npr1)
GO:0060605	tube lumen cavitation	0.24165	0.773621	MSTRG.14884(ihhb)
GO:0060746	parental behavior	0.24165	0.773621	ncbi_103389065(DBH)
GO:0072079	nephron tubule formation	0.24165	0.773621	ncbi_103387112(Six2)
GO:0007188	adenylate cyclase-modulating G-protein coupled receptor signaling pathway	0.242397	0.774919	ncbi_103378128(HTR1B);ncbi_103387022(Gpr26);ncbi_103390075(PTGER4);ncbi_103395234(RXFP2)
GO:0045934	negative regulation of nucleobase-containing compound metabolic process	0.247169	0.778486	MSTRG.14884(ihhb);ncbi_103378128(HTR1B);ncbi_103380148(Bhlhe41);ncbi_103380604(gja1);ncbi_103387396(msxc);ncbi_103391650(SF1);ncbi_103394907(Ncor1);ncbi_103396095(GFI1);ncbi_103396296(Snai2)
GO:0007338	single fertilization	0.247205	0.778486	ncbi_103377879(B4GALT3);ncbi_103389737(plcd4)
GO:0008585	female gonad development	0.247205	0.778486	ncbi_103379853(ccnd1);ncbi_103391650(SF1)
GO:0045666	positive regulation of neuron differentiation	0.247205	0.778486	MSTRG.14884(ihhb);ncbi_103391119(ATOH1)
GO:0046545	development of primary female sexual characteristics	0.247205	0.778486	ncbi_103379853(ccnd1);ncbi_103391650(SF1)
GO:0042221	response to chemical	0.247849	0.778486	MSTRG.14884(ihhb);ncbi_103376780(Il6st);ncbi_103377107(ZEB1);ncbi_103377154(PLOD2);ncbi_103377312(APOD);ncbi_103377371(IMPA1);ncbi_103377435(GGH);ncbi_103377624(FOXG1);ncbi_103378128(HTR1B);ncbi_103378543(tyr);ncbi_103379072(HDC);ncbi_103379139(pax6);ncbi_103379453(blm);ncbi_103379743(Tat);ncbi_103379853(ccnd1);ncbi_103380156(slc17a8);ncbi_103380536(nr2c1-b);ncbi_103380604(gja1);ncbi_103381314(CD…
GO:0007160	cell-matrix adhesion	0.248343	0.778486	ncbi_103377312(APOD);ncbi_103378071(VTN);ncbi_103392037(GPM6B);ncbi_103396450(APOD)
GO:0031032	actomyosin structure organization	0.248343	0.778486	ncbi_103380581(TNNT2);ncbi_103388271(MYH10);ncbi_103397502(MEF2C);ncbi_103399643(--)
GO:0043500	muscle adaptation	0.248343	0.778486	ncbi_103382578(igf1);ncbi_103386323(Myh7b);ncbi_103397502(MEF2C);ncbi_103399643(--)
GO:0016337	single organismal cell-cell adhesion	0.248432	0.778486	MSTRG.14884(ihhb);ncbi_103377107(ZEB1);ncbi_103377689(MPZL2);ncbi_103379453(blm);ncbi_103380490(Gldn);ncbi_103382578(igf1);ncbi_103390075(PTGER4);ncbi_103391749(Vtcn1);ncbi_103392940(TSTA3);ncbi_103396289(DSP);ncbi_103399558(sox2)
GO:0048562	embryonic organ morphogenesis	0.251583	0.778486	MSTRG.14884(ihhb);ncbi_103377107(ZEB1);ncbi_103379039(SALL1);ncbi_103379139(pax6);ncbi_103380294(LRRC10B);ncbi_103380580(CALD1);ncbi_103380581(TNNT2);ncbi_103380604(gja1);ncbi_103384216(--);ncbi_103387112(Six2);ncbi_103397502(MEF2C)
GO:0070887	cellular response to chemical stimulus	0.253087	0.778486	MSTRG.14884(ihhb);ncbi_103376780(Il6st);ncbi_103377107(ZEB1);ncbi_103379139(pax6);ncbi_103379453(blm);ncbi_103380156(slc17a8);ncbi_103380536(nr2c1-b);ncbi_103381314(CD109);ncbi_103381613(NGFR);ncbi_103381924(RGR);ncbi_103382011(IRF5);ncbi_103382103(dlx3b);ncbi_103383759(kita);ncbi_103386441(ASPN);ncbi_103387396(msxc);ncbi_103389689(PRLR);ncbi_103390076(MAP1B);ncbi_103391650(SF1);ncbi_103391900(hp…
GO:0001508	action potential	0.253615	0.778486	ncbi_103380604(gja1);ncbi_103383904(CHRNA7);ncbi_103396289(DSP)
GO:0007159	leukocyte cell-cell adhesion	0.253629	0.778486	MSTRG.14884(ihhb);ncbi_103377107(ZEB1);ncbi_103377689(MPZL2);ncbi_103379453(blm);ncbi_103382578(igf1);ncbi_103390075(PTGER4);ncbi_103391749(Vtcn1)
GO:0048705	skeletal system morphogenesis	0.255276	0.778486	ncbi_103377635(BARX2);ncbi_103380604(gja1);ncbi_103387112(Six2);ncbi_103387396(msxc);ncbi_103393348(SOX10)
GO:0003013	circulatory system process	0.257181	0.778486	ncbi_103378128(HTR1B);ncbi_103380604(gja1);ncbi_103382117(Uts2r);ncbi_103383904(CHRNA7);ncbi_103384377(MECP2);ncbi_103386323(Myh7b);ncbi_103388035(Npr1);ncbi_103389065(DBH);ncbi_103393167(GPX2);ncbi_103396289(DSP);ncbi_103397502(MEF2C);ncbi_103399643(--);ncbi_103399868(DSG2);ncbi_107989392(Npr1)
GO:0010883	regulation of lipid storage	0.257387	0.778486	ncbi_103382616(ABCG1);ncbi_103389662(SCARB1)
GO:0014888	striated muscle adaptation	0.257387	0.778486	ncbi_103386323(Myh7b);ncbi_103399643(--)
GO:0042743	hydrogen peroxide metabolic process	0.257387	0.778486	ncbi_103391247(GPX3);ncbi_103393167(GPX2)
GO:0050891	multicellular organismal water homeostasis	0.257387	0.778486	ncbi_103393540(Alox8);ncbi_103395012(CLDN4)
GO:0061326	renal tubule development	0.257387	0.778486	ncbi_103387112(Six2);ncbi_103393348(SOX10)
GO:0048878	chemical homeostasis	0.259319	0.778486	ncbi_103378888(rhcg2);ncbi_103379139(pax6);ncbi_103379762(ANPEP);ncbi_103380604(gja1);ncbi_103381244(SLC24A4);ncbi_103381613(NGFR);ncbi_103382035(CA4);ncbi_103382117(Uts2r);ncbi_103382616(ABCG1);ncbi_103382920(CKB);ncbi_103383562(MYH9);ncbi_103383682(nachra9);ncbi_103383904(CHRNA7);ncbi_103387903(MTF1);ncbi_103388035(Npr1);ncbi_103389065(DBH);ncbi_103389662(SCARB1);ncbi_103390715(Anxa5);ncbi_1033…
GO:0007163	establishment or maintenance of cell polarity	0.260328	0.778486	MSTRG.14884(ihhb);ncbi_103380604(gja1);ncbi_103383562(MYH9);ncbi_103390076(MAP1B)
GO:0007179	transforming growth factor beta receptor signaling pathway	0.260328	0.778486	ncbi_103381314(CD109);ncbi_103386441(ASPN);ncbi_103394371(GIPC3);ncbi_103399254(--)
GO:0050863	regulation of T cell activation	0.260328	0.778486	MSTRG.14884(ihhb);ncbi_103377107(ZEB1);ncbi_103382578(igf1);ncbi_103391749(Vtcn1)
GO:0071559	response to transforming growth factor beta	0.260328	0.778486	ncbi_103381314(CD109);ncbi_103386441(ASPN);ncbi_103394371(GIPC3);ncbi_103399254(--)
GO:0071560	cellular response to transforming growth factor beta stimulus	0.260328	0.778486	ncbi_103381314(CD109);ncbi_103386441(ASPN);ncbi_103394371(GIPC3);ncbi_103399254(--)
GO:0042592	homeostatic process	0.260583	0.778486	MSTRG.14884(ihhb);ncbi_103378888(rhcg2);ncbi_103379139(pax6);ncbi_103379762(ANPEP);ncbi_103380604(gja1);ncbi_103380807(Ylpm1);ncbi_103381244(SLC24A4);ncbi_103381613(NGFR);ncbi_103382035(CA4);ncbi_103382117(Uts2r);ncbi_103382616(ABCG1);ncbi_103382920(CKB);ncbi_103383562(MYH9);ncbi_103383682(nachra9);ncbi_103383904(CHRNA7);ncbi_103384120(FGF20);ncbi_103387226(Chst3);ncbi_103387903(MTF1);ncbi_103388…
GO:0003231	cardiac ventricle development	0.260996	0.778486	ncbi_103379039(SALL1);ncbi_103384120(FGF20);ncbi_103394853(pou4f3)
GO:0032496	response to lipopolysaccharide	0.260996	0.778486	ncbi_103382011(IRF5);ncbi_103396095(GFI1);ncbi_103397502(MEF2C)
GO:0010927	cellular component assembly involved in morphogenesis	0.261976	0.778486	MSTRG.14884(ihhb);ncbi_103385841(CELSR2);ncbi_103388271(MYH10);ncbi_103396238(gpc1);ncbi_103397502(MEF2C);ncbi_103398929(cep290);ncbi_103399643(--)
GO:0003266	regulation of secondary heart field cardioblast proliferation	0.26235	0.778486	ncbi_103387112(Six2)
GO:0007271	synaptic transmission, cholinergic	0.26235	0.778486	ncbi_103381613(NGFR)
GO:0007418	ventral midline development	0.26235	0.778486	MSTRG.14884(ihhb)
GO:0007422	peripheral nervous system development	0.26235	0.778486	ncbi_103391119(ATOH1)
GO:0008347	glial cell migration	0.26235	0.778486	ncbi_103396409(VIM)
GO:0009226	nucleotide-sugar biosynthetic process	0.26235	0.778486	ncbi_103392940(TSTA3)
GO:0016486	peptide hormone processing	0.26235	0.778486	ncbi_103379762(ANPEP)
GO:0019369	arachidonic acid metabolic process	0.26235	0.778486	ncbi_103390083(PTGES)
GO:0030431	sleep	0.26235	0.778486	ncbi_103382117(Uts2r)
GO:0032222	regulation of synaptic transmission, cholinergic	0.26235	0.778486	ncbi_103381613(NGFR)
GO:0032481	positive regulation of type I interferon production	0.26235	0.778486	ncbi_103382011(IRF5)
GO:0042403	thyroid hormone metabolic process	0.26235	0.778486	ncbi_103395769(Slc5a5)
GO:0042506	tyrosine phosphorylation of Stat5 protein	0.26235	0.778486	ncbi_103382578(igf1)
GO:0042522	regulation of tyrosine phosphorylation of Stat5 protein	0.26235	0.778486	ncbi_103382578(igf1)
GO:0043392	negative regulation of DNA binding	0.26235	0.778486	ncbi_103387396(msxc)
GO:0045187	regulation of circadian sleep/wake cycle, sleep	0.26235	0.778486	ncbi_103382117(Uts2r)
GO:0045836	positive regulation of meiotic nuclear division	0.26235	0.778486	ncbi_103387396(msxc)
GO:0050802	circadian sleep/wake cycle, sleep	0.26235	0.778486	ncbi_103382117(Uts2r)
GO:0050850	positive regulation of calcium-mediated signaling	0.26235	0.778486	ncbi_103382578(igf1)
GO:0050909	sensory perception of taste	0.26235	0.778486	ncbi_103386707(asic1b)
GO:0051250	negative regulation of lymphocyte activation	0.26235	0.778486	MSTRG.14884(ihhb)
GO:0051446	positive regulation of meiotic cell cycle	0.26235	0.778486	ncbi_103387396(msxc)
GO:0086004	regulation of cardiac muscle cell contraction	0.26235	0.778486	ncbi_103396289(DSP)
GO:2000398	regulation of thymocyte aggregation	0.26235	0.778486	MSTRG.14884(ihhb)
GO:0007417	central nervous system development	0.263368	0.780489	MSTRG.14884(ihhb);ncbi_103377312(APOD);ncbi_103377624(FOXG1);ncbi_103379039(SALL1);ncbi_103379072(HDC);ncbi_103379139(pax6);ncbi_103382102(dlx4b);ncbi_103382920(CKB);ncbi_103384120(FGF20);ncbi_103384377(MECP2);ncbi_103385841(CELSR2);ncbi_103386646(Chd5);ncbi_103388271(MYH10);ncbi_103390037(Unc5d);ncbi_103391077(Emx1);ncbi_103391119(ATOH1);ncbi_103392311(TMBIM1);ncbi_103392968(Hirip3);ncbi_1033948…
GO:0048468	cell development	0.263884	0.781	MSTRG.14884(ihhb);ncbi_103377312(APOD);ncbi_103377624(FOXG1);ncbi_103377879(B4GALT3);ncbi_103378581(DNER);ncbi_103379039(SALL1);ncbi_103379072(HDC);ncbi_103379139(pax6);ncbi_103379853(ccnd1);ncbi_103380294(LRRC10B);ncbi_103380490(Gldn);ncbi_103380604(gja1);ncbi_103381613(NGFR);ncbi_103382102(dlx4b);ncbi_103382103(dlx3b);ncbi_103382363(Fscn2);ncbi_103382428(Scube1);ncbi_103382578(igf1);ncbi_103383…
GO:0006811	ion transport	0.265803	0.785656	ncbi_103378128(HTR1B);ncbi_103378234(SLC13A5);ncbi_103378888(rhcg2);ncbi_103380156(slc17a8);ncbi_103380604(gja1);ncbi_103381244(SLC24A4);ncbi_103381759(Gjd3);ncbi_103382035(CA4);ncbi_103382037(CA4);ncbi_103382403(Abcc3);ncbi_103382616(ABCG1);ncbi_103383562(MYH9);ncbi_103383682(nachra9);ncbi_103383904(CHRNA7);ncbi_103384800(Slc6a17);ncbi_103385429(Dtnbp1);ncbi_103385785(SLC6A13);ncbi_103386707(asi…
GO:0035725	sodium ion transmembrane transport	0.267575	0.786875	ncbi_103382035(CA4);ncbi_103382037(CA4)
GO:0043901	negative regulation of multi-organism process	0.267575	0.786875	ncbi_103388035(Npr1);ncbi_103388208(CRP)
GO:0034109	homotypic cell-cell adhesion	0.270401	0.786875	MSTRG.14884(ihhb);ncbi_103377107(ZEB1);ncbi_103377689(MPZL2);ncbi_103379453(blm);ncbi_103382578(igf1);ncbi_103390075(PTGER4);ncbi_103391749(Vtcn1)
GO:0097191	extrinsic apoptotic signaling pathway	0.270864	0.786875	ncbi_103382578(igf1);ncbi_103389065(DBH);ncbi_103392311(TMBIM1);ncbi_103393167(GPX2);ncbi_103396296(Snai2)
GO:0044723	single-organism carbohydrate metabolic process	0.271556	0.786875	ncbi_103377312(APOD);ncbi_103377371(IMPA1);ncbi_103377879(B4GALT3);ncbi_103378711(Fut9);ncbi_103378785(A3galt2);ncbi_103379170(SPON1);ncbi_103379743(Tat);ncbi_103382578(igf1);ncbi_103382673(Fut9);ncbi_103386507(Chst15);ncbi_103386512(GAL3ST3);ncbi_103392096(SLC25A12);ncbi_103395738(B3GNT3);ncbi_103395794(B3GALT2);ncbi_103396450(APOD);ncbi_103399385(B3GNT3)
GO:0006606	protein import into nucleus	0.271617	0.786875	MSTRG.14884(ihhb);ncbi_103377312(APOD);ncbi_103382578(igf1);ncbi_103396296(Snai2);ncbi_103396450(APOD);ncbi_103398463(Apc2)
GO:0044744	protein targeting to nucleus	0.271617	0.786875	MSTRG.14884(ihhb);ncbi_103377312(APOD);ncbi_103382578(igf1);ncbi_103396296(Snai2);ncbi_103396450(APOD);ncbi_103398463(Apc2)
GO:1902593	single-organism nuclear import	0.271617	0.786875	MSTRG.14884(ihhb);ncbi_103377312(APOD);ncbi_103382578(igf1);ncbi_103396296(Snai2);ncbi_103396450(APOD);ncbi_103398463(Apc2)
GO:1903037	regulation of leukocyte cell-cell adhesion	0.272423	0.786875	MSTRG.14884(ihhb);ncbi_103377107(ZEB1);ncbi_103382578(igf1);ncbi_103391749(Vtcn1)
GO:0050801	ion homeostasis	0.273887	0.786875	ncbi_103378888(rhcg2);ncbi_103379762(ANPEP);ncbi_103380604(gja1);ncbi_103381244(SLC24A4);ncbi_103382035(CA4);ncbi_103382117(Uts2r);ncbi_103382616(ABCG1);ncbi_103382920(CKB);ncbi_103383562(MYH9);ncbi_103383682(nachra9);ncbi_103383904(CHRNA7);ncbi_103387903(MTF1);ncbi_103388035(Npr1);ncbi_103390715(Anxa5);ncbi_103391252(MCHR2);ncbi_103391529(Tmprss3);ncbi_103399463(--)
GO:0050905	neuromuscular process	0.275836	0.786875	ncbi_103384377(MECP2);ncbi_103388271(MYH10);ncbi_103394853(pou4f3)
GO:0008406	gonad development	0.276106	0.786875	ncbi_103379853(ccnd1);ncbi_103384120(FGF20);ncbi_103391650(SF1);ncbi_103393348(SOX10);ncbi_103395234(RXFP2)
GO:1901565	organonitrogen compound catabolic process	0.276106	0.786875	ncbi_103378894(GPC5);ncbi_103379743(Tat);ncbi_103382666(kera);ncbi_103386441(ASPN);ncbi_103396238(gpc1)
GO:0017038	protein import	0.276286	0.786875	MSTRG.14884(ihhb);ncbi_103377312(APOD);ncbi_103382578(igf1);ncbi_103396296(Snai2);ncbi_103396450(APOD);ncbi_103398463(Apc2)
GO:0010611	regulation of cardiac muscle hypertrophy	0.277762	0.786875	ncbi_103382578(igf1);ncbi_103397502(MEF2C)
GO:0019915	lipid storage	0.277762	0.786875	ncbi_103382616(ABCG1);ncbi_103389662(SCARB1)
GO:0030104	water homeostasis	0.277762	0.786875	ncbi_103393540(Alox8);ncbi_103395012(CLDN4)
GO:0048546	digestive tract morphogenesis	0.277762	0.786875	MSTRG.14884(ihhb);ncbi_103387112(Six2)
GO:0086001	cardiac muscle cell action potential	0.277762	0.786875	ncbi_103380604(gja1);ncbi_103396289(DSP)
GO:0006865	amino acid transport	0.278507	0.786875	ncbi_103380156(slc17a8);ncbi_103384800(Slc6a17);ncbi_103385785(SLC6A13);ncbi_103392096(SLC25A12)
GO:0009187	cyclic nucleotide metabolic process	0.280975	0.786875	ncbi_103378128(HTR1B);ncbi_103379178(MC1R);ncbi_103388035(Npr1);ncbi_103395234(RXFP2);ncbi_103398929(cep290);ncbi_107989392(Npr1)
GO:0051170	nuclear import	0.280975	0.786875	MSTRG.14884(ihhb);ncbi_103377312(APOD);ncbi_103382578(igf1);ncbi_103396296(Snai2);ncbi_103396450(APOD);ncbi_103398463(Apc2)
GO:0002437	inflammatory response to antigenic stimulus	0.282486	0.786875	ncbi_103393167(GPX2)
GO:0002692	negative regulation of cellular extravasation	0.282486	0.786875	ncbi_103390075(PTGER4)
GO:0003010	voluntary skeletal muscle contraction	0.282486	0.786875	ncbi_103399643(--)
GO:0003254	regulation of membrane depolarization	0.282486	0.786875	ncbi_103380604(gja1)
GO:0006893	Golgi to plasma membrane transport	0.282486	0.786875	ncbi_103397600(krt18)
GO:0007193	adenylate cyclase-inhibiting G-protein coupled receptor signaling pathway	0.282486	0.786875	ncbi_103378128(HTR1B)
GO:0010893	positive regulation of steroid biosynthetic process	0.282486	0.786875	ncbi_103382616(ABCG1)
GO:0014721	twitch skeletal muscle contraction	0.282486	0.786875	ncbi_103399643(--)
GO:0032506	cytokinetic process	0.282486	0.786875	ncbi_103379731(Spire2)
GO:0034111	negative regulation of homotypic cell-cell adhesion	0.282486	0.786875	MSTRG.14884(ihhb)
GO:0034453	microtubule anchoring	0.282486	0.786875	ncbi_103380815(Nin)
GO:0042475	odontogenesis of dentin-containing tooth	0.282486	0.786875	ncbi_103381244(SLC24A4)
GO:0042749	regulation of circadian sleep/wake cycle	0.282486	0.786875	ncbi_103382117(Uts2r)
GO:0043001	Golgi to plasma membrane protein transport	0.282486	0.786875	ncbi_103397600(krt18)
GO:0044319	wound healing, spreading of cells	0.282486	0.786875	ncbi_103387396(msxc)
GO:0051155	positive regulation of striated muscle cell differentiation	0.282486	0.786875	ncbi_103397502(MEF2C)
GO:0055094	response to lipoprotein particle	0.282486	0.786875	ncbi_103382616(ABCG1)
GO:0061337	cardiac conduction	0.282486	0.786875	ncbi_103396289(DSP)
GO:0090002	establishment of protein localization to plasma membrane	0.282486	0.786875	ncbi_103397600(krt18)
GO:0090504	epiboly	0.282486	0.786875	ncbi_103387396(msxc)
GO:0090505	epiboly involved in wound healing	0.282486	0.786875	ncbi_103387396(msxc)
GO:0097094	craniofacial suture morphogenesis	0.282486	0.786875	ncbi_103387396(msxc)
GO:0098754	detoxification	0.282486	0.786875	ncbi_107990220(Slc30a2)
GO:1904888	cranial skeletal system development	0.282486	0.786875	ncbi_103387396(msxc)
GO:2000243	positive regulation of reproductive process	0.282486	0.786875	ncbi_103387396(msxc)
GO:0001649	osteoblast differentiation	0.283288	0.788145	MSTRG.14884(ihhb);ncbi_103387396(msxc);ncbi_103399558(sox2)
GO:0030198	extracellular matrix organization	0.284612	0.789594	ncbi_103382666(kera);ncbi_103383562(MYH9);ncbi_103384675(Lamb2);ncbi_103393888(COL5A1)
GO:0098771	inorganic ion homeostasis	0.284821	0.789594	ncbi_103378888(rhcg2);ncbi_103379762(ANPEP);ncbi_103380604(gja1);ncbi_103381244(SLC24A4);ncbi_103382035(CA4);ncbi_103382117(Uts2r);ncbi_103382920(CKB);ncbi_103383562(MYH9);ncbi_103383682(nachra9);ncbi_103383904(CHRNA7);ncbi_103387903(MTF1);ncbi_103388035(Npr1);ncbi_103390715(Anxa5);ncbi_103391252(MCHR2);ncbi_103391529(Tmprss3);ncbi_103399463(--)
GO:0032504	multicellular organism reproduction	0.284851	0.789594	ncbi_103379853(ccnd1);ncbi_103383759(kita);ncbi_103383904(CHRNA7);ncbi_103385841(CELSR2);ncbi_103386646(Chd5);ncbi_103387251(FMN2);ncbi_103388035(Npr1);ncbi_103389065(DBH);ncbi_103391650(SF1);ncbi_103392601(Oca2);ncbi_103394853(pou4f3);ncbi_103395905(DNAH11)
GO:0006814	sodium ion transport	0.285682	0.789969	ncbi_103381244(SLC24A4);ncbi_103382035(CA4);ncbi_103382037(CA4);ncbi_103383562(MYH9);ncbi_103386707(asic1b);ncbi_103395769(Slc5a5)
GO:0019221	cytokine-mediated signaling pathway	0.285682	0.789969	ncbi_103376780(Il6st);ncbi_103381924(RGR);ncbi_103382011(IRF5);ncbi_103394757(ifi30);ncbi_103396095(GFI1);ncbi_103398966(Tmed7)
GO:1901564	organonitrogen compound metabolic process	0.286033	0.78998	MSTRG.4434(Chst12);ncbi_103377435(GGH);ncbi_103377879(B4GALT3);ncbi_103378543(tyr);ncbi_103378785(A3galt2);ncbi_103378894(GPC5);ncbi_103379072(HDC);ncbi_103379743(Tat);ncbi_103379762(ANPEP);ncbi_103381220(Nt5c1a);ncbi_103382571(Pah);ncbi_103382578(igf1);ncbi_103382666(kera);ncbi_103382920(CKB);ncbi_103384377(MECP2);ncbi_103386441(ASPN);ncbi_103386507(Chst15);ncbi_103386512(GAL3ST3);ncbi_103387226…
GO:0003205	cardiac chamber development	0.286651	0.790726	ncbi_103379039(SALL1);ncbi_103384120(FGF20);ncbi_103387396(msxc);ncbi_103394853(pou4f3);ncbi_103397502(MEF2C)
GO:0001570	vasculogenesis	0.287939	0.792356	MSTRG.14884(ihhb);ncbi_103384120(FGF20)
GO:0051703	intraspecies interaction between organisms	0.287939	0.792356	ncbi_103384377(MECP2);ncbi_103389065(DBH)
GO:0070848	response to growth factor	0.288361	0.792556	MSTRG.14884(ihhb);ncbi_103377107(ZEB1);ncbi_103379139(pax6);ncbi_103381314(CD109);ncbi_103382103(dlx3b);ncbi_103386441(ASPN);ncbi_103387396(msxc);ncbi_103390076(MAP1B);ncbi_103394371(GIPC3);ncbi_103396296(Snai2);ncbi_103396409(VIM);ncbi_103397502(MEF2C);ncbi_103399254(--)
GO:0034504	protein localization to nucleus	0.290406	0.795299	MSTRG.14884(ihhb);ncbi_103377312(APOD);ncbi_103382578(igf1);ncbi_103396296(Snai2);ncbi_103396450(APOD);ncbi_103398463(Apc2)
GO:0030326	embryonic limb morphogenesis	0.290737	0.795299	MSTRG.14884(ihhb);ncbi_103379039(SALL1);ncbi_103380604(gja1);ncbi_103387396(msxc)
GO:0009064	glutamine family amino acid metabolic process	0.290758	0.795299	ncbi_103379743(Tat);ncbi_103384377(MECP2);ncbi_103389196(glul)
GO:0055008	cardiac muscle tissue morphogenesis	0.290758	0.795299	ncbi_103386323(Myh7b);ncbi_103394853(pou4f3);ncbi_103399643(--)
GO:0006979	response to oxidative stress	0.291698	0.796909	ncbi_103377312(APOD);ncbi_103381613(NGFR);ncbi_103386323(Myh7b);ncbi_103389065(DBH);ncbi_103391247(GPX3);ncbi_103393167(GPX2);ncbi_103396450(APOD);ncbi_103399643(--)
GO:0009117	nucleotide metabolic process	0.294397	0.80332	ncbi_103378128(HTR1B);ncbi_103379178(MC1R);ncbi_103381220(Nt5c1a);ncbi_103382578(igf1);ncbi_103386588(magi3);ncbi_103388035(Npr1);ncbi_103392096(SLC25A12);ncbi_103393167(GPX2);ncbi_103394125(MPP6);ncbi_103395234(RXFP2);ncbi_103397147(slc25a25a);ncbi_103398929(cep290);ncbi_107989392(Npr1)
GO:0014743	regulation of muscle hypertrophy	0.298101	0.803746	ncbi_103382578(igf1);ncbi_103397502(MEF2C)
GO:0032330	regulation of chondrocyte differentiation	0.298101	0.803746	MSTRG.14884(ihhb);ncbi_103396296(Snai2)
GO:0060759	regulation of response to cytokine stimulus	0.298242	0.803746	ncbi_103391900(hpx);ncbi_103396095(GFI1);ncbi_103398966(Tmed7)
GO:0001504	neurotransmitter uptake	0.302074	0.803746	ncbi_103392037(GPM6B)
GO:0002689	negative regulation of leukocyte chemotaxis	0.302074	0.803746	ncbi_103397976(C5)
GO:0006775	fat-soluble vitamin metabolic process	0.302074	0.803746	ncbi_103396095(GFI1)
GO:0007492	endoderm development	0.302074	0.803746	ncbi_103397846(rasl11b)
GO:0021781	glial cell fate commitment	0.302074	0.803746	ncbi_103379139(pax6)
GO:0021877	forebrain neuron fate commitment	0.302074	0.803746	ncbi_103379139(pax6)
GO:0021924	cell proliferation in external granule layer	0.302074	0.803746	MSTRG.14884(ihhb)
GO:0031641	regulation of myelination	0.302074	0.803746	ncbi_103381613(NGFR)
GO:0035637	multicellular organismal signaling	0.302074	0.803746	ncbi_103396289(DSP)
GO:0036119	response to platelet-derived growth factor	0.302074	0.803746	ncbi_103396296(Snai2)
GO:0040020	regulation of meiotic nuclear division	0.302074	0.803746	ncbi_103387396(msxc)
GO:0043368	positive T cell selection	0.302074	0.803746	MSTRG.14884(ihhb)
GO:0046620	regulation of organ growth	0.302074	0.803746	ncbi_103399643(--)
GO:0051445	regulation of meiotic cell cycle	0.302074	0.803746	ncbi_103387396(msxc)
GO:0071229	cellular response to acid chemical	0.302074	0.803746	ncbi_103398075(Ranbp1)
GO:0072505	divalent inorganic anion homeostasis	0.302074	0.803746	ncbi_103378888(rhcg2)
GO:1902115	regulation of organelle assembly	0.302074	0.803746	ncbi_103397020(cnot6l)
GO:0090596	sensory organ morphogenesis	0.302605	0.803746	MSTRG.14884(ihhb);ncbi_103377107(ZEB1);ncbi_103379039(SALL1);ncbi_103379139(pax6);ncbi_103393348(SOX10)
GO:0009743	response to carbohydrate	0.30304	0.803746	ncbi_103380604(gja1);ncbi_103381759(Gjd3);ncbi_103389196(glul);ncbi_103393167(GPX2)
GO:0030217	T cell differentiation	0.30304	0.803746	MSTRG.14884(ihhb);ncbi_103377107(ZEB1);ncbi_103377689(MPZL2);ncbi_103390075(PTGER4)
GO:0051017	actin filament bundle assembly	0.30304	0.803746	ncbi_103379731(Spire2);ncbi_103384473(Espn);ncbi_103387251(FMN2);ncbi_103390075(PTGER4)
GO:0044765	single-organism transport	0.304575	0.806194	MSTRG.14884(ihhb);ncbi_103377312(APOD);ncbi_103378128(HTR1B);ncbi_103378234(SLC13A5);ncbi_103378888(rhcg2);ncbi_103379139(pax6);ncbi_103379762(ANPEP);ncbi_103379853(ccnd1);ncbi_103380048(Slc23a2);ncbi_103380102(PCLO);ncbi_103380156(slc17a8);ncbi_103380604(gja1);ncbi_103381244(SLC24A4);ncbi_103381459(vat1);ncbi_103381613(NGFR);ncbi_103381759(Gjd3);ncbi_103382035(CA4);ncbi_103382037(CA4);ncbi_10338…
GO:1903827	regulation of cellular protein localization	0.304672	0.806194	MSTRG.14884(ihhb);ncbi_103377312(APOD);ncbi_103382578(igf1);ncbi_103396296(Snai2);ncbi_103396450(APOD);ncbi_103398463(Apc2)
GO:0051172	negative regulation of nitrogen compound metabolic process	0.305674	0.806938	MSTRG.14884(ihhb);ncbi_103378128(HTR1B);ncbi_103380148(Bhlhe41);ncbi_103380604(gja1);ncbi_103387396(msxc);ncbi_103391650(SF1);ncbi_103394907(Ncor1);ncbi_103396095(GFI1);ncbi_103396296(Snai2)
GO:0045137	development of primary sexual characteristics	0.307954	0.806938	ncbi_103379853(ccnd1);ncbi_103384120(FGF20);ncbi_103391650(SF1);ncbi_103393348(SOX10);ncbi_103395234(RXFP2)
GO:0003300	cardiac muscle hypertrophy	0.308239	0.806938	ncbi_103382578(igf1);ncbi_103397502(MEF2C)
GO:0033559	unsaturated fatty acid metabolic process	0.308239	0.806938	ncbi_103390083(PTGES);ncbi_103393540(Alox8)
GO:0034112	positive regulation of homotypic cell-cell adhesion	0.308239	0.806938	MSTRG.14884(ihhb);ncbi_103382578(igf1)
GO:0045787	positive regulation of cell cycle	0.308239	0.806938	ncbi_103387396(msxc);ncbi_103398075(Ranbp1)
GO:0048806	genitalia development	0.308239	0.806938	MSTRG.14884(ihhb);ncbi_103399558(sox2)
GO:0060048	cardiac muscle contraction	0.308239	0.806938	ncbi_103380604(gja1);ncbi_103396289(DSP)
GO:0097006	regulation of plasma lipoprotein particle levels	0.308239	0.806938	ncbi_103382616(ABCG1);ncbi_103389662(SCARB1)
GO:0001837	epithelial to mesenchymal transition	0.309214	0.806938	ncbi_103380604(gja1);ncbi_103387396(msxc);ncbi_103393348(SOX10);ncbi_103396296(Snai2)
GO:0035148	tube formation	0.309214	0.806938	MSTRG.14884(ihhb);ncbi_103379039(SALL1);ncbi_103380815(Nin);ncbi_103387112(Six2)
GO:0035270	endocrine system development	0.309214	0.806938	MSTRG.14884(ihhb);ncbi_103379039(SALL1);ncbi_103387112(Six2);ncbi_103391650(SF1)
GO:0048729	tissue morphogenesis	0.313079	0.808335	MSTRG.14884(ihhb);ncbi_103379039(SALL1);ncbi_103379139(pax6);ncbi_103380294(LRRC10B);ncbi_103380580(CALD1);ncbi_103380581(TNNT2);ncbi_103380604(gja1);ncbi_103380815(Nin);ncbi_103382578(igf1);ncbi_103386323(Myh7b);ncbi_103387112(Six2);ncbi_103387396(msxc);ncbi_103393348(SOX10);ncbi_103394853(pou4f3);ncbi_103397502(MEF2C);ncbi_103399558(sox2);ncbi_103399643(--)
GO:0000910	cytokinesis	0.313239	0.808335	ncbi_103379731(Spire2);ncbi_103388271(MYH10);ncbi_103394371(GIPC3)
GO:0051783	regulation of nuclear division	0.313239	0.808335	ncbi_103382578(igf1);ncbi_103387396(msxc);ncbi_103398075(Ranbp1)
GO:0051253	negative regulation of RNA metabolic process	0.313503	0.808335	MSTRG.14884(ihhb);ncbi_103380148(Bhlhe41);ncbi_103387396(msxc);ncbi_103391650(SF1);ncbi_103394907(Ncor1);ncbi_103396095(GFI1);ncbi_103396296(Snai2)
GO:0021700	developmental maturation	0.314254	0.808335	MSTRG.14884(ihhb);ncbi_103380490(Gldn);ncbi_103380604(gja1);ncbi_103384377(MECP2);ncbi_103387396(msxc);ncbi_103393348(SOX10)
GO:0090287	regulation of cellular response to growth factor stimulus	0.314254	0.808335	MSTRG.14884(ihhb);ncbi_103381314(CD109);ncbi_103386441(ASPN);ncbi_103387396(msxc);ncbi_103394371(GIPC3);ncbi_103399254(--)
GO:0003006	developmental process involved in reproduction	0.314697	0.808335	MSTRG.14884(ihhb);ncbi_103379853(ccnd1);ncbi_103382578(igf1);ncbi_103383759(kita);ncbi_103384120(FGF20);ncbi_103387251(FMN2);ncbi_103388035(Npr1);ncbi_103391650(SF1);ncbi_103392601(Oca2);ncbi_103393348(SOX10);ncbi_103395234(RXFP2);ncbi_103396296(Snai2);ncbi_103396409(VIM);ncbi_103399558(sox2)
GO:0007623	circadian rhythm	0.3154	0.808335	ncbi_103380148(Bhlhe41);ncbi_103381613(NGFR);ncbi_103382117(Uts2r);ncbi_103394907(Ncor1)
GO:0009100	glycoprotein metabolic process	0.31741	0.808335	MSTRG.14884(ihhb);ncbi_103377879(B4GALT3);ncbi_103378785(A3galt2);ncbi_103379170(SPON1);ncbi_103379350(CHST8);ncbi_103382578(igf1);ncbi_103386512(GAL3ST3);ncbi_103395738(B3GNT3);ncbi_103396238(gpc1);ncbi_103399385(B3GNT3)
GO:0005996	monosaccharide metabolic process	0.317888	0.808335	ncbi_103377312(APOD);ncbi_103378711(Fut9);ncbi_103379743(Tat);ncbi_103382578(igf1);ncbi_103386507(Chst15);ncbi_103392096(SLC25A12);ncbi_103396450(APOD)
GO:0006836	neurotransmitter transport	0.318349	0.808335	ncbi_103386707(asic1b);ncbi_103392037(GPM6B)
GO:0015908	fatty acid transport	0.318349	0.808335	ncbi_103387509(FABP2);ncbi_103394907(Ncor1)
GO:0021988	olfactory lobe development	0.318349	0.808335	ncbi_103379039(SALL1);ncbi_103379139(pax6)
GO:0030001	metal ion transport	0.318426	0.808335	ncbi_103378234(SLC13A5);ncbi_103378888(rhcg2);ncbi_103380156(slc17a8);ncbi_103380604(gja1);ncbi_103381244(SLC24A4);ncbi_103382035(CA4);ncbi_103382037(CA4);ncbi_103383562(MYH9);ncbi_103383904(CHRNA7);ncbi_103386707(asic1b);ncbi_103389327(SLC9B2);ncbi_103390715(Anxa5);ncbi_103391252(MCHR2);ncbi_103395769(Slc5a5);ncbi_103397147(slc25a25a);ncbi_103399463(--);ncbi_107990220(Slc30a2)
GO:0048871	multicellular organismal homeostasis	0.319063	0.808335	MSTRG.14884(ihhb);ncbi_103389065(DBH);ncbi_103393167(GPX2);ncbi_103393348(SOX10);ncbi_103393540(Alox8);ncbi_103395012(CLDN4)
GO:0060548	negative regulation of cell death	0.320646	0.808335	MSTRG.14884(ihhb);ncbi_103379139(pax6);ncbi_103381613(NGFR);ncbi_103382578(igf1);ncbi_103384377(MECP2);ncbi_103387112(Six2);ncbi_103392311(TMBIM1);ncbi_103393167(GPX2);ncbi_103394853(pou4f3);ncbi_103396296(Snai2);ncbi_103397502(MEF2C)
GO:0007606	sensory perception of chemical stimulus	0.320746	0.808335	ncbi_103381244(SLC24A4);ncbi_103386707(asic1b);ncbi_103389065(DBH)
GO:0016331	morphogenesis of embryonic epithelium	0.320746	0.808335	MSTRG.14884(ihhb);ncbi_103380815(Nin);ncbi_103387112(Six2)
GO:0050670	regulation of lymphocyte proliferation	0.320746	0.808335	MSTRG.14884(ihhb);ncbi_103382578(igf1);ncbi_103397502(MEF2C)
GO:0003299	muscle hypertrophy in response to stress	0.321129	0.808335	ncbi_103397502(MEF2C)
GO:0009994	oocyte differentiation	0.321129	0.808335	ncbi_103388035(Npr1)
GO:0010737	protein kinase A signaling	0.321129	0.808335	ncbi_103379178(MC1R)
GO:0021534	cell proliferation in hindbrain	0.321129	0.808335	MSTRG.14884(ihhb)
GO:0034505	tooth mineralization	0.321129	0.808335	ncbi_103387396(msxc)
GO:0043044	ATP-dependent chromatin remodeling	0.321129	0.808335	ncbi_103386646(Chd5)
GO:0043486	histone exchange	0.321129	0.808335	ncbi_103386646(Chd5)
GO:0048599	oocyte development	0.321129	0.808335	ncbi_103388035(Npr1)
GO:0050773	regulation of dendrite development	0.321129	0.808335	ncbi_103397502(MEF2C)
GO:0050974	detection of mechanical stimulus involved in sensory perception	0.321129	0.808335	ncbi_103399558(sox2)
GO:0050982	detection of mechanical stimulus	0.321129	0.808335	ncbi_103399558(sox2)
GO:0060306	regulation of membrane repolarization	0.321129	0.808335	ncbi_103380604(gja1)
GO:0072111	cell proliferation involved in kidney development	0.321129	0.808335	MSTRG.14884(ihhb)
GO:0001818	negative regulation of cytokine production	0.321597	0.808617	ncbi_103377312(APOD);ncbi_103383904(CHRNA7);ncbi_103390075(PTGER4);ncbi_103396450(APOD)
GO:0034110	regulation of homotypic cell-cell adhesion	0.327803	0.820336	MSTRG.14884(ihhb);ncbi_103377107(ZEB1);ncbi_103382578(igf1);ncbi_103391749(Vtcn1)
GO:0042461	photoreceptor cell development	0.328254	0.820336	ncbi_103379139(pax6);ncbi_103382363(Fscn2);ncbi_103398929(cep290)
GO:0003170	heart valve development	0.328423	0.820336	ncbi_103393348(SOX10);ncbi_103397502(MEF2C)
GO:0009593	detection of chemical stimulus	0.328423	0.820336	ncbi_103382616(ABCG1);ncbi_103389662(SCARB1)
GO:0045580	regulation of T cell differentiation	0.328423	0.820336	MSTRG.14884(ihhb);ncbi_103377107(ZEB1)
GO:0060914	heart formation	0.328423	0.820336	ncbi_103387112(Six2);ncbi_103397502(MEF2C)
GO:0019953	sexual reproduction	0.329662	0.822215	ncbi_103377879(B4GALT3);ncbi_103379853(ccnd1);ncbi_103383889(LYZ);ncbi_103385841(CELSR2);ncbi_103386646(Chd5);ncbi_103387251(FMN2);ncbi_103388035(Npr1);ncbi_103388345(Crisp2);ncbi_103389737(plcd4);ncbi_103392601(Oca2);ncbi_103394853(pou4f3);ncbi_103395905(DNAH11)
GO:0035107	appendage morphogenesis	0.331104	0.822215	MSTRG.14884(ihhb);ncbi_103379039(SALL1);ncbi_103380604(gja1);ncbi_103382102(dlx4b);ncbi_103382103(dlx3b);ncbi_103384120(FGF20);ncbi_103387396(msxc)
GO:0031327	negative regulation of cellular biosynthetic process	0.332126	0.822215	MSTRG.14884(ihhb);ncbi_103378128(HTR1B);ncbi_103380148(Bhlhe41);ncbi_103387396(msxc);ncbi_103391650(SF1);ncbi_103394907(Ncor1);ncbi_103396095(GFI1);ncbi_103396296(Snai2)
GO:0007010	cytoskeleton organization	0.333628	0.822215	MSTRG.14884(ihhb);ncbi_103376693(cep135);ncbi_103379139(pax6);ncbi_103379731(Spire2);ncbi_103380581(TNNT2);ncbi_103380815(Nin);ncbi_103381245(Plek2);ncbi_103382363(Fscn2);ncbi_103383562(MYH9);ncbi_103384473(Espn);ncbi_103385429(Dtnbp1);ncbi_103385857(FBLIM1);ncbi_103387251(FMN2);ncbi_103388271(MYH10);ncbi_103390075(PTGER4);ncbi_103390076(MAP1B);ncbi_103391803(rpl8);ncbi_103392169(Xirp2);ncbi_1033…
GO:0006812	cation transport	0.334428	0.822215	ncbi_103378128(HTR1B);ncbi_103378234(SLC13A5);ncbi_103378888(rhcg2);ncbi_103380156(slc17a8);ncbi_103380604(gja1);ncbi_103381244(SLC24A4);ncbi_103382035(CA4);ncbi_103382037(CA4);ncbi_103383562(MYH9);ncbi_103383682(nachra9);ncbi_103383904(CHRNA7);ncbi_103384800(Slc6a17);ncbi_103386707(asic1b);ncbi_103389327(SLC9B2);ncbi_103390715(Anxa5);ncbi_103391252(MCHR2);ncbi_103392601(Oca2);ncbi_103395769(Slc5…
GO:0060284	regulation of cell development	0.3375	0.822215	MSTRG.14884(ihhb);ncbi_103377624(FOXG1);ncbi_103379039(SALL1);ncbi_103379139(pax6);ncbi_103379853(ccnd1);ncbi_103381613(NGFR);ncbi_103382578(igf1);ncbi_103384377(MECP2);ncbi_103387112(Six2);ncbi_103388035(Npr1);ncbi_103391119(ATOH1);ncbi_103393203(Arhgdia);ncbi_103393348(SOX10);ncbi_103396095(GFI1);ncbi_103396296(Snai2);ncbi_103396409(VIM);ncbi_103397502(MEF2C);ncbi_103398075(Ranbp1);ncbi_1033995…
GO:0001816	cytokine production	0.337733	0.822215	MSTRG.14884(ihhb);ncbi_103377312(APOD);ncbi_103379178(MC1R);ncbi_103382011(IRF5);ncbi_103383904(CHRNA7);ncbi_103390075(PTGER4);ncbi_103391749(Vtcn1);ncbi_103396296(Snai2);ncbi_103396450(APOD);ncbi_103397976(C5);ncbi_103398966(Tmed7)
GO:0000768	syncytium formation by plasma membrane fusion	0.338457	0.822215	ncbi_103383562(MYH9);ncbi_103399254(--)
GO:0006949	syncytium formation	0.338457	0.822215	ncbi_103383562(MYH9);ncbi_103399254(--)
GO:0048882	lateral line development	0.338457	0.822215	ncbi_103381613(NGFR);ncbi_103391119(ATOH1)
GO:0007166	cell surface receptor signaling pathway	0.339002	0.822215	MSTRG.14884(ihhb);ncbi_103376710(DOT1L);ncbi_103376780(Il6st);ncbi_103376933(Psme1);ncbi_103377107(ZEB1);ncbi_103377879(B4GALT3);ncbi_103378581(DNER);ncbi_103379039(SALL1);ncbi_103379139(pax6);ncbi_103379178(MC1R);ncbi_103379853(ccnd1);ncbi_103381314(CD109);ncbi_103381613(NGFR);ncbi_103381924(RGR);ncbi_103382011(IRF5);ncbi_103382103(dlx3b);ncbi_103382117(Uts2r);ncbi_103382428(Scube1);ncbi_1033825…
GO:0055080	cation homeostasis	0.339342	0.822215	ncbi_103378888(rhcg2);ncbi_103379762(ANPEP);ncbi_103380604(gja1);ncbi_103381244(SLC24A4);ncbi_103382035(CA4);ncbi_103382117(Uts2r);ncbi_103383562(MYH9);ncbi_103383682(nachra9);ncbi_103383904(CHRNA7);ncbi_103387903(MTF1);ncbi_103388035(Npr1);ncbi_103390715(Anxa5);ncbi_103391252(MCHR2);ncbi_103391529(Tmprss3);ncbi_103399463(--)
GO:0016198	axon choice point recognition	0.339666	0.822215	ncbi_103377624(FOXG1)
GO:0016358	dendrite development	0.339666	0.822215	ncbi_103397502(MEF2C)
GO:0030002	cellular anion homeostasis	0.339666	0.822215	ncbi_103382920(CKB)
GO:0032946	positive regulation of mononuclear cell proliferation	0.339666	0.822215	ncbi_103382578(igf1)
GO:0033077	T cell differentiation in thymus	0.339666	0.822215	MSTRG.14884(ihhb)
GO:0043588	skin development	0.339666	0.822215	ncbi_103387396(msxc)
GO:0044773	mitotic DNA damage checkpoint	0.339666	0.822215	ncbi_103379853(ccnd1)
GO:0044774	mitotic DNA integrity checkpoint	0.339666	0.822215	ncbi_103379853(ccnd1)
GO:0045940	positive regulation of steroid metabolic process	0.339666	0.822215	ncbi_103382616(ABCG1)
GO:0048747	muscle fiber development	0.339666	0.822215	ncbi_103399643(--)
GO:0051148	negative regulation of muscle cell differentiation	0.339666	0.822215	MSTRG.14884(ihhb)
GO:0070665	positive regulation of leukocyte proliferation	0.339666	0.822215	ncbi_103382578(igf1)
GO:0072595	maintenance of protein localization in organelle	0.339666	0.822215	ncbi_103391650(SF1)
GO:0072659	protein localization to plasma membrane	0.339666	0.822215	ncbi_103397600(krt18)
GO:0090183	regulation of kidney development	0.339666	0.822215	ncbi_103379039(SALL1)
GO:0090207	regulation of triglyceride metabolic process	0.339666	0.822215	ncbi_103389662(SCARB1)
GO:1990778	protein localization to cell periphery	0.339666	0.822215	ncbi_103397600(krt18)
GO:0007399	nervous system development	0.341555	0.82591	MSTRG.14884(ihhb);ncbi_103377312(APOD);ncbi_103377624(FOXG1);ncbi_103379039(SALL1);ncbi_103379072(HDC);ncbi_103379139(pax6);ncbi_103379853(ccnd1);ncbi_103380490(Gldn);ncbi_103381065(Ush2A);ncbi_103381613(NGFR);ncbi_103382102(dlx4b);ncbi_103382103(dlx3b);ncbi_103382363(Fscn2);ncbi_103382578(igf1);ncbi_103382920(CKB);ncbi_103383562(MYH9);ncbi_103384120(FGF20);ncbi_103384216(--);ncbi_103384377(MECP2…
GO:1990138	neuron projection extension	0.343265	0.829161	ncbi_103384675(Lamb2);ncbi_103390076(MAP1B);ncbi_103394853(pou4f3)
GO:0061448	connective tissue development	0.346457	0.835983	MSTRG.14884(ihhb);ncbi_103393348(SOX10);ncbi_103396296(Snai2);ncbi_103397147(slc25a25a)
GO:0055006	cardiac cell development	0.348445	0.839114	ncbi_103388271(MYH10);ncbi_103397502(MEF2C)
GO:0003206	cardiac chamber morphogenesis	0.352681	0.839114	ncbi_103384120(FGF20);ncbi_103387396(msxc);ncbi_103394853(pou4f3);ncbi_103397502(MEF2C)
GO:0006753	nucleoside phosphate metabolic process	0.353363	0.839114	ncbi_103378128(HTR1B);ncbi_103379178(MC1R);ncbi_103381220(Nt5c1a);ncbi_103382578(igf1);ncbi_103386588(magi3);ncbi_103388035(Npr1);ncbi_103392096(SLC25A12);ncbi_103393167(GPX2);ncbi_103394125(MPP6);ncbi_103395234(RXFP2);ncbi_103397147(slc25a25a);ncbi_103398929(cep290);ncbi_107989392(Npr1)
GO:0009725	response to hormone	0.356571	0.839114	MSTRG.14884(ihhb);ncbi_103377154(PLOD2);ncbi_103378128(HTR1B);ncbi_103379139(pax6);ncbi_103379743(Tat);ncbi_103379853(ccnd1);ncbi_103380156(slc17a8);ncbi_103380536(nr2c1-b);ncbi_103380604(gja1);ncbi_103381613(NGFR);ncbi_103382403(Abcc3);ncbi_103382571(Pah);ncbi_103384377(MECP2);ncbi_103387396(msxc);ncbi_103389065(DBH);ncbi_103389689(PRLR);ncbi_103390076(MAP1B);ncbi_103391650(SF1);ncbi_103391900(h…
GO:0044703	multi-organism reproductive process	0.356829	0.839114	ncbi_103377879(B4GALT3);ncbi_103379853(ccnd1);ncbi_103383889(LYZ);ncbi_103385841(CELSR2);ncbi_103386646(Chd5);ncbi_103387251(FMN2);ncbi_103388035(Npr1);ncbi_103388345(Crisp2);ncbi_103389065(DBH);ncbi_103389737(plcd4);ncbi_103392601(Oca2);ncbi_103394853(pou4f3);ncbi_103395012(CLDN4);ncbi_103395905(DNAH11)
GO:1902580	single-organism cellular localization	0.356896	0.839114	MSTRG.14884(ihhb);ncbi_103377312(APOD);ncbi_103379139(pax6);ncbi_103379731(Spire2);ncbi_103382578(igf1);ncbi_103383562(MYH9);ncbi_103385429(Dtnbp1);ncbi_103387251(FMN2);ncbi_103390076(MAP1B);ncbi_103391803(rpl8);ncbi_103392819(Tspan10);ncbi_103396296(Snai2);ncbi_103396450(APOD);ncbi_103397600(krt18);ncbi_103398463(Apc2)
GO:0000018	regulation of DNA recombination	0.357698	0.839114	ncbi_103379453(blm)
GO:0000291	nuclear-transcribed mRNA catabolic process, exonucleolytic	0.357698	0.839114	ncbi_103397020(cnot6l)
GO:0001656	metanephros development	0.357698	0.839114	ncbi_103379039(SALL1)
GO:0003348	cardiac endothelial cell differentiation	0.357698	0.839114	MSTRG.14884(ihhb)
GO:0006406	mRNA export from nucleus	0.357698	0.839114	ncbi_103395544(Thoc2)
GO:0015914	phospholipid transport	0.357698	0.839114	ncbi_103382616(ABCG1)
GO:0021603	cranial nerve formation	0.357698	0.839114	ncbi_103382578(igf1)
GO:0031112	positive regulation of microtubule polymerization or depolymerization	0.357698	0.839114	ncbi_103390076(MAP1B)
GO:0032479	regulation of type I interferon production	0.357698	0.839114	ncbi_103382011(IRF5)
GO:0044801	single-organism membrane fusion	0.357698	0.839114	ncbi_103381459(vat1)
GO:0045161	neuronal ion channel clustering	0.357698	0.839114	ncbi_103380490(Gldn)
GO:0046677	response to antibiotic	0.357698	0.839114	ncbi_103397502(MEF2C)
GO:0050663	cytokine secretion	0.357698	0.839114	ncbi_103391749(Vtcn1)
GO:0060563	neuroepithelial cell differentiation	0.357698	0.839114	ncbi_103377722(IGSF11)
GO:0071427	mRNA-containing ribonucleoprotein complex export from nucleus	0.357698	0.839114	ncbi_103395544(Thoc2)
GO:0071594	thymocyte aggregation	0.357698	0.839114	MSTRG.14884(ihhb)
GO:1903115	regulation of actin filament-based movement	0.357698	0.839114	ncbi_103396289(DSP)
GO:0007126	meiotic nuclear division	0.358249	0.839114	ncbi_103379731(Spire2);ncbi_103387251(FMN2);ncbi_103387396(msxc)
GO:0030307	positive regulation of cell growth	0.358382	0.839114	ncbi_103387565(Golga4);ncbi_103390076(MAP1B)
GO:0031330	negative regulation of cellular catabolic process	0.358382	0.839114	MSTRG.14884(ihhb);ncbi_103394371(GIPC3)
GO:0043433	negative regulation of sequence-specific DNA binding transcription factor activity	0.358382	0.839114	ncbi_103387396(msxc);ncbi_103396095(GFI1)
GO:0046660	female sex differentiation	0.358382	0.839114	ncbi_103379853(ccnd1);ncbi_103391650(SF1)
GO:0048609	multicellular organismal reproductive process	0.35846	0.839114	ncbi_103379853(ccnd1);ncbi_103383904(CHRNA7);ncbi_103385841(CELSR2);ncbi_103386646(Chd5);ncbi_103387251(FMN2);ncbi_103388035(Npr1);ncbi_103389065(DBH);ncbi_103391650(SF1);ncbi_103392601(Oca2);ncbi_103394853(pou4f3);ncbi_103395905(DNAH11)
GO:0040007	growth	0.361205	0.844669	MSTRG.14884(ihhb);ncbi_103379039(SALL1);ncbi_103380604(gja1);ncbi_103382117(Uts2r);ncbi_103382578(igf1);ncbi_103384120(FGF20);ncbi_103384675(Lamb2);ncbi_103386114(krt8);ncbi_103386788(krt8);ncbi_103387112(Six2);ncbi_103387396(msxc);ncbi_103387565(Golga4);ncbi_103388035(Npr1);ncbi_103390076(MAP1B);ncbi_103391077(Emx1);ncbi_103393167(GPX2);ncbi_103393348(SOX10);ncbi_103394853(pou4f3);ncbi_103395345…
GO:0033993	response to lipid	0.363412	0.848958	MSTRG.14884(ihhb);ncbi_103378128(HTR1B);ncbi_103379139(pax6);ncbi_103379743(Tat);ncbi_103379853(ccnd1);ncbi_103382011(IRF5);ncbi_103382403(Abcc3);ncbi_103382571(Pah);ncbi_103384377(MECP2);ncbi_103387396(msxc);ncbi_103389065(DBH);ncbi_103390076(MAP1B);ncbi_103391900(hpx);ncbi_103393167(GPX2);ncbi_103395012(CLDN4);ncbi_103396095(GFI1);ncbi_103396409(VIM);ncbi_103397502(MEF2C);ncbi_103398075(Ranbp1)
GO:0016485	protein processing	0.365131	0.85086	ncbi_103379350(CHST8);ncbi_103379762(ANPEP);ncbi_103383562(MYH9);ncbi_103399945(chac1)
GO:0051604	protein maturation	0.365131	0.85086	ncbi_103379350(CHST8);ncbi_103379762(ANPEP);ncbi_103383562(MYH9);ncbi_103399945(chac1)
GO:0051046	regulation of secretion	0.365413	0.85086	ncbi_103378128(HTR1B);ncbi_103379139(pax6);ncbi_103379762(ANPEP);ncbi_103380604(gja1);ncbi_103382035(CA4);ncbi_103382117(Uts2r);ncbi_103383904(CHRNA7);ncbi_103385429(Dtnbp1);ncbi_103386707(asic1b);ncbi_103388035(Npr1);ncbi_103389196(glul)
GO:0001952	regulation of cell-matrix adhesion	0.365724	0.85086	ncbi_103377312(APOD);ncbi_103392037(GPM6B);ncbi_103396450(APOD)
GO:0007632	visual behavior	0.368263	0.851314	ncbi_103384377(MECP2);ncbi_103389065(DBH)
GO:0055007	cardiac muscle cell differentiation	0.368263	0.851314	ncbi_103388271(MYH10);ncbi_103397502(MEF2C)
GO:0032844	regulation of homeostatic process	0.369256	0.851314	ncbi_103379762(ANPEP);ncbi_103380604(gja1);ncbi_103380807(Ylpm1);ncbi_103382117(Uts2r);ncbi_103383562(MYH9);ncbi_103388035(Npr1);ncbi_103390715(Anxa5);ncbi_107990220(Slc30a2)
GO:0022607	cellular component assembly	0.371885	0.851314	MSTRG.14884(ihhb);ncbi_103378581(DNER);ncbi_103379453(blm);ncbi_103379731(Spire2);ncbi_103380604(gja1);ncbi_103380815(Nin);ncbi_103381759(Gjd3);ncbi_103382363(Fscn2);ncbi_103382428(Scube1);ncbi_103384377(MECP2);ncbi_103384473(Espn);ncbi_103385315(Scube3);ncbi_103385841(CELSR2);ncbi_103385857(FBLIM1);ncbi_103386646(Chd5);ncbi_103386707(asic1b);ncbi_103387237(Spock2);ncbi_103387251(FMN2);ncbi_10338…
GO:0007043	cell-cell junction assembly	0.373185	0.851314	ncbi_103380604(gja1);ncbi_103393540(Alox8);ncbi_103396296(Snai2)
GO:0002294	CD4-positive, alpha-beta T cell differentiation involved in immune response	0.375239	0.851314	ncbi_103390075(PTGER4)
GO:0003128	heart field specification	0.375239	0.851314	ncbi_103397502(MEF2C)
GO:0006541	glutamine metabolic process	0.375239	0.851314	ncbi_103389196(glul)
GO:0006956	complement activation	0.375239	0.851314	ncbi_103383921(c3)
GO:0022410	circadian sleep/wake cycle process	0.375239	0.851314	ncbi_103382117(Uts2r)
GO:0032606	type I interferon production	0.375239	0.851314	ncbi_103382011(IRF5)
GO:0033057	multicellular organism reproductive behavior	0.375239	0.851314	ncbi_103389065(DBH)
GO:0035036	sperm-egg recognition	0.375239	0.851314	ncbi_103377879(B4GALT3)
GO:0042133	neurotransmitter metabolic process	0.375239	0.851314	ncbi_103382571(Pah)
GO:0043407	negative regulation of MAP kinase activity	0.375239	0.851314	ncbi_103387177(GPS2)
GO:0050922	negative regulation of chemotaxis	0.375239	0.851314	ncbi_103397976(C5)
GO:0051028	mRNA transport	0.375239	0.851314	ncbi_103395544(Thoc2)
GO:0051231	spindle elongation	0.375239	0.851314	ncbi_103391803(rpl8)
GO:0055010	ventricular cardiac muscle tissue morphogenesis	0.375239	0.851314	ncbi_103394853(pou4f3)
GO:0055090	acylglycerol homeostasis	0.375239	0.851314	ncbi_103389662(SCARB1)
GO:0060850	regulation of transcription involved in cell fate commitment	0.375239	0.851314	ncbi_103379139(pax6)
GO:0061180	mammary gland epithelium development	0.375239	0.851314	ncbi_103379853(ccnd1)
GO:0009653	anatomical structure morphogenesis	0.375791	0.851314	MSTRG.14884(ihhb);ncbi_103377107(ZEB1);ncbi_103377624(FOXG1);ncbi_103377635(BARX2);ncbi_103377693(zgc:66101);ncbi_103377879(B4GALT3);ncbi_103379039(SALL1);ncbi_103379072(HDC);ncbi_103379139(pax6);ncbi_103380148(Bhlhe41);ncbi_103380294(LRRC10B);ncbi_103380580(CALD1);ncbi_103380581(TNNT2);ncbi_103380604(gja1);ncbi_103380815(Nin);ncbi_103381244(SLC24A4);ncbi_103381459(vat1);ncbi_103381613(NGFR);ncbi…
GO:0043009	chordate embryonic development	0.375876	0.851314	MSTRG.14884(ihhb);ncbi_103380604(gja1);ncbi_103383562(MYH9);ncbi_103384216(--);ncbi_103387112(Six2);ncbi_103388271(MYH10);ncbi_103391077(Emx1);ncbi_103393348(SOX10);ncbi_103396296(Snai2);ncbi_103397087(CERT1);ncbi_103399643(--)
GO:0071345	cellular response to cytokine stimulus	0.37741	0.851314	ncbi_103376780(Il6st);ncbi_103381924(RGR);ncbi_103382011(IRF5);ncbi_103394757(ifi30);ncbi_103396095(GFI1);ncbi_103398966(Tmed7)
GO:0003401	axis elongation	0.378084	0.851314	MSTRG.14884(ihhb);ncbi_103395345(MPZL1)
GO:0010466	negative regulation of peptidase activity	0.378084	0.851314	ncbi_103377232(CSTB);ncbi_103389749(COL28A1)
GO:0030239	myofibril assembly	0.378084	0.851314	ncbi_103388271(MYH10);ncbi_103397502(MEF2C)
GO:0048925	lateral line system development	0.378084	0.851314	ncbi_103381613(NGFR);ncbi_103391119(ATOH1)
GO:0051153	regulation of striated muscle cell differentiation	0.378084	0.851314	ncbi_103380148(Bhlhe41);ncbi_103397502(MEF2C)
GO:0055092	sterol homeostasis	0.378084	0.851314	ncbi_103382616(ABCG1);ncbi_103389662(SCARB1)
GO:1901796	regulation of signal transduction by p53 class mediator	0.378084	0.851314	ncbi_103386646(Chd5);ncbi_103396296(Snai2)
GO:0048545	response to steroid hormone	0.378278	0.851314	MSTRG.14884(ihhb);ncbi_103378128(HTR1B);ncbi_103379743(Tat);ncbi_103379853(ccnd1);ncbi_103382403(Abcc3);ncbi_103382571(Pah);ncbi_103384377(MECP2);ncbi_103387396(msxc);ncbi_103389065(DBH);ncbi_103390076(MAP1B);ncbi_103391900(hpx);ncbi_103393167(GPX2);ncbi_103395012(CLDN4);ncbi_103396409(VIM)
GO:0030900	forebrain development	0.380129	0.853224	ncbi_103379039(SALL1);ncbi_103379139(pax6);ncbi_103382102(dlx4b);ncbi_103384120(FGF20);ncbi_103391077(Emx1);ncbi_103394853(pou4f3);ncbi_103399558(sox2)
GO:0006886	intracellular protein transport	0.380552	0.853224	MSTRG.14884(ihhb);MSTRG.18844(HPS4);ncbi_103377312(APOD);ncbi_103382578(igf1);ncbi_103384120(FGF20);ncbi_103387112(Six2);ncbi_103387565(Golga4);ncbi_103388882(zdhhc3a);ncbi_103391803(rpl8);ncbi_103394371(GIPC3);ncbi_103396296(Snai2);ncbi_103396450(APOD);ncbi_103397310(MYO1H);ncbi_103397600(krt18);ncbi_103398463(Apc2)
GO:0009636	response to toxic substance	0.380629	0.853224	ncbi_103390076(MAP1B);ncbi_103397502(MEF2C);ncbi_107990220(Slc30a2)
GO:0046651	lymphocyte proliferation	0.380629	0.853224	MSTRG.14884(ihhb);ncbi_103382578(igf1);ncbi_103397502(MEF2C)
GO:0003208	cardiac ventricle morphogenesis	0.387842	0.864054	ncbi_103384120(FGF20);ncbi_103394853(pou4f3)
GO:0008366	axon ensheathment	0.388054	0.864054	ncbi_103381613(NGFR);ncbi_103389240(TUBA1A);ncbi_103392215(tuba)
GO:0032944	regulation of mononuclear cell proliferation	0.388054	0.864054	MSTRG.14884(ihhb);ncbi_103382578(igf1);ncbi_103397502(MEF2C)
GO:0010558	negative regulation of macromolecule biosynthetic process	0.389095	0.864054	MSTRG.14884(ihhb);ncbi_103380148(Bhlhe41);ncbi_103387396(msxc);ncbi_103391650(SF1);ncbi_103394907(Ncor1);ncbi_103396095(GFI1);ncbi_103396296(Snai2)
GO:0046683	response to organophosphorus	0.389987	0.864054	ncbi_103378543(tyr);ncbi_103379853(ccnd1);ncbi_103395402(tyr);ncbi_103395769(Slc5a5)
GO:0006366	transcription from RNA polymerase II promoter	0.391078	0.864054	MSTRG.14884(ihhb);ncbi_103377107(ZEB1);ncbi_103377635(BARX2);ncbi_103379039(SALL1);ncbi_103379139(pax6);ncbi_103379178(MC1R);ncbi_103379389(Ell);ncbi_103379853(ccnd1);ncbi_103380148(Bhlhe41);ncbi_103380536(nr2c1-b);ncbi_103380807(Ylpm1);ncbi_103382102(dlx4b);ncbi_103382103(dlx3b);ncbi_103382578(igf1);ncbi_103384120(FGF20);ncbi_103384216(--);ncbi_103384377(MECP2);ncbi_103386646(Chd5);ncbi_10338711…
GO:0010460	positive regulation of heart rate	0.392302	0.864054	ncbi_103383904(CHRNA7)
GO:0019098	reproductive behavior	0.392302	0.864054	ncbi_103389065(DBH)
GO:0032092	positive regulation of protein binding	0.392302	0.864054	ncbi_103397502(MEF2C)
GO:0034394	protein localization to cell surface	0.392302	0.864054	ncbi_103392037(GPM6B)
GO:0042417	dopamine metabolic process	0.392302	0.864054	ncbi_103389065(DBH)
GO:0042745	circadian sleep/wake cycle	0.392302	0.864054	ncbi_103382117(Uts2r)
GO:0044705	multi-organism reproductive behavior	0.392302	0.864054	ncbi_103389065(DBH)
GO:0048521	negative regulation of behavior	0.392302	0.864054	ncbi_103397976(C5)
GO:0071375	cellular response to peptide hormone stimulus	0.392302	0.864054	ncbi_103381613(NGFR)
GO:0086009	membrane repolarization	0.392302	0.864054	ncbi_103380604(gja1)
GO:0098657	import into cell	0.392302	0.864054	ncbi_103392037(GPM6B)
GO:1901653	cellular response to peptide	0.392302	0.864054	ncbi_103381613(NGFR)
GO:0006357	regulation of transcription from RNA polymerase II promoter	0.396959	0.869743	MSTRG.14884(ihhb);ncbi_103377107(ZEB1);ncbi_103377635(BARX2);ncbi_103379039(SALL1);ncbi_103379139(pax6);ncbi_103379178(MC1R);ncbi_103379853(ccnd1);ncbi_103380148(Bhlhe41);ncbi_103380536(nr2c1-b);ncbi_103380807(Ylpm1);ncbi_103382102(dlx4b);ncbi_103382103(dlx3b);ncbi_103382578(igf1);ncbi_103384120(FGF20);ncbi_103384216(--);ncbi_103384377(MECP2);ncbi_103386646(Chd5);ncbi_103387112(Six2);ncbi_1033871…
GO:0003156	regulation of organ formation	0.397532	0.869743	MSTRG.14884(ihhb);ncbi_103387112(Six2)
GO:0045685	regulation of glial cell differentiation	0.397532	0.869743	MSTRG.14884(ihhb);ncbi_103384377(MECP2)
GO:0045995	regulation of embryonic development	0.397532	0.869743	MSTRG.14884(ihhb);ncbi_103387112(Six2)
GO:0048880	sensory system development	0.397532	0.869743	ncbi_103381613(NGFR);ncbi_103391119(ATOH1)
GO:0005975	carbohydrate metabolic process	0.399827	0.869743	ncbi_103377312(APOD);ncbi_103377371(IMPA1);ncbi_103377879(B4GALT3);ncbi_103378711(Fut9);ncbi_103378785(A3galt2);ncbi_103379170(SPON1);ncbi_103379743(Tat);ncbi_103382578(igf1);ncbi_103382673(Fut9);ncbi_103386507(Chst15);ncbi_103386512(GAL3ST3);ncbi_103392096(SLC25A12);ncbi_103395738(B3GNT3);ncbi_103395794(B3GALT2);ncbi_103396450(APOD);ncbi_103399385(B3GNT3)
GO:0002009	morphogenesis of an epithelium	0.401306	0.869743	MSTRG.14884(ihhb);ncbi_103379039(SALL1);ncbi_103380294(LRRC10B);ncbi_103380580(CALD1);ncbi_103380581(TNNT2);ncbi_103380604(gja1);ncbi_103380815(Nin);ncbi_103382578(igf1);ncbi_103387112(Six2);ncbi_103387396(msxc);ncbi_103393348(SOX10);ncbi_103397502(MEF2C);ncbi_103399558(sox2)
GO:0007018	microtubule-based movement	0.402369	0.869743	ncbi_103385429(Dtnbp1);ncbi_103385841(CELSR2);ncbi_103387251(FMN2);ncbi_103395905(DNAH11)
GO:0007187	G-protein coupled receptor signaling pathway, coupled to cyclic nucleotide second messenger	0.402369	0.869743	ncbi_103378128(HTR1B);ncbi_103387022(Gpr26);ncbi_103390075(PTGER4);ncbi_103395234(RXFP2)
GO:0048736	appendage development	0.402549	0.869743	MSTRG.14884(ihhb);ncbi_103379039(SALL1);ncbi_103380604(gja1);ncbi_103382102(dlx4b);ncbi_103382103(dlx3b);ncbi_103384120(FGF20);ncbi_103385421(FREM1);ncbi_103387396(msxc)
GO:0097485	neuron projection guidance	0.404525	0.869743	MSTRG.14884(ihhb);ncbi_103377624(FOXG1);ncbi_103379072(HDC);ncbi_103379139(pax6);ncbi_103381613(NGFR);ncbi_103382103(dlx3b);ncbi_103383562(MYH9);ncbi_103384675(Lamb2);ncbi_103388271(MYH10);ncbi_103390037(Unc5d);ncbi_103391119(ATOH1);ncbi_103394853(pou4f3);ncbi_103396238(gpc1)
GO:0045765	regulation of angiogenesis	0.405468	0.869743	ncbi_103382117(Uts2r);ncbi_103383904(CHRNA7);ncbi_103388035(Npr1);ncbi_103397691(YJEFN3);ncbi_103397976(C5)
GO:0010629	negative regulation of gene expression	0.406716	0.869743	MSTRG.14884(ihhb);ncbi_103380148(Bhlhe41);ncbi_103384377(MECP2);ncbi_103387396(msxc);ncbi_103394907(Ncor1);ncbi_103396095(GFI1);ncbi_103396296(Snai2);ncbi_103397020(cnot6l)
GO:0031589	cell-substrate adhesion	0.406751	0.869743	ncbi_103377312(APOD);ncbi_103378071(VTN);ncbi_103385421(FREM1);ncbi_103387237(Spock2);ncbi_103392037(GPM6B);ncbi_103396450(APOD)
GO:0070085	glycosylation	0.407034	0.869743	ncbi_103377879(B4GALT3);ncbi_103378711(Fut9);ncbi_103378785(A3galt2);ncbi_103379170(SPON1);ncbi_103382673(Fut9);ncbi_103395738(B3GNT3);ncbi_103399385(B3GNT3)
GO:0044724	single-organism carbohydrate catabolic process	0.40715	0.869743	ncbi_103378711(Fut9);ncbi_103382578(igf1)
GO:0002287	alpha-beta T cell activation involved in immune response	0.408901	0.869743	ncbi_103390075(PTGER4)
GO:0002293	alpha-beta T cell differentiation involved in immune response	0.408901	0.869743	ncbi_103390075(PTGER4)
GO:0005978	glycogen biosynthetic process	0.408901	0.869743	ncbi_103382578(igf1)
GO:0005979	regulation of glycogen biosynthetic process	0.408901	0.869743	ncbi_103382578(igf1)
GO:0006693	prostaglandin metabolic process	0.408901	0.869743	ncbi_103390083(PTGES)
GO:0007292	female gamete generation	0.408901	0.869743	ncbi_103388035(Npr1)
GO:0010226	response to lithium ion	0.408901	0.869743	MSTRG.14884(ihhb)
GO:0010742	macrophage derived foam cell differentiation	0.408901	0.869743	ncbi_103382616(ABCG1)
GO:0010743	regulation of macrophage derived foam cell differentiation	0.408901	0.869743	ncbi_103382616(ABCG1)
GO:0018200	peptidyl-glutamic acid modification	0.408901	0.869743	ncbi_103396845(PROC)
GO:0032228	regulation of synaptic transmission, GABAergic	0.408901	0.869743	ncbi_103378128(HTR1B)
GO:0040023	establishment of nucleus localization	0.408901	0.869743	ncbi_103388271(MYH10)
GO:0046889	positive regulation of lipid biosynthetic process	0.408901	0.869743	ncbi_103382616(ABCG1)
GO:0048477	oogenesis	0.408901	0.869743	ncbi_103388035(Npr1)
GO:0051646	mitochondrion localization	0.408901	0.869743	ncbi_103390076(MAP1B)
GO:0051932	synaptic transmission, GABAergic	0.408901	0.869743	ncbi_103378128(HTR1B)
GO:0061025	membrane fusion	0.408901	0.869743	ncbi_103381459(vat1)
GO:0098900	regulation of action potential	0.408901	0.869743	ncbi_103396289(DSP)
GO:0098901	regulation of cardiac muscle cell action potential	0.408901	0.869743	ncbi_103396289(DSP)
GO:0007272	ensheathment of neurons	0.410191	0.869743	ncbi_103381613(NGFR);ncbi_103389240(TUBA1A);ncbi_103392215(tuba)
GO:0048645	organ formation	0.410191	0.869743	MSTRG.14884(ihhb);ncbi_103387112(Six2);ncbi_103397502(MEF2C)
GO:0048706	embryonic skeletal system development	0.410191	0.869743	MSTRG.14884(ihhb);ncbi_103380604(gja1);ncbi_103387112(Six2)
GO:0051896	regulation of protein kinase B signaling	0.410191	0.869743	ncbi_103379178(MC1R);ncbi_103381613(NGFR);ncbi_103393167(GPX2)
GO:0070663	regulation of leukocyte proliferation	0.410191	0.869743	MSTRG.14884(ihhb);ncbi_103382578(igf1);ncbi_103397502(MEF2C)
GO:0009617	response to bacterium	0.415051	0.876656	ncbi_103381613(NGFR);ncbi_103382011(IRF5);ncbi_103382403(Abcc3);ncbi_103389662(SCARB1);ncbi_103390075(PTGER4);ncbi_103390083(PTGES);ncbi_103396095(GFI1);ncbi_103397502(MEF2C)
GO:1903649	regulation of cytoplasmic transport	0.415998	0.876656	MSTRG.14884(ihhb);ncbi_103377312(APOD);ncbi_103382578(igf1);ncbi_103383562(MYH9);ncbi_103396296(Snai2);ncbi_103396450(APOD);ncbi_103398463(Apc2)
GO:1903046	meiotic cell cycle process	0.417518	0.876656	ncbi_103379731(Spire2);ncbi_103387251(FMN2);ncbi_103387396(msxc)
GO:0046530	photoreceptor cell differentiation	0.420856	0.876656	MSTRG.14884(ihhb);ncbi_103379139(pax6);ncbi_103382363(Fscn2);ncbi_103398929(cep290)
GO:0007420	brain development	0.421497	0.876656	MSTRG.14884(ihhb);ncbi_103379039(SALL1);ncbi_103379139(pax6);ncbi_103382102(dlx4b);ncbi_103384120(FGF20);ncbi_103384377(MECP2);ncbi_103385841(CELSR2);ncbi_103391077(Emx1);ncbi_103392311(TMBIM1);ncbi_103394853(pou4f3);ncbi_103399558(sox2)
GO:1901342	regulation of vasculature development	0.421698	0.876656	ncbi_103382117(Uts2r);ncbi_103383904(CHRNA7);ncbi_103388035(Npr1);ncbi_103397691(YJEFN3);ncbi_103397976(C5)
GO:0001101	response to acid chemical	0.42338	0.876656	MSTRG.14884(ihhb);ncbi_103377107(ZEB1);ncbi_103379139(pax6);ncbi_103386441(ASPN);ncbi_103390083(PTGES);ncbi_103397502(MEF2C);ncbi_103398075(Ranbp1);ncbi_103399558(sox2)
GO:0051704	multi-organism process	0.42442	0.876656	MSTRG.14884(ihhb);MSTRG.4434(Chst12);ncbi_103376933(Psme1);ncbi_103377879(B4GALT3);ncbi_103378894(GPC5);ncbi_103379853(ccnd1);ncbi_103381613(NGFR);ncbi_103382011(IRF5);ncbi_103382403(Abcc3);ncbi_103382666(kera);ncbi_103383514(CCDC86);ncbi_103383889(LYZ);ncbi_103384377(MECP2);ncbi_103385841(CELSR2);ncbi_103386031(NELFCD);ncbi_103386441(ASPN);ncbi_103386646(Chd5);ncbi_103387226(Chst3);ncbi_10338725…
GO:0002292	T cell differentiation involved in immune response	0.425049	0.876656	ncbi_103390075(PTGER4)
GO:0003207	cardiac chamber formation	0.425049	0.876656	ncbi_103397502(MEF2C)
GO:0003263	cardioblast proliferation	0.425049	0.876656	ncbi_103387112(Six2)
GO:0003264	regulation of cardioblast proliferation	0.425049	0.876656	ncbi_103387112(Six2)
GO:0006636	unsaturated fatty acid biosynthetic process	0.425049	0.876656	ncbi_103393540(Alox8)
GO:0010454	negative regulation of cell fate commitment	0.425049	0.876656	ncbi_103396095(GFI1)
GO:0030879	mammary gland development	0.425049	0.876656	ncbi_103379853(ccnd1)
GO:0031572	G2 DNA damage checkpoint	0.425049	0.876656	ncbi_103379453(blm)
GO:0032770	positive regulation of monooxygenase activity	0.425049	0.876656	ncbi_103389662(SCARB1)
GO:0035112	genitalia morphogenesis	0.425049	0.876656	MSTRG.14884(ihhb)
GO:0040001	establishment of mitotic spindle localization	0.425049	0.876656	ncbi_103379139(pax6)
GO:0045058	T cell selection	0.425049	0.876656	MSTRG.14884(ihhb)
GO:0045582	positive regulation of T cell differentiation	0.425049	0.876656	MSTRG.14884(ihhb)
GO:0045621	positive regulation of lymphocyte differentiation	0.425049	0.876656	MSTRG.14884(ihhb)
GO:0048284	organelle fusion	0.425049	0.876656	ncbi_103381459(vat1)
GO:0048525	negative regulation of viral process	0.425049	0.876656	ncbi_103388208(CRP)
GO:0051053	negative regulation of DNA metabolic process	0.425049	0.876656	ncbi_103380604(gja1)
GO:0060706	cell differentiation involved in embryonic placenta development	0.425049	0.876656	ncbi_103396296(Snai2)
GO:0086002	cardiac muscle cell action potential involved in contraction	0.425049	0.876656	ncbi_103380604(gja1)
GO:0090077	foam cell differentiation	0.425049	0.876656	ncbi_103382616(ABCG1)
GO:0030029	actin filament-based process	0.425911	0.876656	ncbi_103379731(Spire2);ncbi_103380581(TNNT2);ncbi_103380604(gja1);ncbi_103382363(Fscn2);ncbi_103383562(MYH9);ncbi_103384473(Espn);ncbi_103385429(Dtnbp1);ncbi_103386323(Myh7b);ncbi_103387251(FMN2);ncbi_103388271(MYH10);ncbi_103390075(PTGER4);ncbi_103392037(GPM6B);ncbi_103396289(DSP);ncbi_103396409(VIM);ncbi_103397502(MEF2C);ncbi_103399643(--)
GO:0014897	striated muscle hypertrophy	0.42616	0.876656	ncbi_103382578(igf1);ncbi_103397502(MEF2C)
GO:0030324	lung development	0.42616	0.876656	MSTRG.14884(ihhb);ncbi_103382578(igf1)
GO:0042129	regulation of T cell proliferation	0.42616	0.876656	MSTRG.14884(ihhb);ncbi_103382578(igf1)
GO:0065008	regulation of biological quality	0.426179	0.876656	MSTRG.14884(ihhb);MSTRG.18844(HPS4);ncbi_103378128(HTR1B);ncbi_103378888(rhcg2);ncbi_103379139(pax6);ncbi_103379762(ANPEP);ncbi_103379853(ccnd1);ncbi_103380148(Bhlhe41);ncbi_103380156(slc17a8);ncbi_103380604(gja1);ncbi_103380807(Ylpm1);ncbi_103381244(SLC24A4);ncbi_103381613(NGFR);ncbi_103382035(CA4);ncbi_103382117(Uts2r);ncbi_103382428(Scube1);ncbi_103382571(Pah);ncbi_103382578(igf1);ncbi_1033826…
GO:0022407	regulation of cell-cell adhesion	0.427091	0.877079	MSTRG.14884(ihhb);ncbi_103377107(ZEB1);ncbi_103382578(igf1);ncbi_103391749(Vtcn1);ncbi_103399558(sox2)
GO:0046649	lymphocyte activation	0.427237	0.877079	MSTRG.14884(ihhb);ncbi_103377107(ZEB1);ncbi_103377689(MPZL2);ncbi_103379453(blm);ncbi_103382578(igf1);ncbi_103383562(MYH9);ncbi_103383904(CHRNA7);ncbi_103390075(PTGER4);ncbi_103391749(Vtcn1);ncbi_103397502(MEF2C)
GO:0045664	regulation of neuron differentiation	0.427542	0.877079	MSTRG.14884(ihhb);ncbi_103381613(NGFR);ncbi_103387112(Six2);ncbi_103391119(ATOH1);ncbi_103396095(GFI1);ncbi_103396409(VIM);ncbi_103397502(MEF2C);ncbi_103398075(Ranbp1)
GO:0060322	head development	0.42853	0.878035	MSTRG.14884(ihhb);ncbi_103379039(SALL1);ncbi_103379139(pax6);ncbi_103382102(dlx4b);ncbi_103384120(FGF20);ncbi_103384377(MECP2);ncbi_103385841(CELSR2);ncbi_103391077(Emx1);ncbi_103392311(TMBIM1);ncbi_103394853(pou4f3);ncbi_103399558(sox2)
GO:0071495	cellular response to endogenous stimulus	0.431378	0.878035	MSTRG.14884(ihhb);ncbi_103379453(blm);ncbi_103380156(slc17a8);ncbi_103380536(nr2c1-b);ncbi_103381314(CD109);ncbi_103381613(NGFR);ncbi_103386441(ASPN);ncbi_103387396(msxc);ncbi_103390076(MAP1B);ncbi_103391650(SF1);ncbi_103393348(SOX10);ncbi_103394371(GIPC3);ncbi_103395769(Slc5a5);ncbi_103397502(MEF2C);ncbi_103399254(--)
GO:0035295	tube development	0.431959	0.878035	MSTRG.14884(ihhb);ncbi_103377107(ZEB1);ncbi_103379039(SALL1);ncbi_103380294(LRRC10B);ncbi_103380580(CALD1);ncbi_103380581(TNNT2);ncbi_103380604(gja1);ncbi_103380815(Nin);ncbi_103382578(igf1);ncbi_103384120(FGF20);ncbi_103384216(--);ncbi_103387112(Six2);ncbi_103387396(msxc);ncbi_103393348(SOX10);ncbi_103396238(gpc1);ncbi_103397502(MEF2C);ncbi_103399558(sox2)
GO:0043491	protein kinase B signaling	0.43208	0.878035	ncbi_103379178(MC1R);ncbi_103381613(NGFR);ncbi_103393167(GPX2)
GO:0048469	cell maturation	0.43208	0.878035	ncbi_103380490(Gldn);ncbi_103380604(gja1);ncbi_103384377(MECP2)
GO:0051648	vesicle localization	0.43208	0.878035	ncbi_103385429(Dtnbp1);ncbi_103392008(GPR143);ncbi_103393122(mreg)
GO:0070838	divalent metal ion transport	0.433377	0.878035	ncbi_103381244(SLC24A4);ncbi_103383562(MYH9);ncbi_103383904(CHRNA7);ncbi_103386707(asic1b);ncbi_103390715(Anxa5);ncbi_103391252(MCHR2);ncbi_103397147(slc25a25a);ncbi_103399463(--);ncbi_107990220(Slc30a2)
GO:0072511	divalent inorganic cation transport	0.433377	0.878035	ncbi_103381244(SLC24A4);ncbi_103383562(MYH9);ncbi_103383904(CHRNA7);ncbi_103386707(asic1b);ncbi_103390715(Anxa5);ncbi_103391252(MCHR2);ncbi_103397147(slc25a25a);ncbi_103399463(--);ncbi_107990220(Slc30a2)
GO:0000041	transition metal ion transport	0.435546	0.878035	ncbi_103399463(--);ncbi_107990220(Slc30a2)
GO:0016101	diterpenoid metabolic process	0.435546	0.878035	ncbi_103378894(GPC5);ncbi_103396238(gpc1)
GO:0022409	positive regulation of cell-cell adhesion	0.435546	0.878035	MSTRG.14884(ihhb);ncbi_103382578(igf1)
GO:0031109	microtubule polymerization or depolymerization	0.435546	0.878035	ncbi_103380815(Nin);ncbi_103390076(MAP1B)
GO:0050818	regulation of coagulation	0.435546	0.878035	ncbi_103390715(Anxa5);ncbi_103396845(PROC)
GO:0019216	regulation of lipid metabolic process	0.437849	0.878035	ncbi_103382616(ABCG1);ncbi_103389662(SCARB1);ncbi_103391650(SF1);ncbi_103396095(GFI1);ncbi_103396296(Snai2)
GO:0051321	meiotic cell cycle	0.439312	0.878035	ncbi_103379731(Spire2);ncbi_103387251(FMN2);ncbi_103387396(msxc)
GO:0000086	G2/M transition of mitotic cell cycle	0.440756	0.878035	ncbi_103379853(ccnd1)
GO:0002068	glandular epithelial cell development	0.440756	0.878035	ncbi_103379139(pax6)
GO:0002691	regulation of cellular extravasation	0.440756	0.878035	ncbi_103390075(PTGER4)
GO:0003009	skeletal muscle contraction	0.440756	0.878035	ncbi_103399643(--)
GO:0007093	mitotic cell cycle checkpoint	0.440756	0.878035	ncbi_103379853(ccnd1)
GO:0009268	response to pH	0.440756	0.878035	ncbi_103386707(asic1b)
GO:0010389	regulation of G2/M transition of mitotic cell cycle	0.440756	0.878035	ncbi_103379853(ccnd1)
GO:0010656	negative regulation of muscle cell apoptotic process	0.440756	0.878035	ncbi_103382578(igf1)
GO:0033619	membrane protein proteolysis	0.440756	0.878035	ncbi_103383562(MYH9)
GO:0035883	enteroendocrine cell differentiation	0.440756	0.878035	ncbi_103379139(pax6)
GO:0044839	cell cycle G2/M phase transition	0.440756	0.878035	ncbi_103379853(ccnd1)
GO:0046928	regulation of neurotransmitter secretion	0.440756	0.878035	ncbi_103386707(asic1b)
GO:0048512	circadian behavior	0.440756	0.878035	ncbi_103382117(Uts2r)
GO:0060479	lung cell differentiation	0.440756	0.878035	ncbi_103382578(igf1)
GO:0060487	lung epithelial cell differentiation	0.440756	0.878035	ncbi_103382578(igf1)
GO:0071166	ribonucleoprotein complex localization	0.440756	0.878035	ncbi_103395544(Thoc2)
GO:0071426	ribonucleoprotein complex export from nucleus	0.440756	0.878035	ncbi_103395544(Thoc2)
GO:1902749	regulation of cell cycle G2/M phase transition	0.440756	0.878035	ncbi_103379853(ccnd1)
GO:0051129	negative regulation of cellular component organization	0.441182	0.878115	ncbi_103381613(NGFR);ncbi_103382578(igf1);ncbi_103383562(MYH9);ncbi_103384377(MECP2);ncbi_103390075(PTGER4);ncbi_103390076(MAP1B);ncbi_103392311(TMBIM1);ncbi_103393167(GPX2);ncbi_103393203(Arhgdia)
GO:0032990	cell part morphogenesis	0.442369	0.878938	MSTRG.14884(ihhb);ncbi_103377624(FOXG1);ncbi_103379072(HDC);ncbi_103379139(pax6);ncbi_103380604(gja1);ncbi_103381613(NGFR);ncbi_103382103(dlx3b);ncbi_103383562(MYH9);ncbi_103384484(Hes5);ncbi_103384675(Lamb2);ncbi_103385429(Dtnbp1);ncbi_103385841(CELSR2);ncbi_103388271(MYH10);ncbi_103389194(macir);ncbi_103390037(Unc5d);ncbi_103390076(MAP1B);ncbi_103391077(Emx1);ncbi_103391119(ATOH1);ncbi_10339485…
GO:0048858	cell projection morphogenesis	0.442369	0.878938	MSTRG.14884(ihhb);ncbi_103377624(FOXG1);ncbi_103379072(HDC);ncbi_103379139(pax6);ncbi_103380604(gja1);ncbi_103381613(NGFR);ncbi_103382103(dlx3b);ncbi_103383562(MYH9);ncbi_103384484(Hes5);ncbi_103384675(Lamb2);ncbi_103385429(Dtnbp1);ncbi_103385841(CELSR2);ncbi_103388271(MYH10);ncbi_103389194(macir);ncbi_103390037(Unc5d);ncbi_103390076(MAP1B);ncbi_103391077(Emx1);ncbi_103391119(ATOH1);ncbi_10339485…
GO:0002027	regulation of heart rate	0.444848	0.882321	ncbi_103383904(CHRNA7);ncbi_103396289(DSP)
GO:0042445	hormone metabolic process	0.444848	0.882321	ncbi_103379762(ANPEP);ncbi_103395769(Slc5a5)
GO:0006665	sphingolipid metabolic process	0.446508	0.883301	ncbi_103378785(A3galt2);ncbi_103393540(Alox8);ncbi_103397087(CERT1)
GO:0007219	Notch signaling pathway	0.446508	0.883301	ncbi_103396296(Snai2);ncbi_103399558(sox2);ncbi_103399945(chac1)
GO:0034728	nucleosome organization	0.446508	0.883301	ncbi_103376886(MIS18BP1);ncbi_103386646(Chd5);ncbi_103393888(COL5A1)
GO:0032386	regulation of intracellular transport	0.448975	0.88741	MSTRG.14884(ihhb);ncbi_103377312(APOD);ncbi_103382578(igf1);ncbi_103383562(MYH9);ncbi_103390076(MAP1B);ncbi_103396296(Snai2);ncbi_103396450(APOD);ncbi_103398463(Apc2);ncbi_103398929(cep290)
GO:0048762	mesenchymal cell differentiation	0.453899	0.888996	ncbi_103380604(gja1);ncbi_103387396(msxc);ncbi_103393348(SOX10);ncbi_103396296(Snai2);ncbi_103397502(MEF2C)
GO:0032768	regulation of monooxygenase activity	0.454064	0.888996	ncbi_103389662(SCARB1);ncbi_103392225(NOSTRIN)
GO:0045444	fat cell differentiation	0.454064	0.888996	ncbi_103380067(Ptprq);ncbi_103396296(Snai2)
GO:0001890	placenta development	0.456036	0.888996	ncbi_103396296(Snai2)
GO:0001892	embryonic placenta development	0.456036	0.888996	ncbi_103396296(Snai2)
GO:0002286	T cell activation involved in immune response	0.456036	0.888996	ncbi_103390075(PTGER4)
GO:0002695	negative regulation of leukocyte activation	0.456036	0.888996	MSTRG.14884(ihhb)
GO:0006110	regulation of glycolytic process	0.456036	0.888996	ncbi_103382578(igf1)
GO:0006536	glutamate metabolic process	0.456036	0.888996	ncbi_103389196(glul)
GO:0007431	salivary gland development	0.456036	0.888996	ncbi_103379139(pax6)
GO:0009225	nucleotide-sugar metabolic process	0.456036	0.888996	ncbi_103392940(TSTA3)
GO:0042752	regulation of circadian rhythm	0.456036	0.888996	ncbi_103382117(Uts2r)
GO:0043367	CD4-positive, alpha-beta T cell differentiation	0.456036	0.888996	ncbi_103390075(PTGER4)
GO:0043902	positive regulation of multi-organism process	0.456036	0.888996	MSTRG.14884(ihhb)
GO:0045930	negative regulation of mitotic cell cycle	0.456036	0.888996	ncbi_103379853(ccnd1)
GO:1903578	regulation of ATP metabolic process	0.456036	0.888996	ncbi_103382578(igf1)
GO:0090257	regulation of muscle system process	0.460156	0.896259	ncbi_103380581(TNNT2);ncbi_103382578(igf1);ncbi_103386323(Myh7b);ncbi_103396289(DSP);ncbi_103397502(MEF2C);ncbi_103399643(--)
GO:0060415	muscle tissue morphogenesis	0.46079	0.896725	ncbi_103386323(Myh7b);ncbi_103394853(pou4f3);ncbi_103399643(--)
GO:0006354	DNA-templated transcription, elongation	0.463193	0.897195	ncbi_103379389(Ell);ncbi_103386031(NELFCD)
GO:0009411	response to UV	0.463193	0.897195	ncbi_103379853(ccnd1);ncbi_103393167(GPX2)
GO:0045619	regulation of lymphocyte differentiation	0.463193	0.897195	MSTRG.14884(ihhb);ncbi_103377107(ZEB1)
GO:0035113	embryonic appendage morphogenesis	0.463402	0.897195	MSTRG.14884(ihhb);ncbi_103379039(SALL1);ncbi_103380604(gja1);ncbi_103387396(msxc)
GO:0001654	eye development	0.46362	0.897195	MSTRG.14884(ihhb);ncbi_103377107(ZEB1);ncbi_103379139(pax6);ncbi_103379853(ccnd1);ncbi_103380604(gja1);ncbi_103382102(dlx4b);ncbi_103382103(dlx3b);ncbi_103391803(rpl8);ncbi_103391837(sox21b);ncbi_103397147(slc25a25a);ncbi_103398929(cep290)
GO:0051249	regulation of lymphocyte activation	0.464531	0.897195	MSTRG.14884(ihhb);ncbi_103377107(ZEB1);ncbi_103382578(igf1);ncbi_103391749(Vtcn1);ncbi_103397502(MEF2C)
GO:0032868	response to insulin	0.467871	0.897195	ncbi_103379139(pax6);ncbi_103379853(ccnd1);ncbi_103381613(NGFR)
GO:0032943	mononuclear cell proliferation	0.467871	0.897195	MSTRG.14884(ihhb);ncbi_103382578(igf1);ncbi_103397502(MEF2C)
GO:0010720	positive regulation of cell development	0.469429	0.897195	MSTRG.14884(ihhb);ncbi_103377624(FOXG1);ncbi_103379139(pax6);ncbi_103391119(ATOH1);ncbi_103393203(Arhgdia);ncbi_103393348(SOX10);ncbi_103399558(sox2)
GO:0006687	glycosphingolipid metabolic process	0.470899	0.897195	ncbi_103378785(A3galt2)
GO:0010324	membrane invagination	0.470899	0.897195	ncbi_103383562(MYH9)
GO:0019320	hexose catabolic process	0.470899	0.897195	ncbi_103378711(Fut9)
GO:0030857	negative regulation of epithelial cell differentiation	0.470899	0.897195	ncbi_103387396(msxc)
GO:0032651	regulation of interleukin-1 beta production	0.470899	0.897195	ncbi_103383904(CHRNA7)
GO:0035162	embryonic hemopoiesis	0.470899	0.897195	ncbi_103396095(GFI1)
GO:0045123	cellular extravasation	0.470899	0.897195	ncbi_103390075(PTGER4)
GO:0046471	phosphatidylglycerol metabolic process	0.470899	0.897195	ncbi_103384377(MECP2)
GO:0051353	positive regulation of oxidoreductase activity	0.470899	0.897195	ncbi_103389662(SCARB1)
GO:0051705	multi-organism behavior	0.470899	0.897195	ncbi_103389065(DBH)
GO:0060602	branch elongation of an epithelium	0.470899	0.897195	MSTRG.14884(ihhb)
GO:0060973	cell migration involved in heart development	0.470899	0.897195	ncbi_103396296(Snai2)
GO:0070873	regulation of glycogen metabolic process	0.470899	0.897195	ncbi_103382578(igf1)
GO:1900408	negative regulation of cellular response to oxidative stress	0.470899	0.897195	ncbi_103393167(GPX2)
GO:1902883	negative regulation of response to oxidative stress	0.470899	0.897195	ncbi_103393167(GPX2)
GO:2000136	regulation of cell proliferation involved in heart morphogenesis	0.470899	0.897195	ncbi_103387112(Six2)
GO:0048812	neuron projection morphogenesis	0.471372	0.897343	MSTRG.14884(ihhb);ncbi_103377624(FOXG1);ncbi_103379072(HDC);ncbi_103379139(pax6);ncbi_103381613(NGFR);ncbi_103382103(dlx3b);ncbi_103383562(MYH9);ncbi_103384484(Hes5);ncbi_103384675(Lamb2);ncbi_103385841(CELSR2);ncbi_103388271(MYH10);ncbi_103390037(Unc5d);ncbi_103390076(MAP1B);ncbi_103391077(Emx1);ncbi_103391119(ATOH1);ncbi_103394853(pou4f3);ncbi_103396238(gpc1)
GO:0000077	DNA damage checkpoint	0.472232	0.898228	ncbi_103379453(blm);ncbi_103379853(ccnd1)
GO:0006913	nucleocytoplasmic transport	0.473065	0.899062	MSTRG.14884(ihhb);ncbi_103377312(APOD);ncbi_103379519(Nemf);ncbi_103382578(igf1);ncbi_103395544(Thoc2);ncbi_103396296(Snai2);ncbi_103396450(APOD);ncbi_103398463(Apc2)
GO:0008037	cell recognition	0.474911	0.901063	ncbi_103377624(FOXG1);ncbi_103377879(B4GALT3);ncbi_103389662(SCARB1)
GO:0010822	positive regulation of mitochondrion organization	0.474911	0.901063	MSTRG.18844(HPS4);ncbi_103383326(ELMOD2);ncbi_103387022(Gpr26)
GO:0051169	nuclear transport	0.47717	0.904593	MSTRG.14884(ihhb);ncbi_103377312(APOD);ncbi_103379519(Nemf);ncbi_103382578(igf1);ncbi_103395544(Thoc2);ncbi_103396296(Snai2);ncbi_103396450(APOD);ncbi_103398463(Apc2)
GO:0072594	establishment of protein localization to organelle	0.479311	0.907816	MSTRG.14884(ihhb);ncbi_103377312(APOD);ncbi_103382578(igf1);ncbi_103396296(Snai2);ncbi_103396450(APOD);ncbi_103398463(Apc2)
GO:0007088	regulation of mitotic nuclear division	0.481178	0.907816	ncbi_103382578(igf1);ncbi_103398075(Ranbp1)
GO:0032640	tumor necrosis factor production	0.481178	0.907816	ncbi_103379178(MC1R);ncbi_103383904(CHRNA7)
GO:0042098	T cell proliferation	0.481178	0.907816	MSTRG.14884(ihhb);ncbi_103382578(igf1)
GO:0045861	negative regulation of proteolysis	0.481178	0.907816	ncbi_103377232(CSTB);ncbi_103389749(COL28A1)
GO:0009890	negative regulation of biosynthetic process	0.481266	0.907816	MSTRG.14884(ihhb);ncbi_103378128(HTR1B);ncbi_103380148(Bhlhe41);ncbi_103387396(msxc);ncbi_103391650(SF1);ncbi_103394907(Ncor1);ncbi_103396095(GFI1);ncbi_103396296(Snai2)
GO:0072593	reactive oxygen species metabolic process	0.481909	0.908274	ncbi_103391247(GPX3);ncbi_103392225(NOSTRIN);ncbi_103393167(GPX2)
GO:0055086	nucleobase-containing small molecule metabolic process	0.48497	0.908458	ncbi_103378128(HTR1B);ncbi_103379178(MC1R);ncbi_103381220(Nt5c1a);ncbi_103382578(igf1);ncbi_103386588(magi3);ncbi_103388035(Npr1);ncbi_103392096(SLC25A12);ncbi_103393167(GPX2);ncbi_103394125(MPP6);ncbi_103395234(RXFP2);ncbi_103397147(slc25a25a);ncbi_103398929(cep290);ncbi_107989392(Npr1)
GO:0001963	synaptic transmission, dopaminergic	0.485358	0.908458	ncbi_103383904(CHRNA7)
GO:0006692	prostanoid metabolic process	0.485358	0.908458	ncbi_103390083(PTGES)
GO:0032355	response to estradiol	0.485358	0.908458	ncbi_103387396(msxc)
GO:0034381	plasma lipoprotein particle clearance	0.485358	0.908458	ncbi_103389662(SCARB1)
GO:0034695	response to prostaglandin E	0.485358	0.908458	ncbi_103379139(pax6)
GO:0045686	negative regulation of glial cell differentiation	0.485358	0.908458	ncbi_103384377(MECP2)
GO:1900407	regulation of cellular response to oxidative stress	0.485358	0.908458	ncbi_103393167(GPX2)
GO:0010639	negative regulation of organelle organization	0.485604	0.908458	ncbi_103382578(igf1);ncbi_103383562(MYH9);ncbi_103384377(MECP2);ncbi_103390076(MAP1B);ncbi_103393167(GPX2)
GO:0015696	ammonium transport	0.490031	0.912237	ncbi_103378128(HTR1B);ncbi_103378888(rhcg2)
GO:0015844	monoamine transport	0.490031	0.912237	ncbi_103378128(HTR1B);ncbi_103383904(CHRNA7)
GO:0019751	polyol metabolic process	0.490031	0.912237	ncbi_103377371(IMPA1);ncbi_103384377(MECP2)
GO:0055088	lipid homeostasis	0.490031	0.912237	ncbi_103382616(ABCG1);ncbi_103389662(SCARB1)
GO:0060541	respiratory system development	0.490031	0.912237	MSTRG.14884(ihhb);ncbi_103382578(igf1)
GO:0070542	response to fatty acid	0.490031	0.912237	ncbi_103379139(pax6);ncbi_103398075(Ranbp1)
GO:0003012	muscle system process	0.491473	0.914172	ncbi_103378128(HTR1B);ncbi_103380580(CALD1);ncbi_103380581(TNNT2);ncbi_103380604(gja1);ncbi_103382578(igf1);ncbi_103383759(kita);ncbi_103386323(Myh7b);ncbi_103396289(DSP);ncbi_103397087(CERT1);ncbi_103397502(MEF2C);ncbi_103399643(--)
GO:0050793	regulation of developmental process	0.492324	0.915006	MSTRG.14884(ihhb);ncbi_103377107(ZEB1);ncbi_103377624(FOXG1);ncbi_103379039(SALL1);ncbi_103379139(pax6);ncbi_103379853(ccnd1);ncbi_103380148(Bhlhe41);ncbi_103380604(gja1);ncbi_103381459(vat1);ncbi_103381613(NGFR);ncbi_103382103(dlx3b);ncbi_103382117(Uts2r);ncbi_103382578(igf1);ncbi_103382616(ABCG1);ncbi_103383562(MYH9);ncbi_103383904(CHRNA7);ncbi_103384120(FGF20);ncbi_103384216(--);ncbi_103384377…
GO:0006694	steroid biosynthetic process	0.495769	0.916952	ncbi_103382616(ABCG1);ncbi_103396095(GFI1);ncbi_103396296(Snai2)
GO:0048644	muscle organ morphogenesis	0.495769	0.916952	ncbi_103386323(Myh7b);ncbi_103394853(pou4f3);ncbi_103399643(--)
GO:0071706	tumor necrosis factor superfamily cytokine production	0.498789	0.916952	ncbi_103379178(MC1R);ncbi_103383904(CHRNA7)
GO:1901292	nucleoside phosphate catabolic process	0.498789	0.916952	ncbi_103381220(Nt5c1a);ncbi_103382578(igf1)
GO:0007622	rhythmic behavior	0.499422	0.916952	ncbi_103382117(Uts2r)
GO:0009988	cell-cell recognition	0.499422	0.916952	ncbi_103377879(B4GALT3)
GO:0030258	lipid modification	0.499422	0.916952	ncbi_103378785(A3galt2)
GO:0032611	interleukin-1 beta production	0.499422	0.916952	ncbi_103383904(CHRNA7)
GO:0043516	regulation of DNA damage response, signal transduction by p53 class mediator	0.499422	0.916952	ncbi_103396296(Snai2)
GO:0045823	positive regulation of heart contraction	0.499422	0.916952	ncbi_103383904(CHRNA7)
GO:0050679	positive regulation of epithelial cell proliferation	0.499422	0.916952	MSTRG.14884(ihhb)
GO:0051318	G1 phase	0.499422	0.916952	ncbi_103379853(ccnd1)
GO:0061640	cytoskeleton-dependent cytokinesis	0.499422	0.916952	ncbi_103388271(MYH10)
GO:0072376	protein activation cascade	0.499422	0.916952	ncbi_103383921(c3)
GO:1903524	positive regulation of blood circulation	0.499422	0.916952	ncbi_103383904(CHRNA7)
GO:0030177	positive regulation of Wnt signaling pathway	0.50263	0.9192	ncbi_103376933(Psme1);ncbi_103382103(dlx3b);ncbi_103384120(FGF20)
GO:0014070	response to organic cyclic compound	0.504846	0.9192	MSTRG.14884(ihhb);ncbi_103378128(HTR1B);ncbi_103378543(tyr);ncbi_103379743(Tat);ncbi_103379853(ccnd1);ncbi_103382403(Abcc3);ncbi_103382571(Pah);ncbi_103383904(CHRNA7);ncbi_103384377(MECP2);ncbi_103387396(msxc);ncbi_103389065(DBH);ncbi_103390076(MAP1B);ncbi_103391900(hpx);ncbi_103393167(GPX2);ncbi_103393203(Arhgdia);ncbi_103395012(CLDN4);ncbi_103395402(tyr);ncbi_103395769(Slc5a5);ncbi_103396409(VI…
GO:0022603	regulation of anatomical structure morphogenesis	0.506624	0.9192	MSTRG.14884(ihhb);ncbi_103379039(SALL1);ncbi_103380604(gja1);ncbi_103381459(vat1);ncbi_103381613(NGFR);ncbi_103382117(Uts2r);ncbi_103383562(MYH9);ncbi_103383904(CHRNA7);ncbi_103386441(ASPN);ncbi_103387112(Six2);ncbi_103388035(Npr1);ncbi_103388271(MYH10);ncbi_103393203(Arhgdia);ncbi_103393348(SOX10);ncbi_103396296(Snai2);ncbi_103396409(VIM);ncbi_103397502(MEF2C);ncbi_103397691(YJEFN3);ncbi_1033979…
GO:0007051	spindle organization	0.507451	0.9192	ncbi_103383562(MYH9);ncbi_103391803(rpl8)
GO:0014812	muscle cell migration	0.507451	0.9192	ncbi_103382578(igf1);ncbi_103387112(Six2)
GO:0019722	calcium-mediated signaling	0.507451	0.9192	ncbi_103382578(igf1);ncbi_103392008(GPR143)
GO:0031348	negative regulation of defense response	0.507451	0.9192	ncbi_103383904(CHRNA7);ncbi_103390075(PTGER4)
GO:0051238	sequestering of metal ion	0.507451	0.9192	ncbi_103399463(--);ncbi_107990220(Slc30a2)
GO:0006575	cellular modified amino acid metabolic process	0.509443	0.9192	ncbi_103377435(GGH);ncbi_103382920(CKB);ncbi_103395769(Slc5a5)
GO:0051147	regulation of muscle cell differentiation	0.509443	0.9192	MSTRG.14884(ihhb);ncbi_103380148(Bhlhe41);ncbi_103397502(MEF2C)
GO:0070661	leukocyte proliferation	0.509443	0.9192	MSTRG.14884(ihhb);ncbi_103382578(igf1);ncbi_103397502(MEF2C)
GO:0055065	metal ion homeostasis	0.509584	0.9192	ncbi_103379762(ANPEP);ncbi_103380604(gja1);ncbi_103381244(SLC24A4);ncbi_103382117(Uts2r);ncbi_103383562(MYH9);ncbi_103383682(nachra9);ncbi_103383904(CHRNA7);ncbi_103387903(MTF1);ncbi_103388035(Npr1);ncbi_103390715(Anxa5);ncbi_103391252(MCHR2);ncbi_103391529(Tmprss3)
GO:0007267	cell-cell signaling	0.511887	0.9192	MSTRG.14884(ihhb);ncbi_103378128(HTR1B);ncbi_103379072(HDC);ncbi_103379139(pax6);ncbi_103380148(Bhlhe41);ncbi_103380604(gja1);ncbi_103381613(NGFR);ncbi_103383904(CHRNA7);ncbi_103384377(MECP2);ncbi_103385785(SLC6A13);ncbi_103386707(asic1b);ncbi_103389065(DBH);ncbi_103389196(glul);ncbi_103390076(MAP1B);ncbi_103392008(GPR143);ncbi_103392037(GPM6B);ncbi_103394371(GIPC3);ncbi_103397502(MEF2C);ncbi_103…
GO:0003229	ventricular cardiac muscle tissue development	0.513104	0.9192	ncbi_103394853(pou4f3)
GO:0006096	glycolytic process	0.513104	0.9192	ncbi_103382578(igf1)
GO:0006165	nucleoside diphosphate phosphorylation	0.513104	0.9192	ncbi_103382578(igf1)
GO:0006757	ATP generation from ADP	0.513104	0.9192	ncbi_103382578(igf1)
GO:0006959	humoral immune response	0.513104	0.9192	ncbi_103383921(c3)
GO:0009179	purine ribonucleoside diphosphate metabolic process	0.513104	0.9192	ncbi_103382578(igf1)
GO:0032465	regulation of cytokinesis	0.513104	0.9192	ncbi_103394371(GIPC3)
GO:0042471	ear morphogenesis	0.513104	0.9192	ncbi_103379039(SALL1)
GO:0045931	positive regulation of mitotic cell cycle	0.513104	0.9192	ncbi_103398075(Ranbp1)
GO:0046031	ADP metabolic process	0.513104	0.9192	ncbi_103382578(igf1)
GO:0046365	monosaccharide catabolic process	0.513104	0.9192	ncbi_103378711(Fut9)
GO:0046939	nucleotide phosphorylation	0.513104	0.9192	ncbi_103382578(igf1)
GO:0061323	cell proliferation involved in heart morphogenesis	0.513104	0.9192	ncbi_103387112(Six2)
GO:0071695	anatomical structure maturation	0.513104	0.9192	ncbi_103387396(msxc)
GO:1902882	regulation of response to oxidative stress	0.513104	0.9192	ncbi_103393167(GPX2)
GO:0009719	response to endogenous stimulus	0.513654	0.9192	MSTRG.14884(ihhb);ncbi_103377107(ZEB1);ncbi_103377154(PLOD2);ncbi_103378128(HTR1B);ncbi_103379139(pax6);ncbi_103379453(blm);ncbi_103379743(Tat);ncbi_103379853(ccnd1);ncbi_103380156(slc17a8);ncbi_103380536(nr2c1-b);ncbi_103380604(gja1);ncbi_103381314(CD109);ncbi_103381613(NGFR);ncbi_103382403(Abcc3);ncbi_103382571(Pah);ncbi_103382616(ABCG1);ncbi_103384377(MECP2);ncbi_103386441(ASPN);ncbi_103387396…
GO:0000904	cell morphogenesis involved in differentiation	0.515434	0.9192	MSTRG.14884(ihhb);ncbi_103377624(FOXG1);ncbi_103379039(SALL1);ncbi_103380604(gja1);ncbi_103381613(NGFR);ncbi_103384484(Hes5);ncbi_103384675(Lamb2);ncbi_103387112(Six2);ncbi_103387396(msxc);ncbi_103391077(Emx1);ncbi_103393203(Arhgdia);ncbi_103393348(SOX10);ncbi_103394853(pou4f3);ncbi_103396296(Snai2);ncbi_103396409(VIM);ncbi_103397502(MEF2C)
GO:0001754	eye photoreceptor cell differentiation	0.516014	0.9192	MSTRG.14884(ihhb);ncbi_103379139(pax6)
GO:0014896	muscle hypertrophy	0.516014	0.9192	ncbi_103382578(igf1);ncbi_103397502(MEF2C)
GO:0016052	carbohydrate catabolic process	0.516014	0.9192	ncbi_103378711(Fut9);ncbi_103382578(igf1)
GO:0030534	adult behavior	0.516014	0.9192	ncbi_103383904(CHRNA7);ncbi_103389065(DBH)
GO:0031570	DNA integrity checkpoint	0.516014	0.9192	ncbi_103379453(blm);ncbi_103379853(ccnd1)
GO:0045927	positive regulation of growth	0.516014	0.9192	ncbi_103387565(Golga4);ncbi_103390076(MAP1B)
GO:0051341	regulation of oxidoreductase activity	0.516014	0.9192	ncbi_103389662(SCARB1);ncbi_103392225(NOSTRIN)
GO:0071417	cellular response to organonitrogen compound	0.516014	0.9192	ncbi_103379453(blm);ncbi_103381613(NGFR)
GO:0010506	regulation of autophagy	0.522125	0.92468	ncbi_103377154(PLOD2);ncbi_103387226(Chst3);ncbi_103390715(Anxa5);ncbi_103397976(C5)
GO:0008217	regulation of blood pressure	0.522922	0.92468	ncbi_103380604(gja1);ncbi_103382117(Uts2r);ncbi_103384377(MECP2)
GO:0048167	regulation of synaptic plasticity	0.522922	0.92468	ncbi_103380148(Bhlhe41);ncbi_103384377(MECP2);ncbi_103390076(MAP1B)
GO:0050817	coagulation	0.522922	0.92468	ncbi_103383562(MYH9);ncbi_103390715(Anxa5);ncbi_103396845(PROC)
GO:0009112	nucleobase metabolic process	0.524478	0.92468	ncbi_103381220(Nt5c1a);ncbi_103393167(GPX2)
GO:0051099	positive regulation of binding	0.524478	0.92468	ncbi_103382578(igf1);ncbi_103397502(MEF2C)
GO:0051346	negative regulation of hydrolase activity	0.524478	0.92468	ncbi_103377232(CSTB);ncbi_103389749(COL28A1)
GO:0009792	embryo development ending in birth or egg hatching	0.52595	0.92468	MSTRG.14884(ihhb);ncbi_103380604(gja1);ncbi_103383562(MYH9);ncbi_103383921(c3);ncbi_103384216(--);ncbi_103387112(Six2);ncbi_103388271(MYH10);ncbi_103391077(Emx1);ncbi_103393348(SOX10);ncbi_103396296(Snai2);ncbi_103397087(CERT1);ncbi_103399643(--)
GO:0002011	morphogenesis of an epithelial sheet	0.526413	0.92468	ncbi_103387396(msxc)
GO:0009135	purine nucleoside diphosphate metabolic process	0.526413	0.92468	ncbi_103382578(igf1)
GO:0010092	specification of organ identity	0.526413	0.92468	ncbi_103397502(MEF2C)
GO:0022408	negative regulation of cell-cell adhesion	0.526413	0.92468	MSTRG.14884(ihhb)
GO:0042552	myelination	0.526413	0.92468	ncbi_103381613(NGFR)
GO:0045834	positive regulation of lipid metabolic process	0.526413	0.92468	ncbi_103382616(ABCG1)
GO:0050881	musculoskeletal movement	0.526413	0.92468	ncbi_103399643(--)
GO:0051101	regulation of DNA binding	0.526413	0.92468	ncbi_103387396(msxc)
GO:0060348	bone development	0.526413	0.92468	ncbi_103387396(msxc)
GO:0060349	bone morphogenesis	0.526413	0.92468	ncbi_103387396(msxc)
GO:0015718	monocarboxylic acid transport	0.532843	0.933091	ncbi_103387509(FABP2);ncbi_103394907(Ncor1)
GO:0046128	purine ribonucleoside metabolic process	0.532843	0.933091	ncbi_103381220(Nt5c1a);ncbi_103382578(igf1)
GO:0046425	regulation of JAK-STAT cascade	0.532843	0.933091	ncbi_103382578(igf1);ncbi_103383759(kita)
GO:1904892	regulation of STAT cascade	0.532843	0.933091	ncbi_103382578(igf1);ncbi_103383759(kita)
GO:0006213	pyrimidine nucleoside metabolic process	0.539359	0.936024	ncbi_103381220(Nt5c1a)
GO:0006892	post-Golgi vesicle-mediated transport	0.539359	0.936024	ncbi_103397600(krt18)
GO:0030858	positive regulation of epithelial cell differentiation	0.539359	0.936024	ncbi_103391119(ATOH1)
GO:0032925	regulation of activin receptor signaling pathway	0.539359	0.936024	ncbi_103384120(FGF20)
GO:0033238	regulation of cellular amine metabolic process	0.539359	0.936024	ncbi_103389662(SCARB1)
GO:0035272	exocrine system development	0.539359	0.936024	ncbi_103379139(pax6)
GO:0035710	CD4-positive, alpha-beta T cell activation	0.539359	0.936024	ncbi_103390075(PTGER4)
GO:0045661	regulation of myoblast differentiation	0.539359	0.936024	ncbi_103397502(MEF2C)
GO:0055117	regulation of cardiac muscle contraction	0.539359	0.936024	ncbi_103396289(DSP)
GO:0060428	lung epithelium development	0.539359	0.936024	ncbi_103382578(igf1)
GO:0034613	cellular protein localization	0.540578	0.936024	MSTRG.14884(ihhb);MSTRG.18844(HPS4);ncbi_103377312(APOD);ncbi_103379139(pax6);ncbi_103382578(igf1);ncbi_103384120(FGF20);ncbi_103387112(Six2);ncbi_103387565(Golga4);ncbi_103388882(zdhhc3a);ncbi_103391650(SF1);ncbi_103391803(rpl8);ncbi_103392037(GPM6B);ncbi_103392819(Tspan10);ncbi_103394244(--);ncbi_103394371(GIPC3);ncbi_103396296(Snai2);ncbi_103396450(APOD);ncbi_103397310(MYO1H);ncbi_103397600(kr…
GO:0015672	monovalent inorganic cation transport	0.540624	0.936024	ncbi_103378128(HTR1B);ncbi_103378888(rhcg2);ncbi_103381244(SLC24A4);ncbi_103382035(CA4);ncbi_103382037(CA4);ncbi_103383562(MYH9);ncbi_103386707(asic1b);ncbi_103389327(SLC9B2);ncbi_103395769(Slc5a5)
GO:0006458	'de novo' protein folding	0.541107	0.936024	ncbi_103389240(TUBA1A);ncbi_103392215(tuba)
GO:0006721	terpenoid metabolic process	0.541107	0.936024	ncbi_103378894(GPC5);ncbi_103396238(gpc1)
GO:0042278	purine nucleoside metabolic process	0.541107	0.936024	ncbi_103381220(Nt5c1a);ncbi_103382578(igf1)
GO:0043648	dicarboxylic acid metabolic process	0.541107	0.936024	ncbi_103379743(Tat);ncbi_103389196(glul)
GO:0007281	germ cell development	0.542754	0.937447	ncbi_103387251(FMN2);ncbi_103388035(Npr1);ncbi_103392601(Oca2)
GO:0071824	protein-DNA complex subunit organization	0.542754	0.937447	ncbi_103376886(MIS18BP1);ncbi_103386646(Chd5);ncbi_103393888(COL5A1)
GO:0001817	regulation of cytokine production	0.545502	0.940471	ncbi_103377312(APOD);ncbi_103382011(IRF5);ncbi_103383904(CHRNA7);ncbi_103390075(PTGER4);ncbi_103396296(Snai2);ncbi_103396450(APOD);ncbi_103397976(C5);ncbi_103398966(Tmed7)
GO:0060341	regulation of cellular localization	0.546509	0.940471	MSTRG.14884(ihhb);ncbi_103377312(APOD);ncbi_103378128(HTR1B);ncbi_103379139(pax6);ncbi_103380604(gja1);ncbi_103382578(igf1);ncbi_103383562(MYH9);ncbi_103383904(CHRNA7);ncbi_103385429(Dtnbp1);ncbi_103386707(asic1b);ncbi_103389196(glul);ncbi_103390076(MAP1B);ncbi_103396296(Snai2);ncbi_103396450(APOD);ncbi_103398463(Apc2);ncbi_103398929(cep290)
GO:0034330	cell junction organization	0.549055	0.940471	ncbi_103380604(gja1);ncbi_103393540(Alox8);ncbi_103395866(OCLN);ncbi_103396289(DSP);ncbi_103396296(Snai2);ncbi_103399868(DSG2)
GO:2001233	regulation of apoptotic signaling pathway	0.549259	0.940471	ncbi_103392311(TMBIM1);ncbi_103393167(GPX2);ncbi_103396296(Snai2)
GO:0007602	phototransduction	0.549269	0.940471	ncbi_103378894(GPC5);ncbi_103396238(gpc1)
GO:0043409	negative regulation of MAPK cascade	0.549269	0.940471	ncbi_103387177(GPS2);ncbi_103394907(Ncor1)
GO:0045017	glycerolipid biosynthetic process	0.549269	0.940471	ncbi_103377371(IMPA1);ncbi_103389662(SCARB1)
GO:0046434	organophosphate catabolic process	0.549269	0.940471	ncbi_103381220(Nt5c1a);ncbi_103382578(igf1)
GO:0051251	positive regulation of lymphocyte activation	0.549269	0.940471	MSTRG.14884(ihhb);ncbi_103382578(igf1)
GO:0030030	cell projection organization	0.549922	0.940471	MSTRG.14884(ihhb);ncbi_103377312(APOD);ncbi_103377624(FOXG1);ncbi_103379072(HDC);ncbi_103379139(pax6);ncbi_103380490(Gldn);ncbi_103380604(gja1);ncbi_103381613(NGFR);ncbi_103382103(dlx3b);ncbi_103383562(MYH9);ncbi_103384377(MECP2);ncbi_103384473(Espn);ncbi_103384484(Hes5);ncbi_103384675(Lamb2);ncbi_103385429(Dtnbp1);ncbi_103385841(CELSR2);ncbi_103387226(Chst3);ncbi_103388271(MYH10);ncbi_103389194(…
GO:0009185	ribonucleoside diphosphate metabolic process	0.551952	0.940471	ncbi_103382578(igf1)
GO:0030811	regulation of nucleotide catabolic process	0.551952	0.940471	ncbi_103382578(igf1)
GO:0030835	negative regulation of actin filament depolymerization	0.551952	0.940471	ncbi_103383562(MYH9)
GO:0030888	regulation of B cell proliferation	0.551952	0.940471	ncbi_103397502(MEF2C)
GO:0031623	receptor internalization	0.551952	0.940471	ncbi_103378128(HTR1B)
GO:0043242	negative regulation of protein complex disassembly	0.551952	0.940471	ncbi_103383562(MYH9)
GO:0060343	trabecula formation	0.551952	0.940471	ncbi_103387396(msxc)
GO:1901880	negative regulation of protein depolymerization	0.551952	0.940471	ncbi_103383562(MYH9)
GO:0048519	negative regulation of biological process	0.553474	0.941581	MSTRG.14884(ihhb);ncbi_103376933(Psme1);ncbi_103377232(CSTB);ncbi_103377312(APOD);ncbi_103377624(FOXG1);ncbi_103378071(VTN);ncbi_103378128(HTR1B);ncbi_103378581(DNER);ncbi_103379139(pax6);ncbi_103379453(blm);ncbi_103379853(ccnd1);ncbi_103380148(Bhlhe41);ncbi_103380604(gja1);ncbi_103381314(CD109);ncbi_103381613(NGFR);ncbi_103382011(IRF5);ncbi_103382102(dlx4b);ncbi_103382578(igf1);ncbi_103383562(MY…
GO:0006638	neutral lipid metabolic process	0.555709	0.941581	ncbi_103387509(FABP2);ncbi_103389662(SCARB1);ncbi_103393167(GPX2)
GO:0006639	acylglycerol metabolic process	0.555709	0.941581	ncbi_103387509(FABP2);ncbi_103389662(SCARB1);ncbi_103393167(GPX2)
GO:0018108	peptidyl-tyrosine phosphorylation	0.557329	0.941581	ncbi_103382578(igf1);ncbi_103383759(kita)
GO:0018212	peptidyl-tyrosine modification	0.557329	0.941581	ncbi_103382578(igf1);ncbi_103383759(kita)
GO:0007409	axonogenesis	0.558046	0.941581	MSTRG.14884(ihhb);ncbi_103377624(FOXG1);ncbi_103384484(Hes5);ncbi_103384675(Lamb2);ncbi_103391077(Emx1);ncbi_103394853(pou4f3)
GO:0070727	cellular macromolecule localization	0.558181	0.941581	MSTRG.14884(ihhb);MSTRG.18844(HPS4);ncbi_103377312(APOD);ncbi_103379139(pax6);ncbi_103382578(igf1);ncbi_103384120(FGF20);ncbi_103387112(Six2);ncbi_103387565(Golga4);ncbi_103388882(zdhhc3a);ncbi_103391650(SF1);ncbi_103391803(rpl8);ncbi_103392037(GPM6B);ncbi_103392819(Tspan10);ncbi_103394244(--);ncbi_103394371(GIPC3);ncbi_103396296(Snai2);ncbi_103396450(APOD);ncbi_103397310(MYO1H);ncbi_103397600(kr…
GO:0006163	purine nucleotide metabolic process	0.559512	0.941581	ncbi_103381220(Nt5c1a);ncbi_103382578(igf1);ncbi_103388035(Npr1);ncbi_103392096(SLC25A12);ncbi_103393167(GPX2);ncbi_103397147(slc25a25a);ncbi_107989392(Npr1)
GO:0043062	extracellular structure organization	0.561081	0.941581	ncbi_103377154(PLOD2);ncbi_103378071(VTN);ncbi_103382666(kera);ncbi_103383562(MYH9);ncbi_103384675(Lamb2);ncbi_103386441(ASPN);ncbi_103387237(Spock2);ncbi_103393888(COL5A1)
GO:0051649	establishment of localization in cell	0.561862	0.941581	MSTRG.14884(ihhb);MSTRG.18844(HPS4);ncbi_103377312(APOD);ncbi_103378128(HTR1B);ncbi_103379139(pax6);ncbi_103379519(Nemf);ncbi_103379731(Spire2);ncbi_103380102(PCLO);ncbi_103380604(gja1);ncbi_103382578(igf1);ncbi_103383562(MYH9);ncbi_103383904(CHRNA7);ncbi_103384120(FGF20);ncbi_103384377(MECP2);ncbi_103385429(Dtnbp1);ncbi_103386707(asic1b);ncbi_103387112(Six2);ncbi_103387251(FMN2);ncbi_103387565(G…
GO:0006006	glucose metabolic process	0.562104	0.941581	ncbi_103379743(Tat);ncbi_103382578(igf1);ncbi_103392096(SLC25A12)
GO:0032872	regulation of stress-activated MAPK cascade	0.562104	0.941581	ncbi_103386588(magi3);ncbi_103387177(GPS2);ncbi_103394907(Ncor1)
GO:0048592	eye morphogenesis	0.562104	0.941581	MSTRG.14884(ihhb);ncbi_103377107(ZEB1);ncbi_103379139(pax6)
GO:0070302	regulation of stress-activated protein kinase signaling cascade	0.562104	0.941581	ncbi_103386588(magi3);ncbi_103387177(GPS2);ncbi_103394907(Ncor1)
GO:0070925	organelle assembly	0.562104	0.941581	ncbi_103388271(MYH10);ncbi_103397020(cnot6l);ncbi_103397502(MEF2C)
GO:0006261	DNA-dependent DNA replication	0.564203	0.941581	ncbi_103379453(blm)
GO:0007613	memory	0.564203	0.941581	ncbi_103384377(MECP2)
GO:0010660	regulation of muscle cell apoptotic process	0.564203	0.941581	ncbi_103382578(igf1)
GO:0014014	negative regulation of gliogenesis	0.564203	0.941581	ncbi_103384377(MECP2)
GO:0014075	response to amine	0.564203	0.941581	ncbi_103389065(DBH)
GO:0030803	negative regulation of cyclic nucleotide biosynthetic process	0.564203	0.941581	ncbi_103378128(HTR1B)
GO:0030809	negative regulation of nucleotide biosynthetic process	0.564203	0.941581	ncbi_103378128(HTR1B)
GO:0031057	negative regulation of histone modification	0.564203	0.941581	ncbi_103384377(MECP2)
GO:0042100	B cell proliferation	0.564203	0.941581	ncbi_103397502(MEF2C)
GO:0044706	multi-multicellular organism process	0.564203	0.941581	ncbi_103389065(DBH)
GO:0045744	negative regulation of G-protein coupled receptor protein signaling pathway	0.564203	0.941581	ncbi_103383562(MYH9)
GO:0051297	centrosome organization	0.564203	0.941581	ncbi_103376693(cep135)
GO:1902229	regulation of intrinsic apoptotic signaling pathway in response to DNA damage	0.564203	0.941581	ncbi_103396296(Snai2)
GO:0001959	regulation of cytokine-mediated signaling pathway	0.565286	0.942006	ncbi_103396095(GFI1);ncbi_103398966(Tmed7)
GO:0009953	dorsal/ventral pattern formation	0.565286	0.942006	MSTRG.14884(ihhb);ncbi_103379139(pax6)
GO:0051480	regulation of cytosolic calcium ion concentration	0.571393	0.948391	ncbi_103380604(gja1);ncbi_103382117(Uts2r);ncbi_103383562(MYH9);ncbi_103383682(nachra9);ncbi_103391252(MCHR2)
GO:0031098	stress-activated protein kinase signaling cascade	0.572251	0.948391	ncbi_103386588(magi3);ncbi_103387177(GPS2);ncbi_103390075(PTGER4);ncbi_103394907(Ncor1)
GO:0051403	stress-activated MAPK cascade	0.572251	0.948391	ncbi_103386588(magi3);ncbi_103387177(GPS2);ncbi_103390075(PTGER4);ncbi_103394907(Ncor1)
GO:0007276	gamete generation	0.572616	0.948391	ncbi_103379853(ccnd1);ncbi_103385841(CELSR2);ncbi_103386646(Chd5);ncbi_103387251(FMN2);ncbi_103388035(Npr1);ncbi_103392601(Oca2);ncbi_103394853(pou4f3);ncbi_103395905(DNAH11)
GO:0008593	regulation of Notch signaling pathway	0.57314	0.948391	ncbi_103399558(sox2);ncbi_103399945(chac1)
GO:0009308	amine metabolic process	0.574726	0.948391	ncbi_103379072(HDC);ncbi_103384377(MECP2);ncbi_103389662(SCARB1)
GO:0031056	regulation of histone modification	0.574726	0.948391	ncbi_103384377(MECP2);ncbi_103394907(Ncor1);ncbi_103396296(Snai2)
GO:0044106	cellular amine metabolic process	0.574726	0.948391	ncbi_103379072(HDC);ncbi_103384377(MECP2);ncbi_103389662(SCARB1)
GO:0003179	heart valve morphogenesis	0.576119	0.948391	ncbi_103397502(MEF2C)
GO:0007269	neurotransmitter secretion	0.576119	0.948391	ncbi_103386707(asic1b)
GO:0009250	glucan biosynthetic process	0.576119	0.948391	ncbi_103382578(igf1)
GO:0010962	regulation of glucan biosynthetic process	0.576119	0.948391	ncbi_103382578(igf1)
GO:0032885	regulation of polysaccharide biosynthetic process	0.576119	0.948391	ncbi_103382578(igf1)
GO:0045687	positive regulation of glial cell differentiation	0.576119	0.948391	MSTRG.14884(ihhb)
GO:0050848	regulation of calcium-mediated signaling	0.576119	0.948391	ncbi_103382578(igf1)
GO:0099531	presynaptic process involved in synaptic transmission	0.576119	0.948391	ncbi_103386707(asic1b)
GO:0042391	regulation of membrane potential	0.576211	0.948391	ncbi_103380604(gja1);ncbi_103383904(CHRNA7);ncbi_103384377(MECP2);ncbi_103396289(DSP);ncbi_103397502(MEF2C)
GO:0002224	toll-like receptor signaling pathway	0.580891	0.95412	ncbi_103382011(IRF5);ncbi_103397502(MEF2C)
GO:0002474	antigen processing and presentation of peptide antigen via MHC class I	0.580891	0.95412	ncbi_103376933(Psme1);ncbi_103394757(ifi30)
GO:0090276	regulation of peptide hormone secretion	0.580951	0.95412	ncbi_103379139(pax6);ncbi_103380604(gja1);ncbi_103389196(glul)
GO:0006914	autophagy	0.582987	0.956217	ncbi_103377154(PLOD2);ncbi_103387226(Chst3);ncbi_103390715(Anxa5);ncbi_103397976(C5)
GO:0006816	calcium ion transport	0.584508	0.956217	ncbi_103381244(SLC24A4);ncbi_103383562(MYH9);ncbi_103386707(asic1b);ncbi_103390715(Anxa5);ncbi_103391252(MCHR2);ncbi_103397147(slc25a25a)
GO:0009894	regulation of catabolic process	0.585609	0.956217	MSTRG.14884(ihhb);ncbi_103377154(PLOD2);ncbi_103380604(gja1);ncbi_103382578(igf1);ncbi_103387226(Chst3);ncbi_103387251(FMN2);ncbi_103390715(Anxa5);ncbi_103390855(BSCL2);ncbi_103393167(GPX2);ncbi_103394371(GIPC3);ncbi_103397976(C5)
GO:0001889	liver development	0.587711	0.956217	ncbi_103396238(gpc1)
GO:0006672	ceramide metabolic process	0.587711	0.956217	ncbi_103393540(Alox8)
GO:0006901	vesicle coating	0.587711	0.956217	ncbi_103391401(CLINT1)
GO:0008088	axo-dendritic transport	0.587711	0.956217	ncbi_103385429(Dtnbp1)
GO:0030800	negative regulation of cyclic nucleotide metabolic process	0.587711	0.956217	ncbi_103378128(HTR1B)
GO:0045980	negative regulation of nucleotide metabolic process	0.587711	0.956217	ncbi_103378128(HTR1B)
GO:0050866	negative regulation of cell activation	0.587711	0.956217	MSTRG.14884(ihhb)
GO:0051196	regulation of coenzyme metabolic process	0.587711	0.956217	ncbi_103382578(igf1)
GO:0071901	negative regulation of protein serine/threonine kinase activity	0.587711	0.956217	ncbi_103387177(GPS2)
GO:2000826	regulation of heart morphogenesis	0.587711	0.956217	ncbi_103387112(Six2)
GO:0007611	learning or memory	0.588297	0.956217	ncbi_103383904(CHRNA7);ncbi_103384377(MECP2);ncbi_103386707(asic1b);ncbi_103389065(DBH)
GO:0007631	feeding behavior	0.588539	0.956217	ncbi_103378128(HTR1B);ncbi_103394853(pou4f3)
GO:0009892	negative regulation of metabolic process	0.589622	0.957294	MSTRG.14884(ihhb);ncbi_103377232(CSTB);ncbi_103377312(APOD);ncbi_103378128(HTR1B);ncbi_103380148(Bhlhe41);ncbi_103380604(gja1);ncbi_103384377(MECP2);ncbi_103387177(GPS2);ncbi_103387251(FMN2);ncbi_103387396(msxc);ncbi_103388208(CRP);ncbi_103389749(COL28A1);ncbi_103390715(Anxa5);ncbi_103390855(BSCL2);ncbi_103391650(SF1);ncbi_103392311(TMBIM1);ncbi_103394371(GIPC3);ncbi_103394907(Ncor1);ncbi_1033960…
GO:0019827	stem cell population maintenance	0.593229	0.959586	ncbi_103379039(SALL1);ncbi_103387112(Six2);ncbi_103399558(sox2)
GO:0031647	regulation of protein stability	0.593229	0.959586	MSTRG.18844(HPS4);ncbi_103391210(FBXL3);ncbi_103394757(ifi30)
GO:0050803	regulation of synapse structure or activity	0.593229	0.959586	ncbi_103380148(Bhlhe41);ncbi_103384377(MECP2);ncbi_103390076(MAP1B)
GO:0098727	maintenance of cell number	0.593229	0.959586	ncbi_103379039(SALL1);ncbi_103387112(Six2);ncbi_103399558(sox2)
GO:0014031	mesenchymal cell development	0.593567	0.959586	ncbi_103380604(gja1);ncbi_103387396(msxc);ncbi_103393348(SOX10);ncbi_103396296(Snai2)
GO:0050890	cognition	0.593567	0.959586	ncbi_103383904(CHRNA7);ncbi_103384377(MECP2);ncbi_103386707(asic1b);ncbi_103389065(DBH)
GO:0019752	carboxylic acid metabolic process	0.594978	0.961184	ncbi_103378543(tyr);ncbi_103379072(HDC);ncbi_103379743(Tat);ncbi_103382571(Pah);ncbi_103382578(igf1);ncbi_103384377(MECP2);ncbi_103387509(FABP2);ncbi_103389196(glul);ncbi_103390083(PTGES);ncbi_103390683(tyrp1);ncbi_103393167(GPX2);ncbi_103393540(Alox8);ncbi_103395402(tyr);ncbi_103396905(hpd);ncbi_103398068(hpd)
GO:0002696	positive regulation of leukocyte activation	0.596082	0.962283	MSTRG.14884(ihhb);ncbi_103382578(igf1)
GO:0009165	nucleotide biosynthetic process	0.597433	0.96378	ncbi_103378128(HTR1B);ncbi_103379178(MC1R);ncbi_103388035(Npr1);ncbi_103392096(SLC25A12);ncbi_103395234(RXFP2);ncbi_107989392(Npr1)
GO:0016049	cell growth	0.598487	0.964232	MSTRG.14884(ihhb);ncbi_103382117(Uts2r);ncbi_103384675(Lamb2);ncbi_103387565(Golga4);ncbi_103388035(Npr1);ncbi_103390076(MAP1B);ncbi_103391077(Emx1);ncbi_103394853(pou4f3);ncbi_103397600(krt18)
GO:0046632	alpha-beta T cell differentiation	0.598986	0.964232	ncbi_103390075(PTGER4)
GO:0061008	hepaticobiliary system development	0.598986	0.964232	ncbi_103396238(gpc1)
GO:0002694	regulation of leukocyte activation	0.599868	0.964285	MSTRG.14884(ihhb);ncbi_103377107(ZEB1);ncbi_103382578(igf1);ncbi_103391749(Vtcn1);ncbi_103397502(MEF2C)
GO:0048863	stem cell differentiation	0.599868	0.964285	ncbi_103380604(gja1);ncbi_103387396(msxc);ncbi_103393348(SOX10);ncbi_103396296(Snai2);ncbi_103397502(MEF2C)
GO:0051260	protein homooligomerization	0.603522	0.969351	ncbi_103386707(asic1b);ncbi_103391247(GPX3)
GO:0072521	purine-containing compound metabolic process	0.603922	0.969351	ncbi_103381220(Nt5c1a);ncbi_103382578(igf1);ncbi_103388035(Npr1);ncbi_103392096(SLC25A12);ncbi_103393167(GPX2);ncbi_103397147(slc25a25a);ncbi_107989392(Npr1)
GO:1901700	response to oxygen-containing compound	0.604785	0.969351	MSTRG.14884(ihhb);ncbi_103377107(ZEB1);ncbi_103377435(GGH);ncbi_103378128(HTR1B);ncbi_103379139(pax6);ncbi_103379853(ccnd1);ncbi_103380604(gja1);ncbi_103381613(NGFR);ncbi_103381759(Gjd3);ncbi_103382011(IRF5);ncbi_103383904(CHRNA7);ncbi_103387396(msxc);ncbi_103389065(DBH);ncbi_103389196(glul);ncbi_103390083(PTGES);ncbi_103393167(GPX2);ncbi_103395769(Slc5a5);ncbi_103396095(GFI1);ncbi_103397502(MEF2…
GO:0009798	axis specification	0.605272	0.969351	MSTRG.14884(ihhb);ncbi_103379139(pax6);ncbi_103387112(Six2)
GO:1903308	regulation of chromatin modification	0.605272	0.969351	ncbi_103384377(MECP2);ncbi_103394907(Ncor1);ncbi_103396296(Snai2)
GO:0044085	cellular component biogenesis	0.605806	0.969351	MSTRG.14884(ihhb);ncbi_103378581(DNER);ncbi_103379453(blm);ncbi_103379731(Spire2);ncbi_103380604(gja1);ncbi_103380815(Nin);ncbi_103381759(Gjd3);ncbi_103382363(Fscn2);ncbi_103382428(Scube1);ncbi_103384377(MECP2);ncbi_103384473(Espn);ncbi_103385315(Scube3);ncbi_103385841(CELSR2);ncbi_103385857(FBLIM1);ncbi_103386646(Chd5);ncbi_103386707(asic1b);ncbi_103387237(Spock2);ncbi_103387251(FMN2);ncbi_10338…
GO:0031324	negative regulation of cellular metabolic process	0.607241	0.969351	MSTRG.14884(ihhb);ncbi_103377232(CSTB);ncbi_103377312(APOD);ncbi_103378128(HTR1B);ncbi_103380148(Bhlhe41);ncbi_103380604(gja1);ncbi_103384377(MECP2);ncbi_103387177(GPS2);ncbi_103387396(msxc);ncbi_103389749(COL28A1);ncbi_103391650(SF1);ncbi_103394371(GIPC3);ncbi_103394907(Ncor1);ncbi_103396095(GFI1);ncbi_103396296(Snai2);ncbi_103396450(APOD);ncbi_103398250(GFRA2)
GO:0048864	stem cell development	0.609137	0.969351	ncbi_103380604(gja1);ncbi_103387396(msxc);ncbi_103393348(SOX10);ncbi_103396296(Snai2)
GO:0014015	positive regulation of gliogenesis	0.609954	0.969351	MSTRG.14884(ihhb)
GO:0021533	cell differentiation in hindbrain	0.609954	0.969351	ncbi_103392311(TMBIM1)
GO:0032652	regulation of interleukin-1 production	0.609954	0.969351	ncbi_103383904(CHRNA7)
GO:0042311	vasodilation	0.609954	0.969351	ncbi_103380604(gja1)
GO:0042312	regulation of vasodilation	0.609954	0.969351	ncbi_103380604(gja1)
GO:0051193	regulation of cofactor metabolic process	0.609954	0.969351	ncbi_103382578(igf1)
GO:1903309	negative regulation of chromatin modification	0.609954	0.969351	ncbi_103384377(MECP2)
GO:0006641	triglyceride metabolic process	0.610858	0.969351	ncbi_103387509(FABP2);ncbi_103389662(SCARB1)
GO:0007067	mitotic nuclear division	0.610858	0.969351	ncbi_103382578(igf1);ncbi_103398075(Ranbp1)
GO:0050867	positive regulation of cell activation	0.610858	0.969351	MSTRG.14884(ihhb);ncbi_103382578(igf1)
GO:0007186	G-protein coupled receptor signaling pathway	0.611122	0.969351	ncbi_103378128(HTR1B);ncbi_103381526(opn4a);ncbi_103383562(MYH9);ncbi_103385429(Dtnbp1);ncbi_103386062(GPR25);ncbi_103387022(Gpr26);ncbi_103388990(DGKB);ncbi_103390075(PTGER4);ncbi_103391252(MCHR2);ncbi_103392008(GPR143);ncbi_103395234(RXFP2)
GO:0030072	peptide hormone secretion	0.617078	0.977619	ncbi_103379139(pax6);ncbi_103380604(gja1);ncbi_103389196(glul)
GO:0045595	regulation of cell differentiation	0.617195	0.977619	MSTRG.14884(ihhb);ncbi_103377107(ZEB1);ncbi_103377624(FOXG1);ncbi_103379039(SALL1);ncbi_103379139(pax6);ncbi_103379853(ccnd1);ncbi_103380148(Bhlhe41);ncbi_103380604(gja1);ncbi_103381613(NGFR);ncbi_103382103(dlx3b);ncbi_103382578(igf1);ncbi_103382616(ABCG1);ncbi_103384216(--);ncbi_103384377(MECP2);ncbi_103387040(Dmbt1);ncbi_103387112(Six2);ncbi_103387396(msxc);ncbi_103388035(Npr1);ncbi_103390076(M…
GO:0048704	embryonic skeletal system morphogenesis	0.61809	0.977674	ncbi_103380604(gja1);ncbi_103387112(Six2)
GO:0048872	homeostasis of number of cells	0.61809	0.977674	ncbi_103387226(Chst3);ncbi_103397502(MEF2C)
GO:0009118	regulation of nucleoside metabolic process	0.620623	0.978957	ncbi_103382578(igf1)
GO:0015893	drug transport	0.620623	0.978957	ncbi_103382403(Abcc3)
GO:0032924	activin receptor signaling pathway	0.620623	0.978957	ncbi_103384120(FGF20)
GO:0048675	axon extension	0.620623	0.978957	ncbi_103384675(Lamb2)
GO:0008610	lipid biosynthetic process	0.622631	0.979968	ncbi_103377371(IMPA1);ncbi_103382616(ABCG1);ncbi_103389662(SCARB1);ncbi_103393540(Alox8);ncbi_103396095(GFI1);ncbi_103396296(Snai2)
GO:0048667	cell morphogenesis involved in neuron differentiation	0.622631	0.979968	MSTRG.14884(ihhb);ncbi_103377624(FOXG1);ncbi_103384484(Hes5);ncbi_103384675(Lamb2);ncbi_103391077(Emx1);ncbi_103394853(pou4f3)
GO:0010817	regulation of hormone levels	0.622768	0.979968	ncbi_103379139(pax6);ncbi_103379762(ANPEP);ncbi_103380604(gja1);ncbi_103389196(glul);ncbi_103395769(Slc5a5)
GO:0007259	JAK-STAT cascade	0.625219	0.979968	ncbi_103382578(igf1);ncbi_103383759(kita)
GO:0009119	ribonucleoside metabolic process	0.625219	0.979968	ncbi_103381220(Nt5c1a);ncbi_103382578(igf1)
GO:0010921	regulation of phosphatase activity	0.625219	0.979968	MSTRG.14884(ihhb);ncbi_103397502(MEF2C)
GO:0097696	STAT cascade	0.625219	0.979968	ncbi_103382578(igf1);ncbi_103383759(kita)
GO:0031328	positive regulation of cellular biosynthetic process	0.62811	0.979968	MSTRG.14884(ihhb);ncbi_103379178(MC1R);ncbi_103379389(Ell);ncbi_103382103(dlx3b);ncbi_103388035(Npr1);ncbi_103390683(tyrp1);ncbi_103395234(RXFP2);ncbi_107989392(Npr1)
GO:0006643	membrane lipid metabolic process	0.628644	0.979968	ncbi_103378785(A3galt2);ncbi_103393540(Alox8);ncbi_103397087(CERT1)
GO:0022412	cellular process involved in reproduction in multicellular organism	0.628644	0.979968	ncbi_103387251(FMN2);ncbi_103388035(Npr1);ncbi_103392601(Oca2)
GO:1901293	nucleoside phosphate biosynthetic process	0.630829	0.979968	ncbi_103378128(HTR1B);ncbi_103379178(MC1R);ncbi_103388035(Npr1);ncbi_103392096(SLC25A12);ncbi_103395234(RXFP2);ncbi_107989392(Npr1)
GO:0032870	cellular response to hormone stimulus	0.630938	0.979968	ncbi_103380156(slc17a8);ncbi_103380536(nr2c1-b);ncbi_103381613(NGFR);ncbi_103390076(MAP1B);ncbi_103391650(SF1);ncbi_103395769(Slc5a5);ncbi_103397502(MEF2C)
GO:0009063	cellular amino acid catabolic process	0.631002	0.979968	ncbi_103379743(Tat)
GO:0010595	positive regulation of endothelial cell migration	0.631002	0.979968	ncbi_103396296(Snai2)
GO:0010830	regulation of myotube differentiation	0.631002	0.979968	ncbi_103380148(Bhlhe41)
GO:0031111	negative regulation of microtubule polymerization or depolymerization	0.631002	0.979968	ncbi_103390076(MAP1B)
GO:0032507	maintenance of protein location in cell	0.631002	0.979968	ncbi_103391650(SF1)
GO:0032881	regulation of polysaccharide metabolic process	0.631002	0.979968	ncbi_103382578(igf1)
GO:0042551	neuron maturation	0.631002	0.979968	ncbi_103380490(Gldn)
GO:0045185	maintenance of protein location	0.631002	0.979968	ncbi_103391650(SF1)
GO:0045445	myoblast differentiation	0.631002	0.979968	ncbi_103397502(MEF2C)
GO:0051592	response to calcium ion	0.631002	0.979968	ncbi_103397502(MEF2C)
GO:0048523	negative regulation of cellular process	0.634305	0.979968	MSTRG.14884(ihhb);ncbi_103376933(Psme1);ncbi_103377232(CSTB);ncbi_103377312(APOD);ncbi_103377624(FOXG1);ncbi_103378128(HTR1B);ncbi_103378581(DNER);ncbi_103379139(pax6);ncbi_103379453(blm);ncbi_103379853(ccnd1);ncbi_103380148(Bhlhe41);ncbi_103380604(gja1);ncbi_103381314(CD109);ncbi_103381613(NGFR);ncbi_103382102(dlx4b);ncbi_103382578(igf1);ncbi_103383562(MYH9);ncbi_103384120(FGF20);ncbi_103384216(…
GO:1902275	regulation of chromatin organization	0.634336	0.979968	ncbi_103384377(MECP2);ncbi_103394907(Ncor1);ncbi_103396296(Snai2)
GO:0043436	oxoacid metabolic process	0.635558	0.979968	ncbi_103378543(tyr);ncbi_103379072(HDC);ncbi_103379743(Tat);ncbi_103382571(Pah);ncbi_103382578(igf1);ncbi_103384377(MECP2);ncbi_103387509(FABP2);ncbi_103389196(glul);ncbi_103390083(PTGES);ncbi_103390683(tyrp1);ncbi_103393167(GPX2);ncbi_103393540(Alox8);ncbi_103395402(tyr);ncbi_103396905(hpd);ncbi_103398068(hpd)
GO:0023056	positive regulation of signaling	0.63669	0.979968	MSTRG.14884(ihhb);ncbi_103376933(Psme1);ncbi_103379039(SALL1);ncbi_103380536(nr2c1-b);ncbi_103381613(NGFR);ncbi_103382103(dlx3b);ncbi_103382578(igf1);ncbi_103384120(FGF20);ncbi_103389196(glul);ncbi_103390797(Stard10);ncbi_103391900(hpx);ncbi_103396095(GFI1);ncbi_103398966(Tmed7)
GO:0007599	hemostasis	0.63742	0.979968	MSTRG.14884(ihhb);MSTRG.18844(HPS4);ncbi_103382428(Scube1);ncbi_103382578(igf1);ncbi_103383562(MYH9);ncbi_103385315(Scube3);ncbi_103385429(Dtnbp1);ncbi_103388990(DGKB);ncbi_103390715(Anxa5);ncbi_103396845(PROC)
GO:0023051	regulation of signaling	0.639021	0.979968	MSTRG.14884(ihhb);ncbi_103376933(Psme1);ncbi_103377107(ZEB1);ncbi_103377312(APOD);ncbi_103378128(HTR1B);ncbi_103379039(SALL1);ncbi_103379139(pax6);ncbi_103379178(MC1R);ncbi_103379853(ccnd1);ncbi_103380148(Bhlhe41);ncbi_103380536(nr2c1-b);ncbi_103380604(gja1);ncbi_103381314(CD109);ncbi_103381613(NGFR);ncbi_103382103(dlx3b);ncbi_103382265(Syde1);ncbi_103382578(igf1);ncbi_103383562(MYH9);ncbi_103383…
GO:0035303	regulation of dephosphorylation	0.639167	0.979968	MSTRG.14884(ihhb);ncbi_103397502(MEF2C)
GO:0035304	regulation of protein dephosphorylation	0.639167	0.979968	MSTRG.14884(ihhb);ncbi_103397502(MEF2C)
GO:1901699	cellular response to nitrogen compound	0.639167	0.979968	ncbi_103379453(blm);ncbi_103381613(NGFR)
GO:0009266	response to temperature stimulus	0.639968	0.979968	ncbi_103378128(HTR1B);ncbi_103381613(NGFR);ncbi_103393980(rft2)
GO:0048193	Golgi vesicle transport	0.639968	0.979968	ncbi_103385429(Dtnbp1);ncbi_103391401(CLINT1);ncbi_103397600(krt18)
GO:0006690	icosanoid metabolic process	0.641097	0.979968	ncbi_103390083(PTGES)
GO:0006909	phagocytosis	0.641097	0.979968	ncbi_103389662(SCARB1)
GO:0010657	muscle cell apoptotic process	0.641097	0.979968	ncbi_103382578(igf1)
GO:0010828	positive regulation of glucose transport	0.641097	0.979968	ncbi_103382578(igf1)
GO:0014910	regulation of smooth muscle cell migration	0.641097	0.979968	ncbi_103382578(igf1)
GO:0015748	organophosphate ester transport	0.641097	0.979968	ncbi_103382616(ABCG1)
GO:0032612	interleukin-1 production	0.641097	0.979968	ncbi_103383904(CHRNA7)
GO:0034694	response to prostaglandin	0.641097	0.979968	ncbi_103379139(pax6)
GO:0046165	alcohol biosynthetic process	0.641097	0.979968	ncbi_103396095(GFI1)
GO:0048489	synaptic vesicle transport	0.641097	0.979968	ncbi_103385429(Dtnbp1)
GO:0097480	establishment of synaptic vesicle localization	0.641097	0.979968	ncbi_103385429(Dtnbp1)
GO:1901568	fatty acid derivative metabolic process	0.641097	0.979968	ncbi_103390083(PTGES)
GO:2001251	negative regulation of chromosome organization	0.641097	0.979968	ncbi_103384377(MECP2)
GO:0033036	macromolecule localization	0.643961	0.982975	MSTRG.14884(ihhb);MSTRG.18844(HPS4);ncbi_103377312(APOD);ncbi_103379139(pax6);ncbi_103380604(gja1);ncbi_103381065(Ush2A);ncbi_103381613(NGFR);ncbi_103382403(Abcc3);ncbi_103382578(igf1);ncbi_103382616(ABCG1);ncbi_103383562(MYH9);ncbi_103384120(FGF20);ncbi_103384377(MECP2);ncbi_103385841(CELSR2);ncbi_103387112(Six2);ncbi_103387251(FMN2);ncbi_103387509(FABP2);ncbi_103387565(Golga4);ncbi_103388132(PL…
GO:0043086	negative regulation of catalytic activity	0.644017	0.982975	ncbi_103377232(CSTB);ncbi_103387177(GPS2);ncbi_103389749(COL28A1);ncbi_103392311(TMBIM1)
GO:0032879	regulation of localization	0.645233	0.982975	MSTRG.14884(ihhb);ncbi_103377312(APOD);ncbi_103377879(B4GALT3);ncbi_103378071(VTN);ncbi_103378128(HTR1B);ncbi_103379139(pax6);ncbi_103379762(ANPEP);ncbi_103380604(gja1);ncbi_103381613(NGFR);ncbi_103382035(CA4);ncbi_103382117(Uts2r);ncbi_103382578(igf1);ncbi_103382616(ABCG1);ncbi_103383562(MYH9);ncbi_103383904(CHRNA7);ncbi_103385429(Dtnbp1);ncbi_103386707(asic1b);ncbi_103388035(Npr1);ncbi_10338919…
GO:0044708	single-organism behavior	0.645721	0.982975	ncbi_103380604(gja1);ncbi_103382117(Uts2r);ncbi_103383904(CHRNA7);ncbi_103384377(MECP2);ncbi_103386707(asic1b);ncbi_103389065(DBH);ncbi_103393812(wdyhv1);ncbi_103397502(MEF2C)
GO:0002252	immune effector process	0.645903	0.982975	ncbi_103382011(IRF5);ncbi_103383326(ELMOD2);ncbi_103383921(c3);ncbi_103389065(DBH);ncbi_103390075(PTGER4);ncbi_103391900(hpx);ncbi_103397976(C5)
GO:0016458	gene silencing	0.645987	0.982975	ncbi_103384377(MECP2);ncbi_103397020(cnot6l)
GO:0000902	cell morphogenesis	0.647759	0.982975	MSTRG.14884(ihhb);ncbi_103377624(FOXG1);ncbi_103379039(SALL1);ncbi_103379072(HDC);ncbi_103379139(pax6);ncbi_103380604(gja1);ncbi_103381613(NGFR);ncbi_103382103(dlx3b);ncbi_103383562(MYH9);ncbi_103384484(Hes5);ncbi_103384675(Lamb2);ncbi_103385429(Dtnbp1);ncbi_103385841(CELSR2);ncbi_103387112(Six2);ncbi_103387396(msxc);ncbi_103388271(MYH10);ncbi_103389194(macir);ncbi_103390037(Unc5d);ncbi_103390076…
GO:0006082	organic acid metabolic process	0.648635	0.982975	ncbi_103378543(tyr);ncbi_103379072(HDC);ncbi_103379743(Tat);ncbi_103382571(Pah);ncbi_103382578(igf1);ncbi_103384377(MECP2);ncbi_103387509(FABP2);ncbi_103389196(glul);ncbi_103390083(PTGES);ncbi_103390683(tyrp1);ncbi_103393167(GPX2);ncbi_103393540(Alox8);ncbi_103395402(tyr);ncbi_103396905(hpd);ncbi_103398068(hpd)
GO:0033365	protein localization to organelle	0.649186	0.982975	MSTRG.14884(ihhb);ncbi_103377312(APOD);ncbi_103382578(igf1);ncbi_103387112(Six2);ncbi_103391650(SF1);ncbi_103396296(Snai2);ncbi_103396450(APOD);ncbi_103398463(Apc2)
GO:0008203	cholesterol metabolic process	0.650917	0.982975	ncbi_103389662(SCARB1)
GO:0010644	cell communication by electrical coupling	0.650917	0.982975	ncbi_103380604(gja1)
GO:0043470	regulation of carbohydrate catabolic process	0.650917	0.982975	ncbi_103382578(igf1)
GO:0043471	regulation of cellular carbohydrate catabolic process	0.650917	0.982975	ncbi_103382578(igf1)
GO:0044275	cellular carbohydrate catabolic process	0.650917	0.982975	ncbi_103382578(igf1)
GO:0050879	multicellular organismal movement	0.650917	0.982975	ncbi_103399643(--)
GO:0051651	maintenance of location in cell	0.650917	0.982975	ncbi_103391650(SF1)
GO:0070849	response to epidermal growth factor	0.650917	0.982975	ncbi_103396296(Snai2)
GO:1902652	secondary alcohol metabolic process	0.650917	0.982975	ncbi_103389662(SCARB1)
GO:0071702	organic substance transport	0.65207	0.982975	MSTRG.14884(ihhb);MSTRG.18844(HPS4);ncbi_103377312(APOD);ncbi_103378128(HTR1B);ncbi_103378234(SLC13A5);ncbi_103379139(pax6);ncbi_103380156(slc17a8);ncbi_103380604(gja1);ncbi_103381613(NGFR);ncbi_103382403(Abcc3);ncbi_103382578(igf1);ncbi_103382616(ABCG1);ncbi_103383904(CHRNA7);ncbi_103384120(FGF20);ncbi_103384800(Slc6a17);ncbi_103385785(SLC6A13);ncbi_103387112(Six2);ncbi_103387509(FABP2);ncbi_103…
GO:0009123	nucleoside monophosphate metabolic process	0.652705	0.982975	ncbi_103381220(Nt5c1a);ncbi_103382578(igf1)
GO:0097164	ammonium ion metabolic process	0.652705	0.982975	ncbi_103379072(HDC);ncbi_103389065(DBH)
GO:1901990	regulation of mitotic cell cycle phase transition	0.652705	0.982975	ncbi_103379853(ccnd1);ncbi_103390835(CENPF)
GO:0010605	negative regulation of macromolecule metabolic process	0.65301	0.982975	MSTRG.14884(ihhb);ncbi_103377232(CSTB);ncbi_103377312(APOD);ncbi_103380148(Bhlhe41);ncbi_103380604(gja1);ncbi_103384377(MECP2);ncbi_103387177(GPS2);ncbi_103387396(msxc);ncbi_103389749(COL28A1);ncbi_103391650(SF1);ncbi_103394907(Ncor1);ncbi_103396095(GFI1);ncbi_103396296(Snai2);ncbi_103396450(APOD);ncbi_103397020(cnot6l);ncbi_103398250(GFRA2)
GO:0045089	positive regulation of innate immune response	0.6536	0.983212	ncbi_103376933(Psme1);ncbi_103382011(IRF5);ncbi_103391900(hpx);ncbi_103397502(MEF2C)
GO:0051641	cellular localization	0.657823	0.98891	MSTRG.14884(ihhb);MSTRG.18844(HPS4);ncbi_103377312(APOD);ncbi_103378128(HTR1B);ncbi_103379139(pax6);ncbi_103379519(Nemf);ncbi_103379731(Spire2);ncbi_103380102(PCLO);ncbi_103380604(gja1);ncbi_103382578(igf1);ncbi_103383562(MYH9);ncbi_103383904(CHRNA7);ncbi_103384120(FGF20);ncbi_103384377(MECP2);ncbi_103385429(Dtnbp1);ncbi_103386707(asic1b);ncbi_103387112(Six2);ncbi_103387251(FMN2);ncbi_103387565(G…
GO:0045088	regulation of innate immune response	0.658327	0.989013	ncbi_103376933(Psme1);ncbi_103382011(IRF5);ncbi_103391900(hpx);ncbi_103397502(MEF2C)
GO:0030902	hindbrain development	0.659321	0.989199	MSTRG.14884(ihhb);ncbi_103392311(TMBIM1)
GO:0045785	positive regulation of cell adhesion	0.659321	0.989199	MSTRG.14884(ihhb);ncbi_103382578(igf1)
GO:0007260	tyrosine phosphorylation of STAT protein	0.660469	0.989614	ncbi_103382578(igf1)
GO:0042509	regulation of tyrosine phosphorylation of STAT protein	0.660469	0.989614	ncbi_103382578(igf1)
GO:0035051	cardiocyte differentiation	0.661884	0.990429	MSTRG.14884(ihhb);ncbi_103388271(MYH10);ncbi_103397502(MEF2C)
GO:0046883	regulation of hormone secretion	0.661884	0.990429	ncbi_103379139(pax6);ncbi_103380604(gja1);ncbi_103389196(glul)
GO:0010564	regulation of cell cycle process	0.662566	0.990798	ncbi_103379853(ccnd1);ncbi_103382578(igf1);ncbi_103387396(msxc);ncbi_103390835(CENPF);ncbi_103394371(GIPC3);ncbi_103398075(Ranbp1)
GO:0045321	leukocyte activation	0.665362	0.992423	MSTRG.14884(ihhb);ncbi_103377107(ZEB1);ncbi_103377689(MPZL2);ncbi_103379453(blm);ncbi_103382578(igf1);ncbi_103383562(MYH9);ncbi_103383904(CHRNA7);ncbi_103390075(PTGER4);ncbi_103391749(Vtcn1);ncbi_103397502(MEF2C)
GO:0006720	isoprenoid metabolic process	0.665836	0.992423	ncbi_103378894(GPC5);ncbi_103396238(gpc1)
GO:0007270	neuron-neuron synaptic transmission	0.665836	0.992423	ncbi_103378128(HTR1B);ncbi_103383904(CHRNA7)
GO:0015758	glucose transport	0.665836	0.992423	ncbi_103381613(NGFR);ncbi_103382578(igf1)
GO:1901987	regulation of cell cycle phase transition	0.665836	0.992423	ncbi_103379853(ccnd1);ncbi_103390835(CENPF)
GO:0002791	regulation of peptide secretion	0.66721	0.993819	ncbi_103379139(pax6);ncbi_103380604(gja1);ncbi_103389196(glul)
GO:0061383	trabecula morphogenesis	0.66976	0.996312	ncbi_103387396(msxc)
GO:0070997	neuron death	0.66976	0.996312	ncbi_103394853(pou4f3)
GO:0051056	regulation of small GTPase mediated signal transduction	0.672475	0.996528	ncbi_103381613(NGFR);ncbi_103382265(Syde1);ncbi_103382578(igf1)
GO:0006486	protein glycosylation	0.674434	0.996528	ncbi_103377879(B4GALT3);ncbi_103378785(A3galt2);ncbi_103379170(SPON1);ncbi_103395738(B3GNT3);ncbi_103399385(B3GNT3)
GO:0043413	macromolecule glycosylation	0.674434	0.996528	ncbi_103377879(B4GALT3);ncbi_103378785(A3galt2);ncbi_103379170(SPON1);ncbi_103395738(B3GNT3);ncbi_103399385(B3GNT3)
GO:0031329	regulation of cellular catabolic process	0.676199	0.996528	MSTRG.14884(ihhb);ncbi_103377154(PLOD2);ncbi_103382578(igf1);ncbi_103387226(Chst3);ncbi_103390715(Anxa5);ncbi_103393167(GPX2);ncbi_103394371(GIPC3);ncbi_103397976(C5)
GO:0050900	leukocyte migration	0.676798	0.996528	ncbi_103377312(APOD);ncbi_103390075(PTGER4);ncbi_103396450(APOD);ncbi_103397976(C5)
GO:0032940	secretion by cell	0.677118	0.996528	ncbi_103378128(HTR1B);ncbi_103379139(pax6);ncbi_103380102(PCLO);ncbi_103380604(gja1);ncbi_103382578(igf1);ncbi_103383904(CHRNA7);ncbi_103384377(MECP2);ncbi_103385429(Dtnbp1);ncbi_103386707(asic1b);ncbi_103389196(glul);ncbi_103391749(Vtcn1)
GO:0002685	regulation of leukocyte migration	0.678565	0.996528	ncbi_103390075(PTGER4);ncbi_103397976(C5)
GO:0060041	retina development in camera-type eye	0.678565	0.996528	MSTRG.14884(ihhb);ncbi_103379139(pax6)
GO:0006629	lipid metabolic process	0.678789	0.996528	MSTRG.14884(ihhb);ncbi_103377371(IMPA1);ncbi_103378249(PLA2G3);ncbi_103378785(A3galt2);ncbi_103378894(GPC5);ncbi_103382403(Abcc3);ncbi_103382616(ABCG1);ncbi_103384377(MECP2);ncbi_103386423(ABO);ncbi_103387509(FABP2);ncbi_103389662(SCARB1);ncbi_103389737(plcd4);ncbi_103390083(PTGES);ncbi_103390683(tyrp1);ncbi_103390855(BSCL2);ncbi_103391650(SF1);ncbi_103393167(GPX2);ncbi_103393540(Alox8);ncbi_1033…
GO:0000271	polysaccharide biosynthetic process	0.678798	0.996528	ncbi_103382578(igf1)
GO:0002285	lymphocyte activation involved in immune response	0.678798	0.996528	ncbi_103390075(PTGER4)
GO:0033692	cellular polysaccharide biosynthetic process	0.678798	0.996528	ncbi_103382578(igf1)
GO:0034637	cellular carbohydrate biosynthetic process	0.678798	0.996528	ncbi_103382578(igf1)
GO:0050727	regulation of inflammatory response	0.678798	0.996528	ncbi_103393167(GPX2)
GO:0050864	regulation of B cell activation	0.678798	0.996528	ncbi_103397502(MEF2C)
GO:0097192	extrinsic apoptotic signaling pathway in absence of ligand	0.678798	0.996528	ncbi_103396296(Snai2)
GO:0097479	synaptic vesicle localization	0.678798	0.996528	ncbi_103385429(Dtnbp1)
GO:1901617	organic hydroxy compound biosynthetic process	0.678798	0.996528	ncbi_103396095(GFI1)
GO:1901654	response to ketone	0.678798	0.996528	ncbi_103379139(pax6)
GO:1903050	regulation of proteolysis involved in cellular protein catabolic process	0.678798	0.996528	ncbi_103393167(GPX2)
GO:0009605	response to external stimulus	0.679112	0.996528	MSTRG.14884(ihhb);ncbi_103377107(ZEB1);ncbi_103377624(FOXG1);ncbi_103378894(GPC5);ncbi_103379072(HDC);ncbi_103379139(pax6);ncbi_103380148(Bhlhe41);ncbi_103380156(slc17a8);ncbi_103380604(gja1);ncbi_103381314(CD109);ncbi_103381526(opn4a);ncbi_103381613(NGFR);ncbi_103382011(IRF5);ncbi_103382103(dlx3b);ncbi_103382403(Abcc3);ncbi_103383562(MYH9);ncbi_103383904(CHRNA7);ncbi_103384377(MECP2);ncbi_103384…
GO:0009967	positive regulation of signal transduction	0.679953	0.997119	MSTRG.14884(ihhb);ncbi_103376933(Psme1);ncbi_103379039(SALL1);ncbi_103380536(nr2c1-b);ncbi_103381613(NGFR);ncbi_103382103(dlx3b);ncbi_103382578(igf1);ncbi_103384120(FGF20);ncbi_103390797(Stard10);ncbi_103391900(hpx);ncbi_103396095(GFI1);ncbi_103398966(Tmed7)
GO:0002221	pattern recognition receptor signaling pathway	0.684781	1	ncbi_103382011(IRF5);ncbi_103397502(MEF2C)
GO:0007015	actin filament organization	0.685187	1	ncbi_103379731(Spire2);ncbi_103383562(MYH9);ncbi_103384473(Espn);ncbi_103387251(FMN2);ncbi_103388271(MYH10);ncbi_103390075(PTGER4);ncbi_103399643(--)
GO:0051248	negative regulation of protein metabolic process	0.685997	1	ncbi_103377232(CSTB);ncbi_103377312(APOD);ncbi_103384377(MECP2);ncbi_103387177(GPS2);ncbi_103389749(COL28A1);ncbi_103394907(Ncor1);ncbi_103396450(APOD);ncbi_103398250(GFRA2)
GO:0031349	positive regulation of defense response	0.686595	1	ncbi_103376933(Psme1);ncbi_103382011(IRF5);ncbi_103390075(PTGER4);ncbi_103391900(hpx);ncbi_103397502(MEF2C)
GO:0050865	regulation of cell activation	0.686595	1	MSTRG.14884(ihhb);ncbi_103377107(ZEB1);ncbi_103382578(igf1);ncbi_103391749(Vtcn1);ncbi_103397502(MEF2C)
GO:0002756	MyD88-independent toll-like receptor signaling pathway	0.68759	1	ncbi_103397502(MEF2C)
GO:0006900	membrane budding	0.68759	1	ncbi_103391401(CLINT1)
GO:0033273	response to vitamin	0.68759	1	ncbi_103390076(MAP1B)
GO:0050432	catecholamine secretion	0.68759	1	ncbi_103383904(CHRNA7)
GO:0050433	regulation of catecholamine secretion	0.68759	1	ncbi_103383904(CHRNA7)
GO:0090501	RNA phosphodiester bond hydrolysis	0.68759	1	ncbi_103397020(cnot6l)
GO:0044763	single-organism cellular process	0.688415	1	MSTRG.14884(ihhb);MSTRG.18844(HPS4);ncbi_103376693(cep135);ncbi_103376710(DOT1L);ncbi_103376780(Il6st);ncbi_103376933(Psme1);ncbi_103377107(ZEB1);ncbi_103377154(PLOD2);ncbi_103377312(APOD);ncbi_103377371(IMPA1);ncbi_103377624(FOXG1);ncbi_103377635(BARX2);ncbi_103377689(MPZL2);ncbi_103377722(IGSF11);ncbi_103377879(B4GALT3);ncbi_103378071(VTN);ncbi_103378128(HTR1B);ncbi_103378234(SLC13A5);ncbi_1033…
GO:0044281	small molecule metabolic process	0.689752	1	ncbi_103376933(Psme1);ncbi_103377312(APOD);ncbi_103377371(IMPA1);ncbi_103378128(HTR1B);ncbi_103378543(tyr);ncbi_103378711(Fut9);ncbi_103379072(HDC);ncbi_103379178(MC1R);ncbi_103379743(Tat);ncbi_103381220(Nt5c1a);ncbi_103382571(Pah);ncbi_103382578(igf1);ncbi_103382616(ABCG1);ncbi_103384377(MECP2);ncbi_103386507(Chst15);ncbi_103386588(magi3);ncbi_103387509(FABP2);ncbi_103388035(Npr1);ncbi_103389196…
GO:0023061	signal release	0.690191	1	ncbi_103379139(pax6);ncbi_103380604(gja1);ncbi_103386707(asic1b);ncbi_103389196(glul)
GO:0048232	male gamete generation	0.69058	1	ncbi_103379853(ccnd1);ncbi_103385841(CELSR2);ncbi_103386646(Chd5);ncbi_103394853(pou4f3);ncbi_103395905(DNAH11)
GO:0010646	regulation of cell communication	0.690592	1	MSTRG.14884(ihhb);ncbi_103376933(Psme1);ncbi_103377107(ZEB1);ncbi_103377312(APOD);ncbi_103378128(HTR1B);ncbi_103379039(SALL1);ncbi_103379139(pax6);ncbi_103379178(MC1R);ncbi_103379853(ccnd1);ncbi_103380148(Bhlhe41);ncbi_103380536(nr2c1-b);ncbi_103380604(gja1);ncbi_103381314(CD109);ncbi_103381613(NGFR);ncbi_103382103(dlx3b);ncbi_103382265(Syde1);ncbi_103382578(igf1);ncbi_103383562(MYH9);ncbi_103383…
GO:1902532	negative regulation of intracellular signal transduction	0.690898	1	ncbi_103387177(GPS2);ncbi_103394907(Ncor1)
GO:0006873	cellular ion homeostasis	0.692037	1	ncbi_103380604(gja1);ncbi_103381244(SLC24A4);ncbi_103382117(Uts2r);ncbi_103382920(CKB);ncbi_103383562(MYH9);ncbi_103383682(nachra9);ncbi_103383904(CHRNA7);ncbi_103391252(MCHR2);ncbi_103391529(Tmprss3);ncbi_103399463(--)
GO:0030098	lymphocyte differentiation	0.694568	1	MSTRG.14884(ihhb);ncbi_103377107(ZEB1);ncbi_103377689(MPZL2);ncbi_103390075(PTGER4)
GO:0051052	regulation of DNA metabolic process	0.694568	1	ncbi_103379453(blm);ncbi_103380604(gja1);ncbi_103382578(igf1);ncbi_103384377(MECP2)
GO:0031333	negative regulation of protein complex assembly	0.696141	1	ncbi_103390075(PTGER4)
GO:1902106	negative regulation of leukocyte differentiation	0.696141	1	MSTRG.14884(ihhb)
GO:0006936	muscle contraction	0.696177	1	ncbi_103378128(HTR1B);ncbi_103380604(gja1);ncbi_103383759(kita);ncbi_103386323(Myh7b);ncbi_103396289(DSP);ncbi_103399643(--)
GO:0034097	response to cytokine	0.696468	1	ncbi_103376780(Il6st);ncbi_103381924(RGR);ncbi_103382011(IRF5);ncbi_103389240(TUBA1A);ncbi_103389851(nfil3);ncbi_103391900(hpx);ncbi_103394757(ifi30);ncbi_103396095(GFI1);ncbi_103398966(Tmed7)
GO:0052547	regulation of peptidase activity	0.697883	1	ncbi_103376933(Psme1);ncbi_103377232(CSTB);ncbi_103389749(COL28A1)
GO:0032880	regulation of protein localization	0.699463	1	MSTRG.14884(ihhb);ncbi_103377312(APOD);ncbi_103380604(gja1);ncbi_103382578(igf1);ncbi_103389196(glul);ncbi_103396296(Snai2);ncbi_103396450(APOD);ncbi_103398463(Apc2);ncbi_103398929(cep290)
GO:0030162	regulation of proteolysis	0.699771	1	ncbi_103376933(Psme1);ncbi_103377232(CSTB);ncbi_103383562(MYH9);ncbi_103389749(COL28A1);ncbi_103393167(GPX2);ncbi_103399945(chac1)
GO:0072503	cellular divalent inorganic cation homeostasis	0.699771	1	ncbi_103380604(gja1);ncbi_103382117(Uts2r);ncbi_103383562(MYH9);ncbi_103383682(nachra9);ncbi_103391252(MCHR2);ncbi_103399463(--)
GO:0046907	intracellular transport	0.702441	1	MSTRG.14884(ihhb);MSTRG.18844(HPS4);ncbi_103377312(APOD);ncbi_103379519(Nemf);ncbi_103382578(igf1);ncbi_103383562(MYH9);ncbi_103384120(FGF20);ncbi_103385429(Dtnbp1);ncbi_103387112(Six2);ncbi_103387565(Golga4);ncbi_103388882(zdhhc3a);ncbi_103389240(TUBA1A);ncbi_103390076(MAP1B);ncbi_103391401(CLINT1);ncbi_103391803(rpl8);ncbi_103392096(SLC25A12);ncbi_103392215(tuba);ncbi_103394371(GIPC3);ncbi_1033…
GO:0007369	gastrulation	0.702782	1	ncbi_103377107(ZEB1);ncbi_103386062(GPR25);ncbi_103396296(Snai2)
GO:0016125	sterol metabolic process	0.702839	1	ncbi_103382616(ABCG1);ncbi_103389662(SCARB1)
GO:0051494	negative regulation of cytoskeleton organization	0.702839	1	ncbi_103383562(MYH9);ncbi_103390076(MAP1B)
GO:0019637	organophosphate metabolic process	0.706057	1	ncbi_103377371(IMPA1);ncbi_103378128(HTR1B);ncbi_103379178(MC1R);ncbi_103381220(Nt5c1a);ncbi_103382578(igf1);ncbi_103382920(CKB);ncbi_103384377(MECP2);ncbi_103386588(magi3);ncbi_103388035(Npr1);ncbi_103389737(plcd4);ncbi_103392096(SLC25A12);ncbi_103393167(GPX2);ncbi_103394125(MPP6);ncbi_103395234(RXFP2);ncbi_103397147(slc25a25a);ncbi_103398929(cep290);ncbi_107989392(Npr1)
GO:0010942	positive regulation of cell death	0.707432	1	ncbi_103377879(B4GALT3);ncbi_103381613(NGFR);ncbi_103387396(msxc);ncbi_103397502(MEF2C)
GO:0048513	animal organ development	0.711109	1	MSTRG.14884(ihhb);ncbi_103377107(ZEB1);ncbi_103377624(FOXG1);ncbi_103377635(BARX2);ncbi_103377689(MPZL2);ncbi_103377693(zgc:66101);ncbi_103377879(B4GALT3);ncbi_103378543(tyr);ncbi_103379039(SALL1);ncbi_103379139(pax6);ncbi_103379853(ccnd1);ncbi_103380294(LRRC10B);ncbi_103380580(CALD1);ncbi_103380581(TNNT2);ncbi_103380604(gja1);ncbi_103381244(SLC24A4);ncbi_103381613(NGFR);ncbi_103382102(dlx4b);ncb…
GO:0051223	regulation of protein transport	0.711212	1	MSTRG.14884(ihhb);ncbi_103377312(APOD);ncbi_103380604(gja1);ncbi_103382578(igf1);ncbi_103389196(glul);ncbi_103396296(Snai2);ncbi_103396450(APOD);ncbi_103398463(Apc2)
GO:0055114	oxidation-reduction process	0.711961	1	ncbi_103377312(APOD);ncbi_103382578(igf1);ncbi_103384377(MECP2);ncbi_103392096(SLC25A12);ncbi_103393167(GPX2);ncbi_103396450(APOD);ncbi_103397147(slc25a25a)
GO:0009132	nucleoside diphosphate metabolic process	0.712551	1	ncbi_103382578(igf1)
GO:0010634	positive regulation of epithelial cell migration	0.712551	1	ncbi_103396296(Snai2)
GO:0014909	smooth muscle cell migration	0.712551	1	ncbi_103382578(igf1)
GO:0022904	respiratory electron transport chain	0.712551	1	ncbi_103384377(MECP2)
GO:0030705	cytoskeleton-dependent intracellular transport	0.712551	1	ncbi_103385429(Dtnbp1)
GO:0032392	DNA geometric change	0.712551	1	ncbi_103379453(blm)
GO:0034968	histone lysine methylation	0.712551	1	ncbi_103386646(Chd5)
GO:0042176	regulation of protein catabolic process	0.712551	1	ncbi_103393167(GPX2)
GO:0046631	alpha-beta T cell activation	0.712551	1	ncbi_103390075(PTGER4)
GO:1903362	regulation of cellular protein catabolic process	0.712551	1	ncbi_103393167(GPX2)
GO:0072507	divalent inorganic cation homeostasis	0.713863	1	ncbi_103380604(gja1);ncbi_103382117(Uts2r);ncbi_103383562(MYH9);ncbi_103383682(nachra9);ncbi_103391252(MCHR2);ncbi_103399463(--)
GO:0010594	regulation of endothelial cell migration	0.714395	1	ncbi_103389662(SCARB1);ncbi_103396296(Snai2)
GO:0002790	peptide secretion	0.717117	1	ncbi_103379139(pax6);ncbi_103380604(gja1);ncbi_103389196(glul)
GO:0051090	regulation of sequence-specific DNA binding transcription factor activity	0.717117	1	MSTRG.14884(ihhb);ncbi_103387396(msxc);ncbi_103396095(GFI1)
GO:0060249	anatomical structure homeostasis	0.717117	1	MSTRG.14884(ihhb);ncbi_103393348(SOX10);ncbi_103393888(COL5A1)
GO:0012501	programmed cell death	0.717632	1	MSTRG.14884(ihhb);ncbi_103376933(Psme1);ncbi_103377879(B4GALT3);ncbi_103379139(pax6);ncbi_103380604(gja1);ncbi_103381613(NGFR);ncbi_103382011(IRF5);ncbi_103382578(igf1);ncbi_103383759(kita);ncbi_103383861(BNC2);ncbi_103384377(MECP2);ncbi_103386114(krt8);ncbi_103386588(magi3);ncbi_103387112(Six2);ncbi_103387251(FMN2);ncbi_103387396(msxc);ncbi_103389065(DBH);ncbi_103390037(Unc5d);ncbi_103390076(MAP…
GO:0010638	positive regulation of organelle organization	0.718413	1	MSTRG.18844(HPS4);ncbi_103383326(ELMOD2);ncbi_103387022(Gpr26);ncbi_103387396(msxc);ncbi_103390076(MAP1B);ncbi_103396296(Snai2);ncbi_103398075(Ranbp1)
GO:0001701	in utero embryonic development	0.720421	1	ncbi_103396296(Snai2)
GO:0002066	columnar/cuboidal epithelial cell development	0.720421	1	ncbi_103379139(pax6)
GO:0006497	protein lipidation	0.720421	1	ncbi_103388882(zdhhc3a)
GO:0007033	vacuole organization	0.720421	1	MSTRG.18844(HPS4)
GO:0030042	actin filament depolymerization	0.720421	1	ncbi_103383562(MYH9)
GO:0030834	regulation of actin filament depolymerization	0.720421	1	ncbi_103383562(MYH9)
GO:0042158	lipoprotein biosynthetic process	0.720421	1	ncbi_103388882(zdhhc3a)
GO:0043467	regulation of generation of precursor metabolites and energy	0.720421	1	ncbi_103382578(igf1)
GO:0043488	regulation of mRNA stability	0.720421	1	ncbi_103397020(cnot6l)
GO:1901879	regulation of protein depolymerization	0.720421	1	ncbi_103383562(MYH9)
GO:0007167	enzyme linked receptor protein signaling pathway	0.721387	1	MSTRG.14884(ihhb);ncbi_103377107(ZEB1);ncbi_103381314(CD109);ncbi_103381613(NGFR);ncbi_103382103(dlx3b);ncbi_103382578(igf1);ncbi_103383562(MYH9);ncbi_103383759(kita);ncbi_103384120(FGF20);ncbi_103384216(--);ncbi_103386441(ASPN);ncbi_103387396(msxc);ncbi_103388035(Npr1);ncbi_103391803(rpl8);ncbi_103393203(Arhgdia);ncbi_103394371(GIPC3);ncbi_103394907(Ncor1);ncbi_103397502(MEF2C);ncbi_103398250(GF…
GO:0090407	organophosphate biosynthetic process	0.721602	1	ncbi_103377371(IMPA1);ncbi_103378128(HTR1B);ncbi_103379178(MC1R);ncbi_103388035(Npr1);ncbi_103392096(SLC25A12);ncbi_103395234(RXFP2);ncbi_107989392(Npr1)
GO:0010647	positive regulation of cell communication	0.723096	1	MSTRG.14884(ihhb);ncbi_103376933(Psme1);ncbi_103379039(SALL1);ncbi_103380536(nr2c1-b);ncbi_103381613(NGFR);ncbi_103382103(dlx3b);ncbi_103382578(igf1);ncbi_103384120(FGF20);ncbi_103389196(glul);ncbi_103390797(Stard10);ncbi_103391900(hpx);ncbi_103396095(GFI1);ncbi_103398966(Tmed7)
GO:0001819	positive regulation of cytokine production	0.723969	1	ncbi_103382011(IRF5);ncbi_103390075(PTGER4);ncbi_103397976(C5);ncbi_103398966(Tmed7)
GO:0030330	DNA damage response, signal transduction by p53 class mediator	0.725572	1	ncbi_103376933(Psme1);ncbi_103396296(Snai2)
GO:0010256	endomembrane system organization	0.726373	1	ncbi_103385429(Dtnbp1);ncbi_103388271(MYH10);ncbi_103397600(krt18)
GO:0002521	leukocyte differentiation	0.727907	1	MSTRG.14884(ihhb);ncbi_103377107(ZEB1);ncbi_103377689(MPZL2);ncbi_103383562(MYH9);ncbi_103383759(kita);ncbi_103390075(PTGER4);ncbi_103397502(MEF2C)
GO:0005977	glycogen metabolic process	0.728077	1	ncbi_103382578(igf1)
GO:0006112	energy reserve metabolic process	0.728077	1	ncbi_103382578(igf1)
GO:0031110	regulation of microtubule polymerization or depolymerization	0.728077	1	ncbi_103390076(MAP1B)
GO:0044848	biological phase	0.730833	1	ncbi_103376933(Psme1);ncbi_103377635(BARX2);ncbi_103379853(ccnd1);ncbi_103387396(msxc);ncbi_103390835(CENPF);ncbi_103393122(mreg)
GO:0051320	S phase	0.731021	1	ncbi_103376933(Psme1);ncbi_103379853(ccnd1)
GO:0055082	cellular chemical homeostasis	0.731096	1	ncbi_103379139(pax6);ncbi_103380604(gja1);ncbi_103381244(SLC24A4);ncbi_103382117(Uts2r);ncbi_103382920(CKB);ncbi_103383562(MYH9);ncbi_103383682(nachra9);ncbi_103383904(CHRNA7);ncbi_103391252(MCHR2);ncbi_103391529(Tmprss3);ncbi_103399463(--)
GO:0043010	camera-type eye development	0.732135	1	MSTRG.14884(ihhb);ncbi_103379139(pax6);ncbi_103379853(ccnd1);ncbi_103380604(gja1);ncbi_103391837(sox21b)
GO:0044700	single organism signaling	0.733288	1	MSTRG.14884(ihhb);ncbi_103376710(DOT1L);ncbi_103376780(Il6st);ncbi_103376933(Psme1);ncbi_103377107(ZEB1);ncbi_103377312(APOD);ncbi_103377879(B4GALT3);ncbi_103378128(HTR1B);ncbi_103378581(DNER);ncbi_103378894(GPC5);ncbi_103379039(SALL1);ncbi_103379072(HDC);ncbi_103379139(pax6);ncbi_103379178(MC1R);ncbi_103379297(--);ncbi_103379492(Necab2);ncbi_103379853(ccnd1);ncbi_103380102(PCLO);ncbi_103380148(B…
GO:0072331	signal transduction by p53 class mediator	0.735392	1	ncbi_103376933(Psme1);ncbi_103386646(Chd5);ncbi_103396296(Snai2)
GO:0000398	mRNA splicing, via spliceosome	0.735523	1	ncbi_103391650(SF1)
GO:0002699	positive regulation of immune effector process	0.735523	1	ncbi_103391900(hpx)
GO:0021955	central nervous system neuron axonogenesis	0.735523	1	ncbi_103391077(Emx1)
GO:0031023	microtubule organizing center organization	0.735523	1	ncbi_103376693(cep135)
GO:0043200	response to amino acid	0.735523	1	ncbi_103377107(ZEB1)
GO:0051607	defense response to virus	0.735523	1	ncbi_103382011(IRF5)
GO:0023052	signaling	0.736538	1	MSTRG.14884(ihhb);ncbi_103376710(DOT1L);ncbi_103376780(Il6st);ncbi_103376933(Psme1);ncbi_103377107(ZEB1);ncbi_103377312(APOD);ncbi_103377879(B4GALT3);ncbi_103378128(HTR1B);ncbi_103378581(DNER);ncbi_103378894(GPC5);ncbi_103379039(SALL1);ncbi_103379072(HDC);ncbi_103379139(pax6);ncbi_103379178(MC1R);ncbi_103379297(--);ncbi_103379492(Necab2);ncbi_103379853(ccnd1);ncbi_103380102(PCLO);ncbi_103380148(B…
GO:0051726	regulation of cell cycle	0.738764	1	ncbi_103377624(FOXG1);ncbi_103379453(blm);ncbi_103379853(ccnd1);ncbi_103382578(igf1);ncbi_103387396(msxc);ncbi_103388035(Npr1);ncbi_103390835(CENPF);ncbi_103394371(GIPC3);ncbi_103396296(Snai2);ncbi_103398075(Ranbp1)
GO:0046879	hormone secretion	0.739812	1	ncbi_103379139(pax6);ncbi_103380604(gja1);ncbi_103389196(glul)
GO:0000079	regulation of cyclin-dependent protein serine/threonine kinase activity	0.742767	1	ncbi_103379853(ccnd1)
GO:0009144	purine nucleoside triphosphate metabolic process	0.742767	1	ncbi_103382578(igf1)
GO:0009205	purine ribonucleoside triphosphate metabolic process	0.742767	1	ncbi_103382578(igf1)
GO:0010948	negative regulation of cell cycle process	0.742767	1	ncbi_103379853(ccnd1)
GO:0040029	regulation of gene expression, epigenetic	0.742767	1	ncbi_103384377(MECP2)
GO:0045944	positive regulation of transcription from RNA polymerase II promoter	0.742767	1	ncbi_103382103(dlx3b)
GO:0046034	ATP metabolic process	0.742767	1	ncbi_103382578(igf1)
GO:1902107	positive regulation of leukocyte differentiation	0.742767	1	MSTRG.14884(ihhb)
GO:1904029	regulation of cyclin-dependent protein kinase activity	0.742767	1	ncbi_103379853(ccnd1)
GO:0046486	glycerolipid metabolic process	0.743893	1	ncbi_103377371(IMPA1);ncbi_103384377(MECP2);ncbi_103387509(FABP2);ncbi_103389662(SCARB1);ncbi_103389737(plcd4);ncbi_103393167(GPX2)
GO:0009891	positive regulation of biosynthetic process	0.744827	1	MSTRG.14884(ihhb);ncbi_103379178(MC1R);ncbi_103379389(Ell);ncbi_103382103(dlx3b);ncbi_103382616(ABCG1);ncbi_103388035(Npr1);ncbi_103390683(tyrp1);ncbi_103395234(RXFP2);ncbi_107989392(Npr1)
GO:0010975	regulation of neuron projection development	0.746207	1	ncbi_103381613(NGFR);ncbi_103396095(GFI1);ncbi_103396409(VIM);ncbi_103397502(MEF2C);ncbi_103398075(Ranbp1)
GO:0006941	striated muscle contraction	0.748479	1	ncbi_103380604(gja1);ncbi_103396289(DSP);ncbi_103399643(--)
GO:0009914	hormone transport	0.748479	1	ncbi_103379139(pax6);ncbi_103380604(gja1);ncbi_103389196(glul)
GO:0006338	chromatin remodeling	0.749812	1	ncbi_103386646(Chd5)
GO:0006633	fatty acid biosynthetic process	0.749812	1	ncbi_103393540(Alox8)
GO:0006942	regulation of striated muscle contraction	0.749812	1	ncbi_103396289(DSP)
GO:0051591	response to cAMP	0.749812	1	ncbi_103395769(Slc5a5)
GO:0051270	regulation of cellular component movement	0.750835	1	MSTRG.14884(ihhb);ncbi_103381613(NGFR);ncbi_103382578(igf1);ncbi_103389662(SCARB1);ncbi_103390075(PTGER4);ncbi_103390715(Anxa5);ncbi_103393203(Arhgdia);ncbi_103396289(DSP);ncbi_103396296(Snai2);ncbi_103396409(VIM);ncbi_103397310(MYO1H);ncbi_103397976(C5)
GO:0050796	regulation of insulin secretion	0.751909	1	ncbi_103380604(gja1);ncbi_103389196(glul)
GO:1903530	regulation of secretion by cell	0.752145	1	ncbi_103378128(HTR1B);ncbi_103379139(pax6);ncbi_103380604(gja1);ncbi_103383904(CHRNA7);ncbi_103385429(Dtnbp1);ncbi_103386707(asic1b);ncbi_103389196(glul)
GO:0032526	response to retinoic acid	0.756666	1	ncbi_103397502(MEF2C)
GO:0051937	catecholamine transport	0.756666	1	ncbi_103383904(CHRNA7)
GO:0022618	ribonucleoprotein complex assembly	0.756908	1	ncbi_103391650(SF1);ncbi_103397020(cnot6l)
GO:0033044	regulation of chromosome organization	0.756913	1	ncbi_103384377(MECP2);ncbi_103394907(Ncor1);ncbi_103396296(Snai2)
GO:0030036	actin cytoskeleton organization	0.760519	1	ncbi_103379731(Spire2);ncbi_103380581(TNNT2);ncbi_103382363(Fscn2);ncbi_103383562(MYH9);ncbi_103384473(Espn);ncbi_103385429(Dtnbp1);ncbi_103387251(FMN2);ncbi_103388271(MYH10);ncbi_103390075(PTGER4);ncbi_103397502(MEF2C);ncbi_103399643(--)
GO:0071705	nitrogen compound transport	0.760519	1	ncbi_103378128(HTR1B);ncbi_103378888(rhcg2);ncbi_103379139(pax6);ncbi_103380156(slc17a8);ncbi_103380604(gja1);ncbi_103383904(CHRNA7);ncbi_103384800(Slc6a17);ncbi_103385785(SLC6A13);ncbi_103389196(glul);ncbi_103392096(SLC25A12);ncbi_103395544(Thoc2)
GO:0090087	regulation of peptide transport	0.761045	1	ncbi_103379139(pax6);ncbi_103380604(gja1);ncbi_103389196(glul)
GO:0001894	tissue homeostasis	0.76182	1	MSTRG.14884(ihhb);ncbi_103393348(SOX10)
GO:0030073	insulin secretion	0.76182	1	ncbi_103380604(gja1);ncbi_103389196(glul)
GO:0006066	alcohol metabolic process	0.763023	1	ncbi_103377371(IMPA1);ncbi_103382616(ABCG1);ncbi_103384377(MECP2);ncbi_103389662(SCARB1);ncbi_103396095(GFI1)
GO:0000082	G1/S transition of mitotic cell cycle	0.763332	1	ncbi_103379853(ccnd1)
GO:0009166	nucleotide catabolic process	0.763332	1	ncbi_103382578(igf1)
GO:0038034	signal transduction in absence of ligand	0.763332	1	ncbi_103396296(Snai2)
GO:0043244	regulation of protein complex disassembly	0.763332	1	ncbi_103383562(MYH9)
GO:0044843	cell cycle G1/S phase transition	0.763332	1	ncbi_103379853(ccnd1)
GO:0045807	positive regulation of endocytosis	0.763332	1	ncbi_103383562(MYH9)
GO:0051261	protein depolymerization	0.763332	1	ncbi_103383562(MYH9)
GO:0072527	pyrimidine-containing compound metabolic process	0.763332	1	ncbi_103381220(Nt5c1a)
GO:0030003	cellular cation homeostasis	0.76568	1	ncbi_103380604(gja1);ncbi_103381244(SLC24A4);ncbi_103382117(Uts2r);ncbi_103383562(MYH9);ncbi_103383682(nachra9);ncbi_103383904(CHRNA7);ncbi_103391252(MCHR2);ncbi_103391529(Tmprss3);ncbi_103399463(--)
GO:0002065	columnar/cuboidal epithelial cell differentiation	0.766646	1	ncbi_103377722(IGSF11);ncbi_103379139(pax6)
GO:0003158	endothelium development	0.766646	1	MSTRG.14884(ihhb);ncbi_103392225(NOSTRIN)
GO:0033043	regulation of organelle organization	0.766906	1	MSTRG.18844(HPS4);ncbi_103381459(vat1);ncbi_103382578(igf1);ncbi_103383326(ELMOD2);ncbi_103383562(MYH9);ncbi_103384377(MECP2);ncbi_103387022(Gpr26);ncbi_103387396(msxc);ncbi_103390075(PTGER4);ncbi_103390076(MAP1B);ncbi_103393167(GPX2);ncbi_103394907(Ncor1);ncbi_103396296(Snai2);ncbi_103397020(cnot6l);ncbi_103398075(Ranbp1)
GO:0050896	response to stimulus	0.768896	1	MSTRG.14884(ihhb);ncbi_103376710(DOT1L);ncbi_103376780(Il6st);ncbi_103376933(Psme1);ncbi_103377107(ZEB1);ncbi_103377154(PLOD2);ncbi_103377312(APOD);ncbi_103377371(IMPA1);ncbi_103377435(GGH);ncbi_103377624(FOXG1);ncbi_103377879(B4GALT3);ncbi_103378071(VTN);ncbi_103378128(HTR1B);ncbi_103378543(tyr);ncbi_103378581(DNER);ncbi_103378894(GPC5);ncbi_103379039(SALL1);ncbi_103379072(HDC);ncbi_103379139(pa…
GO:0007610	behavior	0.768929	1	ncbi_103377232(CSTB);ncbi_103378128(HTR1B);ncbi_103380604(gja1);ncbi_103382117(Uts2r);ncbi_103383505(MYO15A);ncbi_103383904(CHRNA7);ncbi_103384377(MECP2);ncbi_103384473(Espn);ncbi_103386707(asic1b);ncbi_103389065(DBH);ncbi_103391252(MCHR2);ncbi_103393812(wdyhv1);ncbi_103394853(pou4f3);ncbi_103397502(MEF2C);ncbi_103397976(C5)
GO:0007411	axon guidance	0.769137	1	MSTRG.14884(ihhb);ncbi_103377624(FOXG1);ncbi_103394853(pou4f3)
GO:0033500	carbohydrate homeostasis	0.769137	1	ncbi_103379139(pax6);ncbi_103381613(NGFR);ncbi_103389065(DBH)
GO:0034329	cell junction assembly	0.769137	1	ncbi_103380604(gja1);ncbi_103393540(Alox8);ncbi_103396296(Snai2)
GO:0003407	neural retina development	0.769816	1	ncbi_103379139(pax6)
GO:0010717	regulation of epithelial to mesenchymal transition	0.769816	1	ncbi_103396296(Snai2)
GO:0050730	regulation of peptidyl-tyrosine phosphorylation	0.769816	1	ncbi_103382578(igf1)
GO:0090305	nucleic acid phosphodiester bond hydrolysis	0.769816	1	ncbi_103397020(cnot6l)
GO:1903708	positive regulation of hemopoiesis	0.769816	1	MSTRG.14884(ihhb)
GO:0003002	regionalization	0.773528	1	MSTRG.14884(ihhb);ncbi_103377624(FOXG1);ncbi_103379139(pax6);ncbi_103382578(igf1);ncbi_103384216(--);ncbi_103385841(CELSR2);ncbi_103387396(msxc);ncbi_103391077(Emx1);ncbi_103396296(Snai2);ncbi_103397502(MEF2C)
GO:0032989	cellular component morphogenesis	0.775257	1	MSTRG.14884(ihhb);ncbi_103377624(FOXG1);ncbi_103379039(SALL1);ncbi_103379072(HDC);ncbi_103379139(pax6);ncbi_103380604(gja1);ncbi_103381613(NGFR);ncbi_103382103(dlx3b);ncbi_103383562(MYH9);ncbi_103384484(Hes5);ncbi_103384675(Lamb2);ncbi_103385429(Dtnbp1);ncbi_103385841(CELSR2);ncbi_103387112(Six2);ncbi_103387396(msxc);ncbi_103388271(MYH10);ncbi_103389194(macir);ncbi_103390037(Unc5d);ncbi_103390076…
GO:0007009	plasma membrane organization	0.776045	1	ncbi_103388271(MYH10);ncbi_103397600(krt18)
GO:0008645	hexose transport	0.776045	1	ncbi_103381613(NGFR);ncbi_103382578(igf1)
GO:0006605	protein targeting	0.776111	1	MSTRG.14884(ihhb);ncbi_103377312(APOD);ncbi_103382578(igf1);ncbi_103391803(rpl8);ncbi_103396296(Snai2);ncbi_103396450(APOD);ncbi_103397310(MYO1H);ncbi_103398463(Apc2)
GO:0002067	glandular epithelial cell differentiation	0.776123	1	ncbi_103379139(pax6)
GO:0007266	Rho protein signal transduction	0.776123	1	ncbi_103381613(NGFR)
GO:0009615	response to virus	0.776123	1	ncbi_103382011(IRF5)
GO:0035023	regulation of Rho protein signal transduction	0.776123	1	ncbi_103381613(NGFR)
GO:0043255	regulation of carbohydrate biosynthetic process	0.776123	1	ncbi_103382578(igf1)
GO:0048844	artery morphogenesis	0.776123	1	ncbi_103387112(Six2)
GO:1903707	negative regulation of hemopoiesis	0.776123	1	MSTRG.14884(ihhb)
GO:2000736	regulation of stem cell differentiation	0.776123	1	ncbi_103396296(Snai2)
GO:0031960	response to corticosteroid	0.777006	1	ncbi_103378128(HTR1B);ncbi_103379743(Tat);ncbi_103379853(ccnd1)
GO:0007346	regulation of mitotic cell cycle	0.779803	1	ncbi_103379853(ccnd1);ncbi_103382578(igf1);ncbi_103390835(CENPF);ncbi_103398075(Ranbp1)
GO:0030510	regulation of BMP signaling pathway	0.780619	1	MSTRG.14884(ihhb);ncbi_103387396(msxc)
GO:0045786	negative regulation of cell cycle	0.780619	1	ncbi_103379853(ccnd1);ncbi_103388035(Npr1)
GO:0071826	ribonucleoprotein complex subunit organization	0.780619	1	ncbi_103391650(SF1);ncbi_103397020(cnot6l)
GO:0021537	telencephalon development	0.780857	1	ncbi_103379039(SALL1);ncbi_103379139(pax6);ncbi_103384120(FGF20)
GO:0070201	regulation of establishment of protein localization	0.781218	1	MSTRG.14884(ihhb);ncbi_103377312(APOD);ncbi_103380604(gja1);ncbi_103382578(igf1);ncbi_103389196(glul);ncbi_103396296(Snai2);ncbi_103396450(APOD);ncbi_103398463(Apc2)
GO:0001678	cellular glucose homeostasis	0.782257	1	ncbi_103379139(pax6)
GO:0006664	glycolipid metabolic process	0.782257	1	ncbi_103378785(A3galt2)
GO:0010906	regulation of glucose metabolic process	0.782257	1	ncbi_103382578(igf1)
GO:0018022	peptidyl-lysine methylation	0.782257	1	ncbi_103386646(Chd5)
GO:0060840	artery development	0.782257	1	ncbi_103387112(Six2)
GO:0072330	monocarboxylic acid biosynthetic process	0.782257	1	ncbi_103393540(Alox8)
GO:1903509	liposaccharide metabolic process	0.782257	1	ncbi_103378785(A3galt2)
GO:0002683	negative regulation of immune system process	0.784653	1	MSTRG.14884(ihhb);ncbi_103390075(PTGER4);ncbi_103397976(C5)
GO:0006935	chemotaxis	0.784881	1	MSTRG.14884(ihhb);ncbi_103377624(FOXG1);ncbi_103379072(HDC);ncbi_103379139(pax6);ncbi_103381613(NGFR);ncbi_103382103(dlx3b);ncbi_103383562(MYH9);ncbi_103384675(Lamb2);ncbi_103388271(MYH10);ncbi_103390037(Unc5d);ncbi_103391119(ATOH1);ncbi_103394853(pou4f3);ncbi_103396238(gpc1);ncbi_103397976(C5)
GO:0009116	nucleoside metabolic process	0.785112	1	ncbi_103381220(Nt5c1a);ncbi_103382578(igf1)
GO:0015749	monosaccharide transport	0.785112	1	ncbi_103381613(NGFR);ncbi_103382578(igf1)
GO:0048518	positive regulation of biological process	0.786796	1	MSTRG.14884(ihhb);MSTRG.18844(HPS4);ncbi_103376780(Il6st);ncbi_103376933(Psme1);ncbi_103377107(ZEB1);ncbi_103377624(FOXG1);ncbi_103377879(B4GALT3);ncbi_103378071(VTN);ncbi_103379039(SALL1);ncbi_103379139(pax6);ncbi_103379178(MC1R);ncbi_103379389(Ell);ncbi_103379453(blm);ncbi_103379853(ccnd1);ncbi_103380536(nr2c1-b);ncbi_103380604(gja1);ncbi_103381613(NGFR);ncbi_103382011(IRF5);ncbi_103382103(dlx3…
GO:0044092	negative regulation of molecular function	0.788191	1	ncbi_103377232(CSTB);ncbi_103380148(Bhlhe41);ncbi_103387177(GPS2);ncbi_103387396(msxc);ncbi_103389749(COL28A1);ncbi_103392311(TMBIM1);ncbi_103396095(GFI1)
GO:0046474	glycerophospholipid biosynthetic process	0.788225	1	ncbi_103377371(IMPA1)
GO:0046488	phosphatidylinositol metabolic process	0.788225	1	ncbi_103377371(IMPA1)
GO:0051100	negative regulation of binding	0.788225	1	ncbi_103387396(msxc)
GO:2001242	regulation of intrinsic apoptotic signaling pathway	0.788225	1	ncbi_103396296(Snai2)
GO:0030335	positive regulation of cell migration	0.789523	1	ncbi_103396296(Snai2);ncbi_103397310(MYO1H)
GO:0042770	signal transduction in response to DNA damage	0.789523	1	ncbi_103376933(Psme1);ncbi_103396296(Snai2)
GO:0051325	interphase	0.789523	1	ncbi_103376933(Psme1);ncbi_103379853(ccnd1)
GO:0042330	taxis	0.790758	1	MSTRG.14884(ihhb);ncbi_103377624(FOXG1);ncbi_103379072(HDC);ncbi_103379139(pax6);ncbi_103381613(NGFR);ncbi_103382103(dlx3b);ncbi_103383562(MYH9);ncbi_103384675(Lamb2);ncbi_103388271(MYH10);ncbi_103390037(Unc5d);ncbi_103391119(ATOH1);ncbi_103394853(pou4f3);ncbi_103396238(gpc1);ncbi_103397976(C5)
GO:0051049	regulation of transport	0.791522	1	MSTRG.14884(ihhb);ncbi_103377312(APOD);ncbi_103378128(HTR1B);ncbi_103379139(pax6);ncbi_103379762(ANPEP);ncbi_103380604(gja1);ncbi_103382035(CA4);ncbi_103382117(Uts2r);ncbi_103382578(igf1);ncbi_103382616(ABCG1);ncbi_103383562(MYH9);ncbi_103383904(CHRNA7);ncbi_103385429(Dtnbp1);ncbi_103386707(asic1b);ncbi_103388035(Npr1);ncbi_103389196(glul);ncbi_103390076(MAP1B);ncbi_103392037(GPM6B);ncbi_10339629…
GO:2000145	regulation of cell motility	0.791975	1	MSTRG.14884(ihhb);ncbi_103381613(NGFR);ncbi_103382578(igf1);ncbi_103389662(SCARB1);ncbi_103390075(PTGER4);ncbi_103390715(Anxa5);ncbi_103393203(Arhgdia);ncbi_103396296(Snai2);ncbi_103396409(VIM);ncbi_103397310(MYO1H);ncbi_103397976(C5)
GO:0007626	locomotory behavior	0.793855	1	ncbi_103377232(CSTB);ncbi_103384377(MECP2)
GO:2000147	positive regulation of cell motility	0.793855	1	ncbi_103396296(Snai2);ncbi_103397310(MYO1H)
GO:0002460	adaptive immune response based on somatic recombination of immune receptors built from immunoglobulin superfamily domains	0.794029	1	ncbi_103397502(MEF2C)
GO:0006090	pyruvate metabolic process	0.794029	1	ncbi_103382578(igf1)
GO:0009167	purine ribonucleoside monophosphate metabolic process	0.794029	1	ncbi_103382578(igf1)
GO:0010771	negative regulation of cell morphogenesis involved in differentiation	0.794029	1	ncbi_103393203(Arhgdia)
GO:0043112	receptor metabolic process	0.794029	1	ncbi_103378128(HTR1B)
GO:0046578	regulation of Ras protein signal transduction	0.798108	1	ncbi_103381613(NGFR);ncbi_103382578(igf1)
GO:0016482	cytoplasmic transport	0.798315	1	MSTRG.14884(ihhb);ncbi_103377312(APOD);ncbi_103379519(Nemf);ncbi_103382578(igf1);ncbi_103383562(MYH9);ncbi_103394998(nsrp1);ncbi_103395544(Thoc2);ncbi_103396296(Snai2);ncbi_103396450(APOD);ncbi_103397600(krt18);ncbi_103398463(Apc2)
GO:0009966	regulation of signal transduction	0.798633	1	MSTRG.14884(ihhb);ncbi_103376933(Psme1);ncbi_103377107(ZEB1);ncbi_103377312(APOD);ncbi_103379039(SALL1);ncbi_103379178(MC1R);ncbi_103379853(ccnd1);ncbi_103380536(nr2c1-b);ncbi_103380604(gja1);ncbi_103381314(CD109);ncbi_103381613(NGFR);ncbi_103382103(dlx3b);ncbi_103382265(Syde1);ncbi_103382578(igf1);ncbi_103383562(MYH9);ncbi_103383759(kita);ncbi_103384120(FGF20);ncbi_103384216(--);ncbi_103386441(A…
GO:0006355	regulation of transcription, DNA-templated	0.798843	1	MSTRG.14884(ihhb);ncbi_103377107(ZEB1);ncbi_103377624(FOXG1);ncbi_103377635(BARX2);ncbi_103379039(SALL1);ncbi_103379139(pax6);ncbi_103379178(MC1R);ncbi_103379389(Ell);ncbi_103379453(blm);ncbi_103379853(ccnd1);ncbi_103380148(Bhlhe41);ncbi_103380156(slc17a8);ncbi_103380536(nr2c1-b);ncbi_103380807(Ylpm1);ncbi_103382102(dlx4b);ncbi_103382103(dlx3b);ncbi_103382578(igf1);ncbi_103384120(FGF20);ncbi_1033…
GO:0043065	positive regulation of apoptotic process	0.7993	1	ncbi_103377879(B4GALT3);ncbi_103387396(msxc);ncbi_103397502(MEF2C)
GO:0016192	vesicle-mediated transport	0.799374	1	MSTRG.14884(ihhb);ncbi_103378071(VTN);ncbi_103378128(HTR1B);ncbi_103378581(DNER);ncbi_103382578(igf1);ncbi_103383326(ELMOD2);ncbi_103383560(RIN3);ncbi_103383562(MYH9);ncbi_103383904(CHRNA7);ncbi_103385429(Dtnbp1);ncbi_103388271(MYH10);ncbi_103389662(SCARB1);ncbi_103391401(CLINT1);ncbi_103392493(LRP1B);ncbi_103396645(--);ncbi_103397600(krt18)
GO:0007368	determination of left/right symmetry	0.799674	1	MSTRG.14884(ihhb)
GO:0009126	purine nucleoside monophosphate metabolic process	0.799674	1	ncbi_103382578(igf1)
GO:0009199	ribonucleoside triphosphate metabolic process	0.799674	1	ncbi_103382578(igf1)
GO:0010827	regulation of glucose transport	0.799674	1	ncbi_103382578(igf1)
GO:0009150	purine ribonucleotide metabolic process	0.79994	1	ncbi_103382578(igf1);ncbi_103388035(Npr1);ncbi_103392096(SLC25A12);ncbi_103397147(slc25a25a);ncbi_107989392(Npr1)
GO:0051272	positive regulation of cellular component movement	0.802283	1	ncbi_103396296(Snai2);ncbi_103397310(MYO1H)
GO:1901657	glycosyl compound metabolic process	0.802283	1	ncbi_103381220(Nt5c1a);ncbi_103382578(igf1)
GO:1903506	regulation of nucleic acid-templated transcription	0.802434	1	MSTRG.14884(ihhb);ncbi_103377107(ZEB1);ncbi_103377624(FOXG1);ncbi_103377635(BARX2);ncbi_103379039(SALL1);ncbi_103379139(pax6);ncbi_103379178(MC1R);ncbi_103379389(Ell);ncbi_103379453(blm);ncbi_103379853(ccnd1);ncbi_103380148(Bhlhe41);ncbi_103380156(slc17a8);ncbi_103380536(nr2c1-b);ncbi_103380807(Ylpm1);ncbi_103382102(dlx4b);ncbi_103382103(dlx3b);ncbi_103382578(igf1);ncbi_103384120(FGF20);ncbi_1033…
GO:0002218	activation of innate immune response	0.802829	1	ncbi_103376933(Psme1);ncbi_103382011(IRF5);ncbi_103397502(MEF2C)
GO:0002758	innate immune response-activating signal transduction	0.802829	1	ncbi_103376933(Psme1);ncbi_103382011(IRF5);ncbi_103397502(MEF2C)
GO:0048017	inositol lipid-mediated signaling	0.802829	1	ncbi_103382578(igf1);ncbi_103384120(FGF20);ncbi_103392008(GPR143)
GO:0000280	nuclear division	0.805004	1	ncbi_103379731(Spire2);ncbi_103382578(igf1);ncbi_103385871(PBRM1);ncbi_103387251(FMN2);ncbi_103387396(msxc);ncbi_103398075(Ranbp1)
GO:0002250	adaptive immune response	0.805166	1	ncbi_103397502(MEF2C)
GO:0008038	neuron recognition	0.805166	1	ncbi_103377624(FOXG1)
GO:0051650	establishment of vesicle localization	0.805166	1	ncbi_103385429(Dtnbp1)
GO:0060606	tube closure	0.805166	1	ncbi_103379039(SALL1)
GO:0006875	cellular metal ion homeostasis	0.805482	1	ncbi_103380604(gja1);ncbi_103381244(SLC24A4);ncbi_103382117(Uts2r);ncbi_103383562(MYH9);ncbi_103383682(nachra9);ncbi_103383904(CHRNA7);ncbi_103391252(MCHR2);ncbi_103391529(Tmprss3)
GO:0015980	energy derivation by oxidation of organic compounds	0.805728	1	ncbi_103382578(igf1);ncbi_103384377(MECP2);ncbi_103392096(SLC25A12);ncbi_103397147(slc25a25a)
GO:0048522	positive regulation of cellular process	0.806072	1	MSTRG.14884(ihhb);MSTRG.18844(HPS4);ncbi_103376933(Psme1);ncbi_103377107(ZEB1);ncbi_103377624(FOXG1);ncbi_103377879(B4GALT3);ncbi_103378071(VTN);ncbi_103379039(SALL1);ncbi_103379139(pax6);ncbi_103379178(MC1R);ncbi_103379389(Ell);ncbi_103379453(blm);ncbi_103379853(ccnd1);ncbi_103380536(nr2c1-b);ncbi_103380604(gja1);ncbi_103381613(NGFR);ncbi_103382011(IRF5);ncbi_103382103(dlx3b);ncbi_103382117(Uts2…
GO:0043068	positive regulation of programmed cell death	0.806306	1	ncbi_103377879(B4GALT3);ncbi_103387396(msxc);ncbi_103397502(MEF2C)
GO:0006457	protein folding	0.806382	1	ncbi_103389240(TUBA1A);ncbi_103392215(tuba)
GO:1901701	cellular response to oxygen-containing compound	0.806382	1	ncbi_103381613(NGFR);ncbi_103398075(Ranbp1)
GO:0051259	protein oligomerization	0.808348	1	ncbi_103382428(Scube1);ncbi_103385315(Scube3);ncbi_103386707(asic1b);ncbi_103389196(glul);ncbi_103390715(Anxa5);ncbi_103391247(GPX3);ncbi_103398681(CHRNA2)
GO:0006874	cellular calcium ion homeostasis	0.808429	1	ncbi_103380604(gja1);ncbi_103382117(Uts2r);ncbi_103383562(MYH9);ncbi_103383682(nachra9);ncbi_103391252(MCHR2)
GO:0045087	innate immune response	0.808788	1	ncbi_103376933(Psme1);ncbi_103382011(IRF5);ncbi_103391900(hpx);ncbi_103397502(MEF2C)
GO:1903706	regulation of hemopoiesis	0.809732	1	MSTRG.14884(ihhb);ncbi_103377107(ZEB1);ncbi_103397502(MEF2C)
GO:0045184	establishment of protein localization	0.809862	1	MSTRG.14884(ihhb);MSTRG.18844(HPS4);ncbi_103377312(APOD);ncbi_103380604(gja1);ncbi_103381613(NGFR);ncbi_103382578(igf1);ncbi_103382616(ABCG1);ncbi_103384120(FGF20);ncbi_103387112(Six2);ncbi_103387565(Golga4);ncbi_103388882(zdhhc3a);ncbi_103389196(glul);ncbi_103389816(Mlph);ncbi_103391749(Vtcn1);ncbi_103391803(rpl8);ncbi_103392819(Tspan10);ncbi_103394244(--);ncbi_103394371(GIPC3);ncbi_103396296(Sn…
GO:0008104	protein localization	0.81038	1	MSTRG.14884(ihhb);MSTRG.18844(HPS4);ncbi_103377312(APOD);ncbi_103379139(pax6);ncbi_103380604(gja1);ncbi_103381065(Ush2A);ncbi_103381613(NGFR);ncbi_103382578(igf1);ncbi_103382616(ABCG1);ncbi_103383562(MYH9);ncbi_103384120(FGF20);ncbi_103385841(CELSR2);ncbi_103387112(Six2);ncbi_103387251(FMN2);ncbi_103387565(Golga4);ncbi_103388882(zdhhc3a);ncbi_103389196(glul);ncbi_103389816(Mlph);ncbi_103391650(SF…
GO:0008643	carbohydrate transport	0.810405	1	ncbi_103381613(NGFR);ncbi_103382578(igf1)
GO:0030509	BMP signaling pathway	0.810405	1	MSTRG.14884(ihhb);ncbi_103387396(msxc)
GO:0071772	response to BMP	0.810405	1	MSTRG.14884(ihhb);ncbi_103387396(msxc)
GO:0071773	cellular response to BMP stimulus	0.810405	1	MSTRG.14884(ihhb);ncbi_103387396(msxc)
GO:0002688	regulation of leukocyte chemotaxis	0.810507	1	ncbi_103397976(C5)
GO:0007498	mesoderm development	0.810507	1	ncbi_103379039(SALL1)
GO:0008630	intrinsic apoptotic signaling pathway in response to DNA damage	0.810507	1	ncbi_103396296(Snai2)
GO:0055074	calcium ion homeostasis	0.811195	1	ncbi_103380604(gja1);ncbi_103382117(Uts2r);ncbi_103383562(MYH9);ncbi_103383682(nachra9);ncbi_103391252(MCHR2)
GO:0006470	protein dephosphorylation	0.813106	1	MSTRG.14884(ihhb);ncbi_103380067(Ptprq);ncbi_103397502(MEF2C)
GO:0043900	regulation of multi-organism process	0.813106	1	MSTRG.14884(ihhb);ncbi_103388035(Npr1);ncbi_103388208(CRP)
GO:0097285	cell-type specific apoptotic process	0.813106	1	ncbi_103382578(igf1);ncbi_103383759(kita);ncbi_103397502(MEF2C)
GO:0010628	positive regulation of gene expression	0.813929	1	MSTRG.14884(ihhb);ncbi_103379389(Ell);ncbi_103382103(dlx3b);ncbi_103383562(MYH9);ncbi_103386031(NELFCD)
GO:0010468	regulation of gene expression	0.814322	1	MSTRG.14884(ihhb);ncbi_103377107(ZEB1);ncbi_103377624(FOXG1);ncbi_103377635(BARX2);ncbi_103379039(SALL1);ncbi_103379139(pax6);ncbi_103379178(MC1R);ncbi_103379389(Ell);ncbi_103379453(blm);ncbi_103379853(ccnd1);ncbi_103380148(Bhlhe41);ncbi_103380156(slc17a8);ncbi_103380536(nr2c1-b);ncbi_103380604(gja1);ncbi_103380807(Ylpm1);ncbi_103382011(IRF5);ncbi_103382102(dlx4b);ncbi_103382103(dlx3b);ncbi_10338…
GO:0090066	regulation of anatomical structure size	0.815518	1	ncbi_103378128(HTR1B);ncbi_103380604(gja1);ncbi_103382117(Uts2r);ncbi_103383562(MYH9);ncbi_103389065(DBH);ncbi_103391803(rpl8);ncbi_103393167(GPX2)
GO:0060411	cardiac septum morphogenesis	0.815702	1	ncbi_103387396(msxc)
GO:0006164	purine nucleotide biosynthetic process	0.81643	1	ncbi_103388035(Npr1);ncbi_103392096(SLC25A12);ncbi_107989392(Npr1)
GO:0009152	purine ribonucleotide biosynthetic process	0.81643	1	ncbi_103388035(Npr1);ncbi_103392096(SLC25A12);ncbi_107989392(Npr1)
GO:0001558	regulation of cell growth	0.816631	1	ncbi_103382117(Uts2r);ncbi_103387565(Golga4);ncbi_103388035(Npr1);ncbi_103390076(MAP1B);ncbi_103397600(krt18)
GO:1903034	regulation of response to wounding	0.818229	1	ncbi_103378071(VTN);ncbi_103393167(GPX2)
GO:0009259	ribonucleotide metabolic process	0.819302	1	ncbi_103382578(igf1);ncbi_103388035(Npr1);ncbi_103392096(SLC25A12);ncbi_103397147(slc25a25a);ncbi_107989392(Npr1)
GO:0030323	respiratory tube development	0.819704	1	MSTRG.14884(ihhb);ncbi_103382578(igf1);ncbi_103384120(FGF20)
GO:0072522	purine-containing compound biosynthetic process	0.819704	1	ncbi_103388035(Npr1);ncbi_103392096(SLC25A12);ncbi_107989392(Npr1)
GO:0007584	response to nutrient	0.820755	1	ncbi_103390076(MAP1B)
GO:0032963	collagen metabolic process	0.820755	1	ncbi_103393888(COL5A1)
GO:0043487	regulation of RNA stability	0.820755	1	ncbi_103397020(cnot6l)
GO:0045333	cellular respiration	0.820755	1	ncbi_103384377(MECP2)
GO:0050906	detection of stimulus involved in sensory perception	0.820755	1	ncbi_103399558(sox2)
GO:0009101	glycoprotein biosynthetic process	0.821941	1	ncbi_103377879(B4GALT3);ncbi_103378785(A3galt2);ncbi_103379170(SPON1);ncbi_103395738(B3GNT3);ncbi_103399385(B3GNT3)
GO:0009755	hormone-mediated signaling pathway	0.822928	1	ncbi_103380156(slc17a8);ncbi_103380536(nr2c1-b);ncbi_103391650(SF1)
GO:0044710	single-organism metabolic process	0.823518	1	MSTRG.14884(ihhb);MSTRG.4434(Chst12);ncbi_103376933(Psme1);ncbi_103377154(PLOD2);ncbi_103377312(APOD);ncbi_103377371(IMPA1);ncbi_103377879(B4GALT3);ncbi_103378128(HTR1B);ncbi_103378249(PLA2G3);ncbi_103378543(tyr);ncbi_103378711(Fut9);ncbi_103378785(A3galt2);ncbi_103378894(GPC5);ncbi_103379039(SALL1);ncbi_103379072(HDC);ncbi_103379170(SPON1);ncbi_103379178(MC1R);ncbi_103379453(blm);ncbi_103379743(…
GO:0007154	cell communication	0.824711	1	MSTRG.14884(ihhb);ncbi_103376710(DOT1L);ncbi_103376780(Il6st);ncbi_103376933(Psme1);ncbi_103377107(ZEB1);ncbi_103377312(APOD);ncbi_103377879(B4GALT3);ncbi_103378128(HTR1B);ncbi_103378581(DNER);ncbi_103378894(GPC5);ncbi_103379039(SALL1);ncbi_103379072(HDC);ncbi_103379139(pax6);ncbi_103379178(MC1R);ncbi_103379297(--);ncbi_103379492(Necab2);ncbi_103379853(ccnd1);ncbi_103380102(PCLO);ncbi_103380148(B…
GO:0031347	regulation of defense response	0.824754	1	ncbi_103376933(Psme1);ncbi_103382011(IRF5);ncbi_103383904(CHRNA7);ncbi_103390075(PTGER4);ncbi_103391900(hpx);ncbi_103393167(GPX2);ncbi_103397502(MEF2C)
GO:0002263	cell activation involved in immune response	0.825671	1	ncbi_103390075(PTGER4)
GO:0002366	leukocyte activation involved in immune response	0.825671	1	ncbi_103390075(PTGER4)
GO:0003279	cardiac septum development	0.825671	1	ncbi_103387396(msxc)
GO:0008654	phospholipid biosynthetic process	0.825671	1	ncbi_103377371(IMPA1)
GO:0014066	regulation of phosphatidylinositol 3-kinase signaling	0.825671	1	ncbi_103382578(igf1)
GO:0030168	platelet activation	0.825671	1	ncbi_103383562(MYH9)
GO:0042590	antigen processing and presentation of exogenous peptide antigen via MHC class I	0.825671	1	ncbi_103376933(Psme1)
GO:0098813	nuclear chromosome segregation	0.825671	1	ncbi_103387251(FMN2)
GO:0045862	positive regulation of proteolysis	0.825763	1	ncbi_103376933(Psme1);ncbi_103383562(MYH9)
GO:0006996	organelle organization	0.826541	1	MSTRG.14884(ihhb);MSTRG.18844(HPS4);ncbi_103376693(cep135);ncbi_103376710(DOT1L);ncbi_103376886(MIS18BP1);ncbi_103379039(SALL1);ncbi_103379139(pax6);ncbi_103379453(blm);ncbi_103379731(Spire2);ncbi_103379853(ccnd1);ncbi_103380581(TNNT2);ncbi_103380815(Nin);ncbi_103381245(Plek2);ncbi_103381459(vat1);ncbi_103382363(Fscn2);ncbi_103382578(igf1);ncbi_103383326(ELMOD2);ncbi_103383562(MYH9);ncbi_10338437…
GO:0031344	regulation of cell projection organization	0.827006	1	ncbi_103379139(pax6);ncbi_103381613(NGFR);ncbi_103384473(Espn);ncbi_103396095(GFI1);ncbi_103396409(VIM);ncbi_103397502(MEF2C);ncbi_103398075(Ranbp1)
GO:0006469	negative regulation of protein kinase activity	0.830451	1	ncbi_103387177(GPS2)
GO:0016051	carbohydrate biosynthetic process	0.830451	1	ncbi_103382578(igf1)
GO:0031058	positive regulation of histone modification	0.830451	1	ncbi_103396296(Snai2)
GO:1903310	positive regulation of chromatin modification	0.830451	1	ncbi_103396296(Snai2)
GO:0006631	fatty acid metabolic process	0.83188	1	ncbi_103390083(PTGES);ncbi_103390683(tyrp1);ncbi_103393167(GPX2);ncbi_103393540(Alox8)
GO:0048285	organelle fission	0.832186	1	ncbi_103379731(Spire2);ncbi_103382578(igf1);ncbi_103385871(PBRM1);ncbi_103387251(FMN2);ncbi_103387396(msxc);ncbi_103398075(Ranbp1)
GO:0019693	ribose phosphate metabolic process	0.832192	1	ncbi_103382578(igf1);ncbi_103388035(Npr1);ncbi_103392096(SLC25A12);ncbi_103397147(slc25a25a);ncbi_107989392(Npr1)
GO:0009161	ribonucleoside monophosphate metabolic process	0.835102	1	ncbi_103382578(igf1)
GO:0010469	regulation of receptor activity	0.835102	1	ncbi_103397502(MEF2C)
GO:0042593	glucose homeostasis	0.835102	1	ncbi_103379139(pax6)
GO:0051952	regulation of amine transport	0.835102	1	ncbi_103383904(CHRNA7)
GO:0019725	cellular homeostasis	0.836045	1	ncbi_103379139(pax6);ncbi_103380604(gja1);ncbi_103381244(SLC24A4);ncbi_103382117(Uts2r);ncbi_103382920(CKB);ncbi_103383562(MYH9);ncbi_103383682(nachra9);ncbi_103383904(CHRNA7);ncbi_103391252(MCHR2);ncbi_103391529(Tmprss3);ncbi_103393167(GPX2);ncbi_103399463(--)
GO:0008219	cell death	0.836783	1	MSTRG.14884(ihhb);ncbi_103376933(Psme1);ncbi_103377879(B4GALT3);ncbi_103379139(pax6);ncbi_103380604(gja1);ncbi_103381613(NGFR);ncbi_103382011(IRF5);ncbi_103382578(igf1);ncbi_103383759(kita);ncbi_103383861(BNC2);ncbi_103384377(MECP2);ncbi_103386114(krt8);ncbi_103386588(magi3);ncbi_103387112(Six2);ncbi_103387251(FMN2);ncbi_103387396(msxc);ncbi_103389065(DBH);ncbi_103390037(Unc5d);ncbi_103390076(MAP…
GO:0009260	ribonucleotide biosynthetic process	0.838321	1	ncbi_103388035(Npr1);ncbi_103392096(SLC25A12);ncbi_107989392(Npr1)
GO:0015833	peptide transport	0.838321	1	ncbi_103379139(pax6);ncbi_103380604(gja1);ncbi_103389196(glul)
GO:0046390	ribose phosphate biosynthetic process	0.838321	1	ncbi_103388035(Npr1);ncbi_103392096(SLC25A12);ncbi_107989392(Npr1)
GO:0051707	response to other organism	0.838906	1	ncbi_103381613(NGFR);ncbi_103382011(IRF5);ncbi_103382403(Abcc3);ncbi_103389662(SCARB1);ncbi_103390075(PTGER4);ncbi_103390083(PTGES);ncbi_103393167(GPX2);ncbi_103396095(GFI1);ncbi_103397502(MEF2C)
GO:0002244	hematopoietic progenitor cell differentiation	0.839625	1	MSTRG.14884(ihhb)
GO:0006073	cellular glucan metabolic process	0.839625	1	ncbi_103382578(igf1)
GO:0033673	negative regulation of kinase activity	0.839625	1	ncbi_103387177(GPS2)
GO:0044042	glucan metabolic process	0.839625	1	ncbi_103382578(igf1)
GO:0051439	regulation of ubiquitin-protein ligase activity involved in mitotic cell cycle	0.839625	1	ncbi_103376933(Psme1)
GO:0000075	cell cycle checkpoint	0.839997	1	ncbi_103379453(blm);ncbi_103379853(ccnd1)
GO:0015031	protein transport	0.840504	1	MSTRG.14884(ihhb);MSTRG.18844(HPS4);ncbi_103377312(APOD);ncbi_103380604(gja1);ncbi_103381613(NGFR);ncbi_103382578(igf1);ncbi_103382616(ABCG1);ncbi_103384120(FGF20);ncbi_103387112(Six2);ncbi_103387565(Golga4);ncbi_103388882(zdhhc3a);ncbi_103389196(glul);ncbi_103389816(Mlph);ncbi_103391749(Vtcn1);ncbi_103391803(rpl8);ncbi_103394371(GIPC3);ncbi_103396296(Snai2);ncbi_103396450(APOD);ncbi_103397310(MY…
GO:0007389	pattern specification process	0.842137	1	MSTRG.14884(ihhb);ncbi_103377624(FOXG1);ncbi_103379139(pax6);ncbi_103379498(MYH4);ncbi_103382578(igf1);ncbi_103384216(--);ncbi_103385841(CELSR2);ncbi_103387112(Six2);ncbi_103387396(msxc);ncbi_103391077(Emx1);ncbi_103395905(DNAH11);ncbi_103396296(Snai2);ncbi_103397502(MEF2C)
GO:0040012	regulation of locomotion	0.842856	1	MSTRG.14884(ihhb);ncbi_103377107(ZEB1);ncbi_103381613(NGFR);ncbi_103382578(igf1);ncbi_103389662(SCARB1);ncbi_103390075(PTGER4);ncbi_103390715(Anxa5);ncbi_103393203(Arhgdia);ncbi_103396296(Snai2);ncbi_103396409(VIM);ncbi_103397310(MYO1H);ncbi_103397976(C5)
GO:0009952	anterior/posterior pattern specification	0.843387	1	ncbi_103379139(pax6);ncbi_103385841(CELSR2)
GO:0046496	nicotinamide nucleotide metabolic process	0.844024	1	ncbi_103382578(igf1)
GO:0051351	positive regulation of ligase activity	0.844024	1	ncbi_103376933(Psme1)
GO:0051443	positive regulation of ubiquitin-protein transferase activity	0.844024	1	ncbi_103376933(Psme1)
GO:0070507	regulation of microtubule cytoskeleton organization	0.844024	1	ncbi_103390076(MAP1B)
GO:0071103	DNA conformation change	0.844024	1	ncbi_103379453(blm)
GO:0019932	second-messenger-mediated signaling	0.844148	1	ncbi_103379492(Necab2);ncbi_103382578(igf1);ncbi_103392008(GPR143)
GO:0006461	protein complex assembly	0.846793	1	ncbi_103379453(blm);ncbi_103380604(gja1);ncbi_103380815(Nin);ncbi_103382428(Scube1);ncbi_103385315(Scube3);ncbi_103385857(FBLIM1);ncbi_103386646(Chd5);ncbi_103386707(asic1b);ncbi_103389196(glul);ncbi_103389240(TUBA1A);ncbi_103390075(PTGER4);ncbi_103390715(Anxa5);ncbi_103391247(GPX3);ncbi_103392215(tuba);ncbi_103394907(Ncor1);ncbi_103395240(--);ncbi_103398681(CHRNA2)
GO:0070271	protein complex biogenesis	0.846793	1	ncbi_103379453(blm);ncbi_103380604(gja1);ncbi_103380815(Nin);ncbi_103382428(Scube1);ncbi_103385315(Scube3);ncbi_103385857(FBLIM1);ncbi_103386646(Chd5);ncbi_103386707(asic1b);ncbi_103389196(glul);ncbi_103389240(TUBA1A);ncbi_103390075(PTGER4);ncbi_103390715(Anxa5);ncbi_103391247(GPX3);ncbi_103392215(tuba);ncbi_103394907(Ncor1);ncbi_103395240(--);ncbi_103398681(CHRNA2)
GO:0007165	signal transduction	0.847309	1	MSTRG.14884(ihhb);ncbi_103376710(DOT1L);ncbi_103376780(Il6st);ncbi_103376933(Psme1);ncbi_103377107(ZEB1);ncbi_103377312(APOD);ncbi_103377879(B4GALT3);ncbi_103378128(HTR1B);ncbi_103378581(DNER);ncbi_103378894(GPC5);ncbi_103379039(SALL1);ncbi_103379139(pax6);ncbi_103379178(MC1R);ncbi_103379297(--);ncbi_103379492(Necab2);ncbi_103379853(ccnd1);ncbi_103380156(slc17a8);ncbi_103380536(nr2c1-b);ncbi_1033…
GO:0009880	embryonic pattern specification	0.848303	1	ncbi_103379498(MYH4)
GO:0010522	regulation of calcium ion transport into cytosol	0.848303	1	ncbi_103383562(MYH9)
GO:2001252	positive regulation of chromosome organization	0.848303	1	ncbi_103396296(Snai2)
GO:0042886	amide transport	0.849793	1	ncbi_103379139(pax6);ncbi_103380604(gja1);ncbi_103389196(glul)
GO:0006260	DNA replication	0.849973	1	ncbi_103379453(blm);ncbi_103382578(igf1)
GO:0040008	regulation of growth	0.851649	1	ncbi_103382117(Uts2r);ncbi_103382578(igf1);ncbi_103387112(Six2);ncbi_103387565(Golga4);ncbi_103388035(Npr1);ncbi_103390076(MAP1B);ncbi_103397600(krt18);ncbi_103399643(--)
GO:0015837	amine transport	0.852465	1	ncbi_103383904(CHRNA7)
GO:0019362	pyridine nucleotide metabolic process	0.852465	1	ncbi_103382578(igf1)
GO:0051340	regulation of ligase activity	0.852465	1	ncbi_103376933(Psme1)
GO:0044282	small molecule catabolic process	0.853171	1	ncbi_103378711(Fut9);ncbi_103379743(Tat)
GO:0010769	regulation of cell morphogenesis involved in differentiation	0.853506	1	ncbi_103379039(SALL1);ncbi_103381613(NGFR);ncbi_103393203(Arhgdia);ncbi_103396296(Snai2);ncbi_103396409(VIM)
GO:0030334	regulation of cell migration	0.854479	1	MSTRG.14884(ihhb);ncbi_103381613(NGFR);ncbi_103382578(igf1);ncbi_103389662(SCARB1);ncbi_103390075(PTGER4);ncbi_103393203(Arhgdia);ncbi_103396296(Snai2);ncbi_103396409(VIM);ncbi_103397310(MYO1H);ncbi_103397976(C5)
GO:0044712	single-organism catabolic process	0.855044	1	ncbi_103378711(Fut9);ncbi_103379743(Tat);ncbi_103381220(Nt5c1a);ncbi_103382578(igf1)
GO:2001141	regulation of RNA biosynthetic process	0.855119	1	MSTRG.14884(ihhb);ncbi_103377107(ZEB1);ncbi_103377624(FOXG1);ncbi_103377635(BARX2);ncbi_103379039(SALL1);ncbi_103379139(pax6);ncbi_103379178(MC1R);ncbi_103379389(Ell);ncbi_103379453(blm);ncbi_103379853(ccnd1);ncbi_103380148(Bhlhe41);ncbi_103380156(slc17a8);ncbi_103380536(nr2c1-b);ncbi_103380807(Ylpm1);ncbi_103382102(dlx4b);ncbi_103382103(dlx3b);ncbi_103382578(igf1);ncbi_103384120(FGF20);ncbi_1033…
GO:0043207	response to external biotic stimulus	0.855446	1	ncbi_103381613(NGFR);ncbi_103382011(IRF5);ncbi_103382403(Abcc3);ncbi_103389662(SCARB1);ncbi_103390075(PTGER4);ncbi_103390083(PTGES);ncbi_103393167(GPX2);ncbi_103396095(GFI1);ncbi_103397502(MEF2C)
GO:0045935	positive regulation of nucleobase-containing compound metabolic process	0.856205	1	MSTRG.14884(ihhb);ncbi_103379178(MC1R);ncbi_103379389(Ell);ncbi_103382103(dlx3b);ncbi_103388035(Npr1);ncbi_103395234(RXFP2);ncbi_107989392(Npr1)
GO:0010970	establishment of localization by movement along microtubule	0.856513	1	ncbi_103385429(Dtnbp1)
GO:0042113	B cell activation	0.856513	1	ncbi_103397502(MEF2C)
GO:0050808	synapse organization	0.856513	1	ncbi_103384675(Lamb2)
GO:0060401	cytosolic calcium ion transport	0.856513	1	ncbi_103383562(MYH9)
GO:0060402	calcium ion transport into cytosol	0.856513	1	ncbi_103383562(MYH9)
GO:0048584	positive regulation of response to stimulus	0.85685	1	MSTRG.14884(ihhb);ncbi_103376933(Psme1);ncbi_103378071(VTN);ncbi_103379039(SALL1);ncbi_103380536(nr2c1-b);ncbi_103381613(NGFR);ncbi_103382011(IRF5);ncbi_103382103(dlx3b);ncbi_103382578(igf1);ncbi_103383921(c3);ncbi_103384120(FGF20);ncbi_103390075(PTGER4);ncbi_103390797(Stard10);ncbi_103391900(hpx);ncbi_103396095(GFI1);ncbi_103397502(MEF2C);ncbi_103397976(C5);ncbi_103398966(Tmed7)
GO:0016265	death	0.858054	1	MSTRG.14884(ihhb);ncbi_103376933(Psme1);ncbi_103377879(B4GALT3);ncbi_103379139(pax6);ncbi_103380604(gja1);ncbi_103381613(NGFR);ncbi_103382011(IRF5);ncbi_103382578(igf1);ncbi_103383759(kita);ncbi_103383861(BNC2);ncbi_103384377(MECP2);ncbi_103386114(krt8);ncbi_103386588(magi3);ncbi_103387112(Six2);ncbi_103387251(FMN2);ncbi_103387396(msxc);ncbi_103389065(DBH);ncbi_103390037(Unc5d);ncbi_103390076(MAP…
GO:0042981	regulation of apoptotic process	0.859242	1	MSTRG.14884(ihhb);ncbi_103376933(Psme1);ncbi_103377879(B4GALT3);ncbi_103379139(pax6);ncbi_103381613(NGFR);ncbi_103382578(igf1);ncbi_103384377(MECP2);ncbi_103387112(Six2);ncbi_103387251(FMN2);ncbi_103387396(msxc);ncbi_103390715(Anxa5);ncbi_103391119(ATOH1);ncbi_103392311(TMBIM1);ncbi_103393167(GPX2);ncbi_103393203(Arhgdia);ncbi_103393348(SOX10);ncbi_103394853(pou4f3);ncbi_103395234(RXFP2);ncbi_103…
GO:0048638	regulation of developmental growth	0.859382	1	ncbi_103387112(Six2);ncbi_103399643(--)
GO:1902589	single-organism organelle organization	0.859992	1	MSTRG.14884(ihhb);ncbi_103376693(cep135);ncbi_103379039(SALL1);ncbi_103379139(pax6);ncbi_103379731(Spire2);ncbi_103380581(TNNT2);ncbi_103380815(Nin);ncbi_103381459(vat1);ncbi_103382363(Fscn2);ncbi_103382578(igf1);ncbi_103383562(MYH9);ncbi_103384377(MECP2);ncbi_103384473(Espn);ncbi_103385429(Dtnbp1);ncbi_103386646(Chd5);ncbi_103387251(FMN2);ncbi_103387396(msxc);ncbi_103388271(MYH10);ncbi_103390075…
GO:0002376	immune system process	0.860065	1	MSTRG.14884(ihhb);ncbi_103376933(Psme1);ncbi_103377107(ZEB1);ncbi_103377312(APOD);ncbi_103377689(MPZL2);ncbi_103378071(VTN);ncbi_103378543(tyr);ncbi_103379453(blm);ncbi_103380604(gja1);ncbi_103382011(IRF5);ncbi_103382578(igf1);ncbi_103383326(ELMOD2);ncbi_103383562(MYH9);ncbi_103383759(kita);ncbi_103383904(CHRNA7);ncbi_103383921(c3);ncbi_103384120(FGF20);ncbi_103387112(Six2);ncbi_103387226(Chst3);…
GO:0044259	multicellular organismal macromolecule metabolic process	0.860451	1	ncbi_103393888(COL5A1)
GO:2001020	regulation of response to DNA damage stimulus	0.860451	1	ncbi_103396296(Snai2)
GO:0000956	nuclear-transcribed mRNA catabolic process	0.862396	1	ncbi_103391803(rpl8);ncbi_103397020(cnot6l)
GO:0002478	antigen processing and presentation of exogenous peptide antigen	0.862396	1	ncbi_103376933(Psme1);ncbi_103394757(ifi30)
GO:0009141	nucleoside triphosphate metabolic process	0.86428	1	ncbi_103382578(igf1)
GO:0014065	phosphatidylinositol 3-kinase signaling	0.86428	1	ncbi_103382578(igf1)
GO:0021954	central nervous system neuron development	0.86428	1	ncbi_103391077(Emx1)
GO:0051438	regulation of ubiquitin-protein transferase activity	0.86428	1	ncbi_103376933(Psme1)
GO:0072524	pyridine-containing compound metabolic process	0.86428	1	ncbi_103382578(igf1)
GO:0002697	regulation of immune effector process	0.865352	1	ncbi_103383326(ELMOD2);ncbi_103391900(hpx)
GO:1901566	organonitrogen compound biosynthetic process	0.867299	1	MSTRG.4434(Chst12);ncbi_103377879(B4GALT3);ncbi_103378894(GPC5);ncbi_103382666(kera);ncbi_103386441(ASPN);ncbi_103387226(Chst3);ncbi_103388035(Npr1);ncbi_103391351(Chst12);ncbi_103391803(rpl8);ncbi_103392096(SLC25A12);ncbi_103393159(Chst12);ncbi_103395738(B3GNT3);ncbi_103396238(gpc1);ncbi_103397600(krt18);ncbi_103399385(B3GNT3);ncbi_107989392(Npr1)
GO:0034599	cellular response to oxidative stress	0.868005	1	ncbi_103393167(GPX2)
GO:0044070	regulation of anion transport	0.868005	1	ncbi_103378128(HTR1B)
GO:0045446	endothelial cell differentiation	0.868005	1	MSTRG.14884(ihhb)
GO:0045893	positive regulation of transcription, DNA-templated	0.868175	1	MSTRG.14884(ihhb);ncbi_103379389(Ell);ncbi_103382103(dlx3b)
GO:1902680	positive regulation of RNA biosynthetic process	0.868175	1	MSTRG.14884(ihhb);ncbi_103379389(Ell);ncbi_103382103(dlx3b)
GO:1903508	positive regulation of nucleic acid-templated transcription	0.868175	1	MSTRG.14884(ihhb);ncbi_103379389(Ell);ncbi_103382103(dlx3b)
GO:0019884	antigen processing and presentation of exogenous antigen	0.868249	1	ncbi_103376933(Psme1);ncbi_103394757(ifi30)
GO:0044255	cellular lipid metabolic process	0.868397	1	ncbi_103377371(IMPA1);ncbi_103378785(A3galt2);ncbi_103378894(GPC5);ncbi_103384377(MECP2);ncbi_103386423(ABO);ncbi_103387509(FABP2);ncbi_103389662(SCARB1);ncbi_103389737(plcd4);ncbi_103390083(PTGES);ncbi_103390683(tyrp1);ncbi_103393167(GPX2);ncbi_103393540(Alox8);ncbi_103396238(gpc1);ncbi_103397087(CERT1)
GO:0006351	transcription, DNA-templated	0.870208	1	MSTRG.14884(ihhb);ncbi_103377107(ZEB1);ncbi_103377624(FOXG1);ncbi_103377635(BARX2);ncbi_103379039(SALL1);ncbi_103379139(pax6);ncbi_103379178(MC1R);ncbi_103379389(Ell);ncbi_103379453(blm);ncbi_103379853(ccnd1);ncbi_103380148(Bhlhe41);ncbi_103380156(slc17a8);ncbi_103380536(nr2c1-b);ncbi_103380807(Ylpm1);ncbi_103382011(IRF5);ncbi_103382102(dlx4b);ncbi_103382103(dlx3b);ncbi_103382578(igf1);ncbi_10338…
GO:0097659	nucleic acid-templated transcription	0.870208	1	MSTRG.14884(ihhb);ncbi_103377107(ZEB1);ncbi_103377624(FOXG1);ncbi_103377635(BARX2);ncbi_103379039(SALL1);ncbi_103379139(pax6);ncbi_103379178(MC1R);ncbi_103379389(Ell);ncbi_103379453(blm);ncbi_103379853(ccnd1);ncbi_103380148(Bhlhe41);ncbi_103380156(slc17a8);ncbi_103380536(nr2c1-b);ncbi_103380807(Ylpm1);ncbi_103382011(IRF5);ncbi_103382102(dlx4b);ncbi_103382103(dlx3b);ncbi_103382578(igf1);ncbi_10338…
GO:0051173	positive regulation of nitrogen compound metabolic process	0.871021	1	MSTRG.14884(ihhb);ncbi_103379178(MC1R);ncbi_103379389(Ell);ncbi_103382103(dlx3b);ncbi_103388035(Npr1);ncbi_103395234(RXFP2);ncbi_107989392(Npr1)
GO:0015698	inorganic anion transport	0.871089	1	ncbi_103392791(ttyh2l);ncbi_103395769(Slc5a5)
GO:0048534	hematopoietic or lymphoid organ development	0.871124	1	MSTRG.14884(ihhb);ncbi_103377107(ZEB1);ncbi_103377689(MPZL2);ncbi_103378543(tyr);ncbi_103380604(gja1);ncbi_103383562(MYH9);ncbi_103383759(kita);ncbi_103387112(Six2);ncbi_103390075(PTGER4);ncbi_103390702(TLX3);ncbi_103394907(Ncor1);ncbi_103395402(tyr);ncbi_103396095(GFI1);ncbi_103397502(MEF2C)
GO:0006405	RNA export from nucleus	0.871628	1	ncbi_103395544(Thoc2)
GO:0043067	regulation of programmed cell death	0.873003	1	MSTRG.14884(ihhb);ncbi_103376933(Psme1);ncbi_103377879(B4GALT3);ncbi_103379139(pax6);ncbi_103381613(NGFR);ncbi_103382578(igf1);ncbi_103384377(MECP2);ncbi_103387112(Six2);ncbi_103387251(FMN2);ncbi_103387396(msxc);ncbi_103390715(Anxa5);ncbi_103391119(ATOH1);ncbi_103392311(TMBIM1);ncbi_103393167(GPX2);ncbi_103393203(Arhgdia);ncbi_103393348(SOX10);ncbi_103394853(pou4f3);ncbi_103395234(RXFP2);ncbi_103…
GO:0097190	apoptotic signaling pathway	0.874509	1	ncbi_103382578(igf1);ncbi_103389065(DBH);ncbi_103392311(TMBIM1);ncbi_103393167(GPX2);ncbi_103396296(Snai2)
GO:0001936	regulation of endothelial cell proliferation	0.875152	1	ncbi_103380604(gja1)
GO:0050768	negative regulation of neurogenesis	0.875152	1	ncbi_103384377(MECP2)
GO:0050792	regulation of viral process	0.875152	1	ncbi_103388208(CRP)
GO:0051961	negative regulation of nervous system development	0.875152	1	ncbi_103384377(MECP2)
GO:0065003	macromolecular complex assembly	0.876324	1	ncbi_103379453(blm);ncbi_103380604(gja1);ncbi_103380815(Nin);ncbi_103382428(Scube1);ncbi_103385315(Scube3);ncbi_103385857(FBLIM1);ncbi_103386646(Chd5);ncbi_103386707(asic1b);ncbi_103388208(CRP);ncbi_103389196(glul);ncbi_103389240(TUBA1A);ncbi_103390075(PTGER4);ncbi_103390715(Anxa5);ncbi_103391247(GPX3);ncbi_103391650(SF1);ncbi_103392215(tuba);ncbi_103394907(Ncor1);ncbi_103395240(--);ncbi_10339702…
GO:0009607	response to biotic stimulus	0.876931	1	ncbi_103381613(NGFR);ncbi_103382011(IRF5);ncbi_103382403(Abcc3);ncbi_103389662(SCARB1);ncbi_103390075(PTGER4);ncbi_103390083(PTGES);ncbi_103393167(GPX2);ncbi_103396095(GFI1);ncbi_103397502(MEF2C)
GO:1902582	single-organism intracellular transport	0.877102	1	MSTRG.14884(ihhb);ncbi_103377312(APOD);ncbi_103382578(igf1);ncbi_103383562(MYH9);ncbi_103385429(Dtnbp1);ncbi_103389240(TUBA1A);ncbi_103391401(CLINT1);ncbi_103391803(rpl8);ncbi_103392096(SLC25A12);ncbi_103392215(tuba);ncbi_103395544(Thoc2);ncbi_103396296(Snai2);ncbi_103396450(APOD);ncbi_103397087(CERT1);ncbi_103397310(MYO1H);ncbi_103397600(krt18);ncbi_103398463(Apc2)
GO:0032269	negative regulation of cellular protein metabolic process	0.877435	1	ncbi_103377232(CSTB);ncbi_103384377(MECP2);ncbi_103387177(GPS2);ncbi_103389749(COL28A1);ncbi_103394907(Ncor1);ncbi_103398250(GFRA2)
GO:0044264	cellular polysaccharide metabolic process	0.87858	1	ncbi_103382578(igf1)
GO:0009799	specification of symmetry	0.879276	1	MSTRG.14884(ihhb);ncbi_103395905(DNAH11)
GO:0009855	determination of bilateral symmetry	0.879276	1	MSTRG.14884(ihhb);ncbi_103395905(DNAH11)
GO:0043161	proteasome-mediated ubiquitin-dependent protein catabolic process	0.879276	1	ncbi_103376933(Psme1);ncbi_103391210(FBXL3)
GO:0050776	regulation of immune response	0.880993	1	ncbi_103376933(Psme1);ncbi_103382011(IRF5);ncbi_103383759(kita);ncbi_103383921(c3);ncbi_103384120(FGF20);ncbi_103391900(hpx);ncbi_103393167(GPX2);ncbi_103397502(MEF2C)
GO:0050795	regulation of behavior	0.881897	1	ncbi_103382117(Uts2r);ncbi_103397976(C5)
GO:0006733	oxidoreduction coenzyme metabolic process	0.881913	1	ncbi_103382578(igf1)
GO:0032231	regulation of actin filament bundle assembly	0.881913	1	ncbi_103390075(PTGER4)
GO:0051168	nuclear export	0.881913	1	ncbi_103395544(Thoc2)
GO:0000375	RNA splicing, via transesterification reactions	0.884465	1	ncbi_103391650(SF1);ncbi_103393912(HNRNPM)
GO:0000377	RNA splicing, via transesterification reactions with bulged adenosine as nucleophile	0.884465	1	ncbi_103391650(SF1);ncbi_103393912(HNRNPM)
GO:0043405	regulation of MAP kinase activity	0.884465	1	ncbi_103387177(GPS2);ncbi_103397502(MEF2C)
GO:1902105	regulation of leukocyte differentiation	0.884465	1	MSTRG.14884(ihhb);ncbi_103377107(ZEB1)
GO:0071822	protein complex subunit organization	0.884551	1	ncbi_103376886(MIS18BP1);ncbi_103379453(blm);ncbi_103379731(Spire2);ncbi_103380604(gja1);ncbi_103380815(Nin);ncbi_103382428(Scube1);ncbi_103383562(MYH9);ncbi_103384473(Espn);ncbi_103385315(Scube3);ncbi_103385857(FBLIM1);ncbi_103386646(Chd5);ncbi_103386707(asic1b);ncbi_103387251(FMN2);ncbi_103388271(MYH10);ncbi_103389196(glul);ncbi_103389240(TUBA1A);ncbi_103390075(PTGER4);ncbi_103390715(Anxa5);ncb…
GO:0014074	response to purine-containing compound	0.885156	1	ncbi_103395769(Slc5a5)
GO:0032846	positive regulation of homeostatic process	0.885156	1	ncbi_107990220(Slc30a2)
GO:0051348	negative regulation of transferase activity	0.885156	1	ncbi_103387177(GPS2)
GO:0032787	monocarboxylic acid metabolic process	0.886163	1	ncbi_103382578(igf1);ncbi_103387509(FABP2);ncbi_103390083(PTGES);ncbi_103390683(tyrp1);ncbi_103393167(GPX2);ncbi_103393540(Alox8)
GO:0048583	regulation of response to stimulus	0.88663	1	MSTRG.14884(ihhb);ncbi_103376933(Psme1);ncbi_103377107(ZEB1);ncbi_103377312(APOD);ncbi_103378071(VTN);ncbi_103379039(SALL1);ncbi_103379178(MC1R);ncbi_103379853(ccnd1);ncbi_103380536(nr2c1-b);ncbi_103380604(gja1);ncbi_103381314(CD109);ncbi_103381613(NGFR);ncbi_103382011(IRF5);ncbi_103382103(dlx3b);ncbi_103382117(Uts2r);ncbi_103382265(Syde1);ncbi_103382578(igf1);ncbi_103383562(MYH9);ncbi_103383759(…
GO:0005976	polysaccharide metabolic process	0.88831	1	ncbi_103382578(igf1)
GO:0016571	histone methylation	0.88831	1	ncbi_103386646(Chd5)
GO:0021515	cell differentiation in spinal cord	0.88831	1	MSTRG.14884(ihhb)
GO:0006650	glycerophospholipid metabolic process	0.888884	1	ncbi_103377371(IMPA1);ncbi_103384377(MECP2);ncbi_103389737(plcd4)
GO:0016311	dephosphorylation	0.888884	1	MSTRG.14884(ihhb);ncbi_103380067(Ptprq);ncbi_103397502(MEF2C)
GO:0090150	establishment of protein localization to membrane	0.888884	1	ncbi_103391803(rpl8);ncbi_103392819(Tspan10);ncbi_103397600(krt18)
GO:0002520	immune system development	0.888991	1	MSTRG.14884(ihhb);ncbi_103377107(ZEB1);ncbi_103377689(MPZL2);ncbi_103378543(tyr);ncbi_103380604(gja1);ncbi_103383562(MYH9);ncbi_103383759(kita);ncbi_103387112(Six2);ncbi_103390075(PTGER4);ncbi_103390702(TLX3);ncbi_103394907(Ncor1);ncbi_103395402(tyr);ncbi_103396095(GFI1);ncbi_103397502(MEF2C)
GO:0032101	regulation of response to external stimulus	0.889426	1	ncbi_103380604(gja1);ncbi_103381314(CD109);ncbi_103393167(GPX2);ncbi_103397976(C5);ncbi_103399254(--)
GO:0000302	response to reactive oxygen species	0.889447	1	ncbi_103389065(DBH);ncbi_103393167(GPX2)
GO:0006402	mRNA catabolic process	0.889447	1	ncbi_103391803(rpl8);ncbi_103397020(cnot6l)
GO:0048002	antigen processing and presentation of peptide antigen	0.889447	1	ncbi_103376933(Psme1);ncbi_103394757(ifi30)
GO:0098660	inorganic ion transmembrane transport	0.889447	1	ncbi_103382035(CA4);ncbi_103382037(CA4)
GO:0098662	inorganic cation transmembrane transport	0.889447	1	ncbi_103382035(CA4);ncbi_103382037(CA4)
GO:0010952	positive regulation of peptidase activity	0.891377	1	ncbi_103376933(Psme1)
GO:0034655	nucleobase-containing compound catabolic process	0.891461	1	ncbi_103381220(Nt5c1a);ncbi_103382578(igf1);ncbi_103391803(rpl8);ncbi_103397020(cnot6l)
GO:1901698	response to nitrogen compound	0.893594	1	ncbi_103377107(ZEB1);ncbi_103378128(HTR1B);ncbi_103379139(pax6);ncbi_103379453(blm);ncbi_103379853(ccnd1);ncbi_103381613(NGFR);ncbi_103382011(IRF5);ncbi_103389065(DBH);ncbi_103395769(Slc5a5);ncbi_103397502(MEF2C)
GO:0002573	myeloid leukocyte differentiation	0.89423	1	ncbi_103383562(MYH9);ncbi_103397502(MEF2C)
GO:0097193	intrinsic apoptotic signaling pathway	0.89423	1	ncbi_103393167(GPX2);ncbi_103396296(Snai2)
GO:0006576	cellular biogenic amine metabolic process	0.89436	1	ncbi_103379072(HDC)
GO:0006613	cotranslational protein targeting to membrane	0.89436	1	ncbi_103391803(rpl8)
GO:0032388	positive regulation of intracellular transport	0.89436	1	ncbi_103398929(cep290)
GO:0032886	regulation of microtubule-based process	0.89436	1	ncbi_103390076(MAP1B)
GO:0023014	signal transduction by protein phosphorylation	0.89591	1	ncbi_103382578(igf1);ncbi_103383759(kita);ncbi_103384120(FGF20);ncbi_103386588(magi3);ncbi_103387177(GPS2);ncbi_103390075(PTGER4);ncbi_103394907(Ncor1);ncbi_103397502(MEF2C)
GO:0002682	regulation of immune system process	0.896013	1	MSTRG.14884(ihhb);ncbi_103376933(Psme1);ncbi_103377107(ZEB1);ncbi_103382011(IRF5);ncbi_103382578(igf1);ncbi_103383326(ELMOD2);ncbi_103383759(kita);ncbi_103383921(c3);ncbi_103384120(FGF20);ncbi_103390075(PTGER4);ncbi_103391749(Vtcn1);ncbi_103391900(hpx);ncbi_103393167(GPX2);ncbi_103396095(GFI1);ncbi_103397502(MEF2C);ncbi_103397976(C5)
GO:0006310	DNA recombination	0.897262	1	ncbi_103379453(blm)
GO:0021510	spinal cord development	0.897262	1	MSTRG.14884(ihhb)
GO:0031346	positive regulation of cell projection organization	0.897262	1	ncbi_103384473(Espn)
GO:0050851	antigen receptor-mediated signaling pathway	0.897262	1	ncbi_103397502(MEF2C)
GO:0044419	interspecies interaction between organisms	0.897494	1	ncbi_103376933(Psme1);ncbi_103383514(CCDC86);ncbi_103386031(NELFCD);ncbi_103388208(CRP);ncbi_103389662(SCARB1);ncbi_103391803(rpl8);ncbi_103393167(GPX2);ncbi_103396095(GFI1);ncbi_103396409(VIM);ncbi_103398075(Ranbp1)
GO:0051276	chromosome organization	0.89759	1	ncbi_103376710(DOT1L);ncbi_103376886(MIS18BP1);ncbi_103379039(SALL1);ncbi_103379453(blm);ncbi_103379853(ccnd1);ncbi_103384377(MECP2);ncbi_103385871(PBRM1);ncbi_103386646(Chd5);ncbi_103387177(GPS2);ncbi_103393888(COL5A1);ncbi_103394907(Ncor1);ncbi_103396296(Snai2);ncbi_103399558(sox2)
GO:0006897	endocytosis	0.899037	1	ncbi_103378071(VTN);ncbi_103378128(HTR1B);ncbi_103383326(ELMOD2);ncbi_103383562(MYH9);ncbi_103389662(SCARB1);ncbi_103392493(LRP1B)
GO:0009408	response to heat	0.900084	1	ncbi_103393980(rft2)
GO:0015992	proton transport	0.900084	1	ncbi_103389327(SLC9B2)
GO:0031398	positive regulation of protein ubiquitination	0.900084	1	ncbi_103376933(Psme1)
GO:0043903	regulation of symbiosis, encompassing mutualism through parasitism	0.900084	1	ncbi_103388208(CRP)
GO:0044236	multicellular organism metabolic process	0.900084	1	ncbi_103393888(COL5A1)
GO:1903322	positive regulation of protein modification by small protein conjugation or removal	0.900084	1	ncbi_103376933(Psme1)
GO:0051252	regulation of RNA metabolic process	0.901277	1	MSTRG.14884(ihhb);ncbi_103377107(ZEB1);ncbi_103377624(FOXG1);ncbi_103377635(BARX2);ncbi_103379039(SALL1);ncbi_103379139(pax6);ncbi_103379178(MC1R);ncbi_103379389(Ell);ncbi_103379453(blm);ncbi_103379853(ccnd1);ncbi_103380148(Bhlhe41);ncbi_103380156(slc17a8);ncbi_103380536(nr2c1-b);ncbi_103380807(Ylpm1);ncbi_103382102(dlx4b);ncbi_103382103(dlx3b);ncbi_103382578(igf1);ncbi_103384120(FGF20);ncbi_1033…
GO:0032970	regulation of actin filament-based process	0.902263	1	ncbi_103383562(MYH9);ncbi_103390075(PTGER4);ncbi_103392037(GPM6B);ncbi_103396289(DSP)
GO:0001935	endothelial cell proliferation	0.902829	1	ncbi_103380604(gja1)
GO:0016573	histone acetylation	0.902829	1	ncbi_103386646(Chd5)
GO:0010632	regulation of epithelial cell migration	0.903225	1	ncbi_103389662(SCARB1);ncbi_103396296(Snai2)
GO:0098655	cation transmembrane transport	0.903225	1	ncbi_103382035(CA4);ncbi_103382037(CA4)
GO:0080135	regulation of cellular response to stress	0.904369	1	ncbi_103386588(magi3);ncbi_103387177(GPS2);ncbi_103393167(GPX2);ncbi_103394907(Ncor1);ncbi_103396296(Snai2)
GO:0044262	cellular carbohydrate metabolic process	0.904804	1	ncbi_103377371(IMPA1);ncbi_103377879(B4GALT3);ncbi_103382578(igf1)
GO:0006839	mitochondrial transport	0.905499	1	ncbi_103392096(SLC25A12)
GO:0046700	heterocycle catabolic process	0.905647	1	ncbi_103381220(Nt5c1a);ncbi_103382578(igf1);ncbi_103391803(rpl8);ncbi_103397020(cnot6l)
GO:0010243	response to organonitrogen compound	0.906104	1	ncbi_103377107(ZEB1);ncbi_103378128(HTR1B);ncbi_103379139(pax6);ncbi_103379453(blm);ncbi_103379853(ccnd1);ncbi_103381613(NGFR);ncbi_103389065(DBH);ncbi_103395769(Slc5a5);ncbi_103397502(MEF2C)
GO:0051128	regulation of cellular component organization	0.907191	1	MSTRG.18844(HPS4);ncbi_103379039(SALL1);ncbi_103379139(pax6);ncbi_103381459(vat1);ncbi_103381613(NGFR);ncbi_103382117(Uts2r);ncbi_103382578(igf1);ncbi_103383326(ELMOD2);ncbi_103383562(MYH9);ncbi_103384377(MECP2);ncbi_103384473(Espn);ncbi_103385857(FBLIM1);ncbi_103387022(Gpr26);ncbi_103387396(msxc);ncbi_103387565(Golga4);ncbi_103388035(Npr1);ncbi_103388271(MYH10);ncbi_103390075(PTGER4);ncbi_103390…
GO:0044270	cellular nitrogen compound catabolic process	0.9073	1	ncbi_103381220(Nt5c1a);ncbi_103382578(igf1);ncbi_103391803(rpl8);ncbi_103397020(cnot6l)
GO:0001704	formation of primary germ layer	0.908096	1	ncbi_103396296(Snai2)
GO:0006275	regulation of DNA replication	0.908096	1	ncbi_103382578(igf1)
GO:0006766	vitamin metabolic process	0.908096	1	ncbi_103396095(GFI1)
GO:0006939	smooth muscle contraction	0.908096	1	ncbi_103383759(kita)
GO:0046395	carboxylic acid catabolic process	0.908096	1	ncbi_103379743(Tat)
GO:0034654	nucleobase-containing compound biosynthetic process	0.909596	1	MSTRG.14884(ihhb);ncbi_103377107(ZEB1);ncbi_103377624(FOXG1);ncbi_103377635(BARX2);ncbi_103378128(HTR1B);ncbi_103379039(SALL1);ncbi_103379139(pax6);ncbi_103379178(MC1R);ncbi_103379389(Ell);ncbi_103379453(blm);ncbi_103379853(ccnd1);ncbi_103380148(Bhlhe41);ncbi_103380156(slc17a8);ncbi_103380536(nr2c1-b);ncbi_103380807(Ylpm1);ncbi_103382011(IRF5);ncbi_103382102(dlx4b);ncbi_103382103(dlx3b);ncbi_1033…
GO:0001933	negative regulation of protein phosphorylation	0.910224	1	ncbi_103387177(GPS2);ncbi_103394907(Ncor1);ncbi_103398250(GFRA2)
GO:0071900	regulation of protein serine/threonine kinase activity	0.910224	1	ncbi_103379853(ccnd1);ncbi_103387177(GPS2);ncbi_103397502(MEF2C)
GO:0019439	aromatic compound catabolic process	0.91053	1	ncbi_103381220(Nt5c1a);ncbi_103382578(igf1);ncbi_103391803(rpl8);ncbi_103397020(cnot6l)
GO:0002220	innate immune response activating cell surface receptor signaling pathway	0.910621	1	ncbi_103376933(Psme1)
GO:0016054	organic acid catabolic process	0.910621	1	ncbi_103379743(Tat)
GO:0018393	internal peptidyl-lysine acetylation	0.910621	1	ncbi_103386646(Chd5)
[truncated: 277 more rows]
