# Supplementary material for: Identification of Potential Blind-Side Hypermelanosis-Related lncRNA–miRNA–mRNA Regulatory Network in a Flatfish Species, Chinese Tongue Sole (Cynoglossus semilaevis)
Source: Front Genet. 2022 Feb 3;12:817117. doi: 10.3389/fgene.2021.817117 (PMC8850641; doi:10.3389/fgene.2021.817117)
Supplement: Supplementary file 7 [file Table1.xlsx]

## Sheet: Table S1
Supplementary Table 1 Information list of sRNA library sequencing data
Sample ID	Clean reads	High quality (%)	3'adapter_null (%)	insert_null (%)	5'adapter_contaminants (%)	polyA (%)	clean_tags (%)	matched tags (%)
BH-1	13096125	12971328 (99.0471%)	19425 (0.1498%)	16582 (0.1278%)	6561 (0.0506%)	167 (0.0013%)	12928593 (99.6705%)	10294315 (79.62%)
BH-2	10391231	10318323 (99.2984%)	9398 (0.0911%)	15130 (0.1466%)	4524 (0.0438%)	170 (0.0016%)	10289101 (99.7168%)	7934973 (77.12%)
BH-3	15959206	15751658 (98.6995%)	44693 (0.2837%)	21550 (0.1368%)	6136 (0.0390%)	188 (0.0012%)	15679091 (99.5393%)	12360191 (78.83%)
BN-1	14173697	14041115 (99.0646%)	27081 (0.1929%)	21445 (0.1527%)	5615 (0.0400%)	139 (0.0010%)	13986835 (99.6134%)	10983168 (78.53%)
BN-2	15349709	15191227 (98.9675%)	21840 (0.1438%)	21686 (0.1428%)	5237 (0.0345%)	148 (0.0010%)	15142316 (99.6780%)	12540222 (82.82%)
BN-3	16396869	16266376 (99.2042%)	26249 (0.1614%)	28904 (0.1777%)	5927 (0.0364%)	136 (0.0008%)	16205160 (99.6237%)	13280390 (81.95%)
Note
BN: blind-side normal skin
BH: blind-side hypermelanotic skin
