# Supplementary material for: Identification of Potential Blind-Side Hypermelanosis-Related lncRNA–miRNA–mRNA Regulatory Network in a Flatfish Species, Chinese Tongue Sole (Cynoglossus semilaevis)
Source: Front Genet. 2022 Feb 3;12:817117. doi: 10.3389/fgene.2021.817117 (PMC8850641; doi:10.3389/fgene.2021.817117)
Supplement: Supplementary file 8 [file Table10.xlsx]

## Sheet: Table S10
Supplementary Table 10 Potential lncRNA–miRNA–mRNA regulatory network
lncRNA_ID	mRNA_ID	corr	miRNA_ID(x-5p, y-3p, z-indetermination)	hyper.test.p	Symbol	Description	KEGG_A_class	KEGG_B_class	Pathway	K_ID	GO Component	GO Function	GO Process
MSTRG.11307.1	MSTRG.11307	0.994747	lin-4-z|miR-1304-y|miR-215-z|miR-371-x|miR-378-y|miR-378-z|miR-4483-z|miR-470-x|miR-589-x|miR-660-z|miR-7214-x|novel-m0076-5p	2.27946e-15	--	-	-	-	-	-	-	-	-
MSTRG.11307.1	ncbi_103377340	0.99368	miR-1304-y|miR-7214-x	0.019835	PRTFDC1	phosphoribosyltransferase domain-containing protein 1 isoform X1 [Cynoglossus semilaevis]	Metabolism;Metabolism;Metabolism	Global and overview maps;Nucleotide metabolism;Xenobiotics biodegradation and metabolism	ko01100//Metabolic pathways;ko00230//Purine metabolism;ko00983//Drug metabolism - other enzymes	K00760;K00760;K00760	-	-	-
MSTRG.11307.1	ncbi_103377635	0.966232	miR-371-x|miR-378-y|miR-378-z	0.00909784	BARX2	homeobox protein BarH-like 2 [Cynoglossus semilaevis]	-	-	-	-	GO:0043231//intracellular membrane-bounded organelle;GO:0043232//intracellular non-membrane-bounded organelle;GO:0043234//protein complex	GO:0000976//transcription regulatory region sequence-specific DNA binding;GO:0000981//RNA polymerase II transcription factor activity, sequence-specific DNA binding	GO:0006357//regulation of transcription from RNA polymerase II promoter;GO:0044851//hair cycle phase;GO:0048705//skeletal system morphogenesis;GO:0051146//striated muscle cell differentiation
MSTRG.11307.1	ncbi_103377722	0.984593	miR-263-x|miR-660-z	0.0376335	IGSF11	immunoglobulin superfamily member 11 isoform X1 [Cynoglossus semilaevis]	Environmental Information Processing	Signaling molecules and interaction	ko04514//Cell adhesion molecules (CAMs)	K06791	GO:0016020//membrane;GO:0031988//membrane-bounded vesicle	-	GO:0010631//epithelial cell migration;GO:0030318//melanocyte differentiation
MSTRG.11307.1	ncbi_103378833	0.977176	miR-1301-y|miR-4483-z	0.019835	slc24a5	-	-	-	-	-	-	-	-
MSTRG.11307.1	ncbi_103379072	0.946471	miR-1301-y|miR-215-z	0.019835	HDC	histidine decarboxylase [Cynoglossus semilaevis]	Metabolism;Metabolism	Global and overview maps;Amino acid metabolism	ko01100//Metabolic pathways;ko00340//Histidine metabolism	K01590;K01590	GO:0043005//neuron projection;GO:0044297//cell body;GO:0044444//cytoplasmic part	GO:0016831//carboxy-lyase activity;GO:0031406//carboxylic acid binding	GO:0001692//histamine metabolic process;GO:0006547//histidine metabolic process;GO:0006584//catecholamine metabolic process;GO:0007267//cell-cell signaling;GO:0007417//central nervous system development;GO:0009314//response to radiation;GO:0097485//neuron projection guidance
MSTRG.11307.1	ncbi_103379178	0.969023	miR-2284-z|miR-3432-x|miR-7214-x	0.00909784	MC1R	melanocyte-stimulating hormone receptor [Cynoglossus semilaevis]	Environmental Information Processing;Organismal Systems	Signaling molecules and interaction;Endocrine system	ko04080//Neuroactive ligand-receptor interaction;ko04916//Melanogenesis	K04199;K04199	GO:0031224//intrinsic component of membrane	GO:0004977//melanocortin receptor activity;GO:0044389//ubiquitin-like protein ligase binding	GO:0006281//DNA repair;GO:0006357//regulation of transcription from RNA polymerase II promoter;GO:0006582//melanin metabolic process;GO:0007166//cell surface receptor signaling pathway;GO:0007600//sensory perception;GO:0010738//regulation of protein kinase A signaling;GO:0030804//positive regulation of cyclic nucleotide biosynthetic process;GO:0032640//tumor necrosis factor production;GO:0051896/…
MSTRG.11307.1	ncbi_103380330	0.917405	miR-1301-y|miR-378-y|miR-378-z	0.0150498	--	ensconsin-like isoform X1 [Cynoglossus semilaevis]	-	-	-	-	-	-	-
MSTRG.11307.1	ncbi_103380338	0.937564	miR-1301-y|miR-378-y|miR-378-z	0.00203654	OCC1	overexpressed in colon carcinoma 1 protein isoform X1 [Cynoglossus semilaevis]	-	-	-	-	-	-	-
MSTRG.11307.1	ncbi_103380464	0.966811	miR-1301-y|miR-1304-y	0.00697077	cep152	centrosomal protein of 152 kDa [Cynoglossus semilaevis]	-	-	-	-	-	-	-
MSTRG.11307.1	ncbi_103381062	0.968816	miR-1301-y|miR-1304-y|miR-215-z|miR-378-y|miR-378-z|miR-470-x|miR-7214-x	7.6177e-05	Opn5	-	-	-	-	-	-	-	-
MSTRG.11307.1	ncbi_103381556	0.942265	miR-1304-y|miR-378-y|miR-378-z|miR-470-x|miR-589-x|miR-660-z	6.18345e-05	SEMA4G	-	Organismal Systems	Development	ko04360//Axon guidance	K06521	-	-	-
MSTRG.11307.1	ncbi_103383195	0.945918	miR-2284-z|miR-378-y|miR-378-z	0.0150498	foxi1c	forkhead box protein I3 [Cynoglossus semilaevis]	-	-	-	-	-	-	-
MSTRG.11307.1	ncbi_103383347	0.922393	miR-1304-y|miR-263-x|miR-3432-x|miR-7214-x	0.000527062	HHIP	hedgehog-interacting protein [Cynoglossus semilaevis]	Human Diseases;Environmental Information Processing;Human Diseases;Environmental Information Processing	Cancers;Signal transduction;Cancers;Signal transduction	ko05200//Pathways in cancer;ko04024//cAMP signaling pathway;ko05217//Basal cell carcinoma;ko04340//Hedgehog signaling pathway	K06231;K06231;K06231;K06231	-	-	-
MSTRG.11307.1	ncbi_103383450	0.916259	miR-1224-y|miR-215-z|miR-378-y|miR-378-z	0.000527062	PALB2	partner and localizer of BRCA2 isoform X1 [Cynoglossus semilaevis]	Genetic Information Processing;Genetic Information Processing	Replication and repair;Replication and repair	ko03460//Fanconi anemia pathway;ko03440//Homologous recombination	K10897;K10897	-	-	GO:0007275//multicellular organism development;GO:0009653//anatomical structure morphogenesis;GO:0044763//single-organism cellular process
MSTRG.11307.1	ncbi_103384049	0.910837	miR-1301-y|miR-1304-y	0.0376335	MICALL1	-	-	-	-	-	-	-	-
MSTRG.11307.1	ncbi_103387903	0.939006	lin-4-z|miR-1304-y|miR-371-x	0.00053865	MTF1	metal regulatory transcription factor 1 [Cynoglossus semilaevis]	-	-	-	-	GO:0031981//nuclear lumen	GO:0000977//RNA polymerase II regulatory region sequence-specific DNA binding;GO:0000982//transcription factor activity, RNA polymerase II core promoter proximal region sequence-specific binding;GO:0003712//transcription cofactor activity;GO:0019899//enzyme binding;GO:0043169//cation binding	GO:0006357//regulation of transcription from RNA polymerase II promoter;GO:0006950//response to stress;GO:0010043//response to zinc ion;GO:0046686//response to cadmium ion;GO:0055065//metal ion homeostasis
MSTRG.11307.1	ncbi_103388121	0.958591	miR-378-y|miR-378-z|miR-589-x	0.00053865	SULT3A1	amine sulfotransferase-like isoform X1 [Cynoglossus semilaevis]	-	-	-	-	-	GO:0019111//phenanthrol sulfotransferase activity	-
MSTRG.11307.1	ncbi_103388793	0.985244	miR-1304-y|miR-215-z	0.0376335	Trim14	nuclear factor 7, ovary-like [Cynoglossus semilaevis]	-	-	-	-	-	-	-
MSTRG.11307.1	ncbi_103389461	0.908476	miR-589-x|miR-7214-x	0.0376335	Hecw2	E3 ubiquitin-protein ligase HECW2 isoform X1 [Cynoglossus semilaevis]	-	-	-	-	-	-	-
MSTRG.11307.1	ncbi_103393010	0.957717	miR-378-y|miR-378-z|miR-615-y	0.032277	CCDC50	coiled-coil domain-containing protein 50 isoform X1 [Cynoglossus semilaevis]	-	-	-	-	GO:0044424//intracellular part	GO:0044389//ubiquitin-like protein ligase binding	-
MSTRG.11307.1	ncbi_103393313	0.919849	miR-2284-z|miR-7214-x	0.0376335	iaaA	-	Metabolism;Metabolism	Global and overview maps;Amino acid metabolism	ko01100//Metabolic pathways;ko00250//Alanine, aspartate and glutamate metabolism	K13051;K13051	-	-	-
MSTRG.11307.1	ncbi_103393348	0.993657	lin-4-z|miR-1224-y|miR-215-z|miR-2284-z|miR-371-x	0.000273306	SOX10	transcription factor Sox-10 isoform X1 [Cynoglossus semilaevis]	-	-	-	-	GO:0031312//extrinsic component of organelle membrane;GO:0043231//intracellular membrane-bounded organelle;GO:0043234//protein complex	GO:0000977//RNA polymerase II regulatory region sequence-specific DNA binding;GO:0000981//RNA polymerase II transcription factor activity, sequence-specific DNA binding;GO:0001076//transcription factor activity, RNA polymerase II transcription factor binding;GO:0003712//transcription cofactor activity;GO:0019899//enzyme binding;GO:0032182//ubiquitin-like protein binding	GO:0001503//ossification;GO:0001667//ameboidal-type cell migration;GO:0001837//epithelial to mesenchymal transition;GO:0001894//tissue homeostasis;GO:0002062//chondrocyte differentiation;GO:0003170//heart valve development;GO:0006357//regulation of transcription from RNA polymerase II promoter;GO:0006996//organelle organization;GO:0008284//positive regulation of cell proliferation;GO:0008584//mal…
MSTRG.11307.1	ncbi_103395430	0.909859	miR-1301-y|miR-263-x	0.019835	Taf1	transcription initiation factor TFIID subunit 1 [Cynoglossus semilaevis]	Genetic Information Processing	Transcription	ko03022//Basal transcription factors	K03125	GO:0044451//nucleoplasm part	GO:0003676//nucleic acid binding	GO:0010468//regulation of gene expression
MSTRG.11307.1	ncbi_103395440	0.955401	lin-4-z|miR-1301-y|miR-1304-y|miR-371-x	0.00116193	Trpc2	short transient receptor potential channel 2-like [Cynoglossus semilaevis]	-	-	-	-	-	-	-
MSTRG.11307.1	ncbi_103395769	0.958695	lin-4-z|miR-1304-y|miR-470-x	0.00481245	Slc5a5	sodium/iodide cotransporter [Cynoglossus semilaevis]	Organismal Systems	Endocrine system	ko04918//Thyroid hormone synthesis	K14385	GO:0031224//intrinsic component of membrane;GO:0031988//membrane-bounded vesicle;GO:0043231//intracellular membrane-bounded organelle	GO:0015103//inorganic anion transmembrane transporter activity;GO:0015373//monovalent anion:sodium symporter activity	GO:0006814//sodium ion transport;GO:0015698//inorganic anion transport;GO:0032870//cellular response to hormone stimulus;GO:0042403//thyroid hormone metabolic process;GO:0044710//single-organism metabolic process;GO:0044763//single-organism cellular process;GO:0051591//response to cAMP
MSTRG.11307.1	ncbi_103397878	0.939881	miR-215-z|miR-7214-x	0.019835	foxd2	forkhead box protein D2-like [Cynoglossus semilaevis]	-	-	-	-	-	-	-
MSTRG.11307.1	ncbi_103398700	0.988988	lin-4-z|miR-1301-y|miR-2284-z|miR-263-x|miR-4483-z	0.000896227	slc2a12	solute carrier family 2, facilitated glucose transporter member 12 [Cynoglossus semilaevis]	-	-	-	-	-	-	-
MSTRG.11307.1	ncbi_112488278	0.95574	miR-2284-z|miR-4483-z	0.00697077	--	LOW QUALITY PROTEIN: titin-like [Cynoglossus semilaevis]	-	-	-	-	-	-	-
MSTRG.13227.1	ncbi_103378725	0.939735	miR-101-y|miR-101-z|miR-322-y|miR-494-y|miR-673-x|novel-m0057-5p	7.20984e-05	GCH1	GTP cyclohydrolase 1 [Cynoglossus semilaevis]	Metabolism;Metabolism	Global and overview maps;Metabolism of cofactors and vitamins	ko01100//Metabolic pathways;ko00790//Folate biosynthesis	K01495;K01495	-	-	-
MSTRG.13227.1	ncbi_103379731	0.917846	miR-29-z|miR-497-x|miR-673-x	0.00445973	Spire2	protein spire homolog 2 [Cynoglossus semilaevis]	-	-	-	-	GO:0012506//vesicle membrane;GO:0032155//cell division site part;GO:0043229//intracellular organelle;GO:0044444//cytoplasmic part	-	GO:0006810//transport;GO:0007143//female meiotic division;GO:0032506//cytokinetic process;GO:0051017//actin filament bundle assembly;GO:0051293//establishment of spindle localization
MSTRG.13227.1	ncbi_103380156	0.941086	miR-101-y|miR-101-z|miR-335-y|miR-380-y|miR-497-x	0.0138594	slc17a8	vesicular glutamate transporter 3 [Cynoglossus semilaevis]	Organismal Systems;Organismal Systems;Organismal Systems;Human Diseases	Nervous system;Nervous system;Nervous system;Substance dependence	ko04723//Retrograde endocannabinoid signaling;ko04724//Glutamatergic synapse;ko04721//Synaptic vesicle cycle;ko05033//Nicotine addiction	K12302;K12302;K12302;K12302	GO:0005768//endosome;GO:0016023//cytoplasmic, membrane-bounded vesicle;GO:0031224//intrinsic component of membrane;GO:0042995//cell projection;GO:0044433//cytoplasmic vesicle part	GO:0003677//DNA binding;GO:0004879//RNA polymerase II transcription factor activity, ligand-activated sequence-specific DNA binding;GO:0005310//dicarboxylic acid transmembrane transporter activity;GO:0005496//steroid binding;GO:0015291//secondary active transmembrane transporter activity;GO:0038023//signaling receptor activity;GO:0046914//transition metal ion binding	GO:0001505//regulation of neurotransmitter levels;GO:0006355//regulation of transcription, DNA-templated;GO:0009755//hormone-mediated signaling pathway;GO:0015813//L-glutamate transport;GO:0030001//metal ion transport;GO:0050954//sensory perception of mechanical stimulus;GO:0060004//reflex
MSTRG.13227.1	ncbi_103382035	0.915787	miR-101-y|miR-101-z|miR-335-y	0.00445973	CA4	carbonic anhydrase 4-like [Cynoglossus semilaevis]	Metabolism;Organismal Systems;Metabolism	Global and overview maps;Excretory system;Energy metabolism	ko01100//Metabolic pathways;ko04964//Proximal tubule bicarbonate reclamation;ko00910//Nitrogen metabolism	K18246;K18246;K18246	GO:0012505//endomembrane system;GO:0043231//intracellular membrane-bounded organelle;GO:0044444//cytoplasmic part;GO:0044459//plasma membrane part	GO:0046872//metal ion binding	GO:0008152//metabolic process;GO:0035725//sodium ion transmembrane transport;GO:0035809//regulation of urine volume;GO:0044062//regulation of excretion;GO:0055067//monovalent inorganic cation homeostasis
MSTRG.13227.1	ncbi_103385053	0.956634	miR-409-y|miR-494-y|novel-m0009-3p	0.00748312	CA6	-	Metabolism;Metabolism	Global and overview maps;Energy metabolism	ko01100//Metabolic pathways;ko00910//Nitrogen metabolism	K01672;K01672	-	-	-
MSTRG.13227.1	ncbi_103386296	0.951928	miR-101-y|miR-101-z|novel-m0057-5p	0.00232558	CHST15	-	Metabolism	Glycan biosynthesis and metabolism	ko00532//Glycosaminoglycan biosynthesis - chondroitin sulfate / dermatan sulfate	K08106	-	-	-
MSTRG.13227.1	ncbi_103386788	0.946347	miR-494-y|miR-668-y|miR-673-x	0.0226121	krt8	intermediate filament protein ON3-like [Cynoglossus semilaevis]	-	-	-	-	GO:0005882//intermediate filament;GO:0031981//nuclear lumen	-	GO:0042246//tissue regeneration;GO:0050953//sensory perception of light stimulus
MSTRG.13227.1	ncbi_103386912	0.932942	miR-101-y|miR-101-z	0.012335	Umod	-	-	-	-	-	-	-	-
MSTRG.13227.1	ncbi_103387237	0.963028	miR-101-y|miR-101-z	0.0237	Spock2	testican-2-like isoform X1 [Cynoglossus semilaevis]	-	-	-	-	GO:0031012//extracellular matrix	GO:0046872//metal ion binding;GO:0097367//carbohydrate derivative binding	GO:0010810//regulation of cell-substrate adhesion;GO:0018149//peptide cross-linking;GO:0022607//cellular component assembly;GO:0030154//cell differentiation;GO:0043062//extracellular structure organization
MSTRG.13227.1	ncbi_103391401	0.90968	miR-380-y|miR-668-y|novel-m0009-3p	0.0381041	CLINT1	clathrin interactor 1 isoform X1 [Cynoglossus semilaevis]	Cellular Processes	Transport and catabolism	ko04144//Endocytosis	K12471	GO:0030135//coated vesicle;GO:0031981//nuclear lumen;GO:0031984//organelle subcompartment	GO:0005515//protein binding	GO:0006901//vesicle coating;GO:0048193//Golgi vesicle transport;GO:2000026//regulation of multicellular organismal development
MSTRG.13227.1	ncbi_103391466	0.916305	miR-299-y|miR-322-y|miR-673-x|novel-m0057-5p	0.0153	d14	D(1) dopamine receptor [Cynoglossus semilaevis]	Environmental Information Processing;Environmental Information Processing;Environmental Information Processing;Organismal Systems;Human Diseases;Human Diseases;Human Diseases;Cellular Processes;Human Diseases;Human Diseases	Signaling molecules and interaction;Signal transduction;Signal transduction;Nervous system;Substance dependence;Neurodegenerative diseases;Substance dependence;Cellular community - eukaryotes;Substance dependence;Substance dependence	ko04080//Neuroactive ligand-receptor interaction;ko04024//cAMP signaling pathway;ko04020//Calcium signaling pathway;ko04728//Dopaminergic synapse;ko05034//Alcoholism;ko05012//Parkinson disease;ko05032//Morphine addiction;ko04540//Gap junction;ko05031//Amphetamine addiction;ko05030//Cocaine addiction	K04144;K04144;K04144;K04144;K04144;K04144;K04144;K04144;K04144;K04144	-	-	-
MSTRG.13227.1	ncbi_103392640	0.923937	miR-380-y|miR-494-y|miR-497-x|miR-673-x|novel-m0057-5p	0.0006559	SRCIN1	SRC kinase signaling inhibitor 1-like [Cynoglossus semilaevis]	-	-	-	-	-	-	GO:0044763//single-organism cellular process
MSTRG.13227.1	ncbi_103394371	0.90993	miR-101-y|miR-101-z|miR-335-y|miR-409-y|miR-410-y|miR-494-y|novel-m0057-5p	1.88568e-06	GIPC3	PDZ domain-containing protein GIPC3 [Cynoglossus semilaevis]	-	-	-	-	GO:0016023//cytoplasmic, membrane-bounded vesicle;GO:0030425//dendrite;GO:0031090//organelle membrane;GO:0044309//neuron spine	GO:0004702//receptor signaling protein serine/threonine kinase activity;GO:0008092//cytoskeletal protein binding;GO:0019904//protein domain specific binding;GO:0046983//protein dimerization activity	GO:0006464//cellular protein modification process;GO:0006835//dicarboxylic acid transport;GO:0006886//intracellular protein transport;GO:0010608//posttranscriptional regulation of gene expression;GO:0010631//epithelial cell migration;GO:0017015//regulation of transforming growth factor beta receptor signaling pathway;GO:0031330//negative regulation of cellular catabolic process;GO:0032465//regula…
MSTRG.13227.1	ncbi_103397600	0.955802	miR-101-y|miR-101-z|miR-409-y	0.0165095	krt18	keratin, type I cytoskeletal 18-like [Cynoglossus semilaevis]	Organismal Systems;Human Diseases	Endocrine system;Infectious diseases	ko04915//Estrogen signaling pathway;ko05150//Staphylococcus aureus infection	K07604;K07604	GO:0005882//intermediate filament;GO:0031988//membrane-bounded vesicle;GO:0043231//intracellular membrane-bounded organelle;GO:0044450//microtubule organizing center part	GO:0003677//DNA binding;GO:0003723//RNA binding;GO:0005515//protein binding;GO:0046914//transition metal ion binding	GO:0001558//regulation of cell growth;GO:0006417//regulation of translation;GO:0009653//anatomical structure morphogenesis;GO:0042635//positive regulation of hair cycle;GO:0042981//regulation of apoptotic process;GO:0043001//Golgi to plasma membrane protein transport;GO:0045104//intermediate filament cytoskeleton organization
MSTRG.13227.1	ncbi_103398681	0.979456	miR-410-y|miR-494-y|novel-m0009-3p	0.0226121	CHRNA2	LOW QUALITY PROTEIN: neuronal acetylcholine receptor subunit alpha-2-like [Cynoglossus semilaevis]	Environmental Information Processing	Signaling molecules and interaction	ko04080//Neuroactive ligand-receptor interaction	K04804	GO:0034702//ion channel complex;GO:0097060//synaptic membrane	GO:0004888//transmembrane signaling receptor activity;GO:0005231//excitatory extracellular ligand-gated ion channel activity;GO:0042165//neurotransmitter binding	GO:0006812//cation transport;GO:0007267//cell-cell signaling;GO:0050794//regulation of cellular process;GO:0051259//protein oligomerization
MSTRG.13227.1	ncbi_107988824	0.903825	miR-322-y|miR-494-y|miR-497-x	0.0474898	TMEM238	transmembrane protein 238-like [Cynoglossus semilaevis]	-	-	-	-	-	-	-
MSTRG.13227.1	ncbi_112488053	0.906325	miR-29-z|miR-322-y|miR-497-x	0.0474898	--	protein turtle homolog A-like [Seriola lalandi dorsalis]	-	-	-	-	-	-	-
MSTRG.13554.1	ncbi_103379220	0.95694	miR-7552-z	0.0446374	CUZD1	Deleted in malignant brain tumors 1 protein Hensin Precursor [Larimichthys crocea]	-	-	-	-	-	-	-
MSTRG.13625.2	ncbi_103378711	0.931722	miR-673-x|miR-674-y|novel-m0074-5p	0.0490965	Fut9	alpha-(1,3)-fucosyltransferase 9 [Cynoglossus semilaevis]	Metabolism;Metabolism;Metabolism;Metabolism	Global and overview maps;Glycan biosynthesis and metabolism;Glycan biosynthesis and metabolism;Glycan biosynthesis and metabolism	ko01100//Metabolic pathways;ko00601//Glycosphingolipid biosynthesis - lacto and neolacto series;ko00515//Mannose type O-glycan biosyntheis;ko00603//Glycosphingolipid biosynthesis - globo and isoglobo series	K03663;K03663;K03663;K03663	GO:0000139//Golgi membrane;GO:0031224//intrinsic component of membrane	GO:0000030//mannosyltransferase activity;GO:0019112//phenanthrol glycosyltransferase activity;GO:0035250//UDP-galactosyltransferase activity;GO:0035251//UDP-glucosyltransferase activity;GO:0046920//alpha-(1->3)-fucosyltransferase activity	GO:0006464//cellular protein modification process;GO:0019317//fucose catabolic process;GO:0048731//system development;GO:0070085//glycosylation
MSTRG.13625.2	ncbi_103382917	0.91557	miR-673-x|miR-674-y	0.0410057	Zbed4	zinc finger BED domain-containing protein 4 [Cynoglossus semilaevis]	-	-	-	-	GO:0031981//nuclear lumen	GO:0003676//nucleic acid binding;GO:0005515//protein binding	-
MSTRG.1429.1	ncbi_103377184	0.930437	miR-152-y|miR-152-z	0.0361233	slc7a14a	probable cationic amino acid transporter [Cynoglossus semilaevis]	-	-	-	-	-	-	-
MSTRG.1429.1	ncbi_103378888	0.909982	miR-152-y|miR-152-z	0.0137605	rhcg2	ammonium transporter Rh type C 2 [Cynoglossus semilaevis]	-	-	-	-	GO:0005886//plasma membrane;GO:0016021//integral component of membrane;GO:0031988//membrane-bounded vesicle	GO:0008092//cytoskeletal protein binding;GO:0015077//monovalent inorganic cation transmembrane transporter activity	GO:0015696//ammonium transport;GO:0030001//metal ion transport;GO:0055067//monovalent inorganic cation homeostasis;GO:0072505//divalent inorganic anion homeostasis
MSTRG.1429.1	ncbi_103380536	0.90737	miR-152-y|miR-152-z	0.00843547	nr2c1-b	nuclear receptor subfamily 2 group C member 1 [Cynoglossus semilaevis]	-	-	-	-	GO:0016604//nuclear body	GO:0000981//RNA polymerase II transcription factor activity, sequence-specific DNA binding;GO:0003677//DNA binding;GO:0019899//enzyme binding;GO:0038023//signaling receptor activity;GO:0046914//transition metal ion binding;GO:0046983//protein dimerization activity	GO:0000003//reproduction;GO:0006357//regulation of transcription from RNA polymerase II promoter;GO:0007275//multicellular organism development;GO:0009755//hormone-mediated signaling pathway;GO:0009967//positive regulation of signal transduction;GO:0048856//anatomical structure development
MSTRG.1429.1	ncbi_103381065	0.922053	miR-33-x|miR-335-y|novel-m0074-5p	0.00651691	Ush2A	usherin [Cynoglossus semilaevis]	-	-	-	-	GO:0002141//stereocilia ankle link;GO:0031513//nonmotile primary cilium;GO:0031528//microvillus membrane;GO:0033267//axon part;GO:0043232//intracellular non-membrane-bounded organelle;GO:0044297//cell body;GO:0044420//extracellular matrix component	GO:0008092//cytoskeletal protein binding;GO:0032403//protein complex binding	GO:0007600//sensory perception;GO:0008104//protein localization;GO:0009888//tissue development;GO:0042490//mechanoreceptor differentiation
MSTRG.1429.1	ncbi_103385841	0.94522	miR-152-y|miR-152-z|miR-33-x	0.00850749	CELSR2	cadherin EGF LAG seven-pass G-type receptor 2 [Cynoglossus semilaevis]	-	-	-	-	GO:0031224//intrinsic component of membrane;GO:0044424//intracellular part	GO:0004888//transmembrane signaling receptor activity;GO:0046872//metal ion binding	GO:0007018//microtubule-based movement;GO:0007166//cell surface receptor signaling pathway;GO:0007420//brain development;GO:0007589//body fluid secretion;GO:0008104//protein localization;GO:0009952//anterior/posterior pattern specification;GO:0010468//regulation of gene expression;GO:0010927//cellular component assembly involved in morphogenesis;GO:0016477//cell migration;GO:0030155//regulation o…
MSTRG.1429.1	ncbi_103386297	0.902952	miR-152-y|miR-152-z	0.0454555	Klhdc8a	-	-	-	-	-	-	-	-
MSTRG.1429.1	ncbi_103386549	0.925244	miR-152-y|miR-152-z|miR-301-y	0.0108279	Kcna3	potassium voltage-gated channel subfamily A member 10-like [Cynoglossus semilaevis]	-	-	-	-	-	-	-
MSTRG.1429.1	ncbi_103386715	0.916384	miR-152-y|miR-152-z|miR-301-y	0.00346047	EYA2	-	-	-	-	-	-	-	-
MSTRG.1429.1	ncbi_103388973	0.97511	miR-152-y|miR-152-z|miR-301-y|novel-m0074-5p	0.000240193	--	PREDICTED: testis development-related protein-like [Paralichthys olivaceus]	-	-	-	-	-	-	-
MSTRG.1429.1	ncbi_103389126	0.963054	miR-152-y|miR-152-z|miR-301-y	0.02777	Kcnn2	small conductance calcium-activated potassium channel protein 2 [Cynoglossus semilaevis]	Organismal Systems;Organismal Systems;Organismal Systems;Organismal Systems	Nervous system;Endocrine system;Endocrine system;Digestive system	ko04726//Serotonergic synapse;ko04911//Insulin secretion;ko04929//GnRH secretion;ko04976//Bile secretion	K04943;K04943;K04943;K04943	-	-	-
MSTRG.1429.1	ncbi_103390832	0.923039	miR-152-y|miR-152-z|miR-301-y|novel-m0161-5p	6.2791e-06	Abca1	ATP-binding cassette sub-family A member 1-like isoform X1 [Cynoglossus semilaevis]	Organismal Systems;Environmental Information Processing;Organismal Systems	Digestive system;Membrane transport;Digestive system	ko04979//Cholesterol metabolism;ko02010//ABC transporters;ko04975//Fat digestion and absorption	K05641;K05641;K05641	-	-	-
MSTRG.1429.1	ncbi_103395866	0.944673	miR-152-y|miR-152-z|miR-301-y|miR-33-x	0.00185728	OCLN	occludin-like isoform X1 [Cynoglossus semilaevis]	Human Diseases;Cellular Processes;Environmental Information Processing;Human Diseases;Organismal Systems	Infectious diseases;Cellular community - eukaryotes;Signaling molecules and interaction;Infectious diseases;Immune system	ko05130//Pathogenic Escherichia coli infection;ko04530//Tight junction;ko04514//Cell adhesion molecules (CAMs);ko05160//Hepatitis C;ko04670//Leukocyte transendothelial migration	K06088;K06088;K06088;K06088;K06088	GO:0005886//plasma membrane;GO:0005911//cell-cell junction;GO:0031224//intrinsic component of membrane;GO:0031410//cytoplasmic vesicle	GO:0005515//protein binding	GO:0012501//programmed cell death;GO:0022607//cellular component assembly;GO:0045216//cell-cell junction organization
MSTRG.16266.1	ncbi_103380330	0.9562	miR-1301-y	0.0315315	--	ensconsin-like isoform X1 [Cynoglossus semilaevis]	-	-	-	-	-	-	-
MSTRG.16266.1	ncbi_103382897	0.980555	miR-1301-y	0.0225225	WNT7B	protein Wnt-7b [Cynoglossus semilaevis]	Human Diseases;Human Diseases;Human Diseases;Human Diseases;Human Diseases;Environmental Information Processing;Human Diseases;Human Diseases;Environmental Information Processing;Human Diseases;Environmental Information Processing;Cellular Processes;Organismal Systems;Human Diseases	Cancers;Neurodegenerative diseases;Infectious diseases;Cancers;Endocrine and metabolic diseases;Signal transduction;Cancers;Cancers;Signal transduction;Cancers;Signal transduction;Cellular community - eukaryotes;Endocrine system;Cancers	ko05200//Pathways in cancer;ko05010//Alzheimer disease;ko05165//Human papillomavirus infection;ko05205//Proteoglycans in cancer;ko04934//Cushing syndrome;ko04310//Wnt signaling pathway;ko05224//Breast cancer;ko05225//Hepatocellular carcinoma;ko04390//Hippo signaling pathway;ko05226//Gastric cancer;ko04150//mTOR signaling pathway;ko04550//Signaling pathways regulating pluripotency of stem cells;ko…	K00572;K00572;K00572;K00572;K00572;K00572;K00572;K00572;K00572;K00572;K00572;K00572;K00572;K00572	-	-	-
MSTRG.16266.1	ncbi_103388636	0.91786	miR-1301-y	0.018018	spire1	-	-	-	-	-	-	-	-
MSTRG.16266.1	ncbi_103391009	0.964044	miR-1301-y	0.018018	csf1r1	-	Human Diseases;Environmental Information Processing;Environmental Information Processing;Environmental Information Processing;Environmental Information Processing;Environmental Information Processing;Human Diseases;Organismal Systems;Human Diseases;Organismal Systems;Environmental Information Processing	Cancers;Signal transduction;Signal transduction;Signal transduction;Signal transduction;Signaling molecules and interaction;Cancers;Development;Cancers;Immune system;Signaling molecules and interaction	ko05200//Pathways in cancer;ko04151//PI3K-Akt signaling pathway;ko04010//MAPK signaling pathway;ko04015//Rap1 signaling pathway;ko04014//Ras signaling pathway;ko04060//Cytokine-cytokine receptor interaction;ko05202//Transcriptional misregulation in cancers;ko04380//Osteoclast differentiation;ko05221//Acute myeloid leukemia;ko04640//Hematopoietic cell lineage;ko04061//Viral protein interaction wit…	K05090;K05090;K05090;K05090;K05090;K05090;K05090;K05090;K05090;K05090;K05090	-	-	-
MSTRG.16266.1	ncbi_103392008	0.907484	miR-1301-y	0.0225225	GPR143	G-protein coupled receptor 143 isoform X2 [Cynoglossus semilaevis]	-	-	-	-	GO:0000323//lytic vacuole;GO:0005774//vacuolar membrane;GO:0005886//plasma membrane;GO:0030659//cytoplasmic vesicle membrane;GO:0031224//intrinsic component of membrane;GO:0048770//pigment granule	GO:0008188//neuropeptide receptor activity;GO:0016597//amino acid binding;GO:0043169//cation binding	GO:0007186//G-protein coupled receptor signaling pathway;GO:0007267//cell-cell signaling;GO:0019722//calcium-mediated signaling;GO:0032400//melanosome localization;GO:0042441//eye pigment metabolic process;GO:0048017//inositol lipid-mediated signaling;GO:0048753//pigment granule organization;GO:0050953//sensory perception of light stimulus;GO:1902531//regulation of intracellular signal transducti…
MSTRG.16266.1	ncbi_103392247	0.91241	miR-1301-y	0.018018	Sowahc	ankyrin repeat domain-containing protein SOWAHC [Cynoglossus semilaevis]	-	-	-	-	-	-	-
MSTRG.16266.1	ncbi_103392791	0.950566	miR-1301-y	0.0045045	ttyh2l	protein tweety homolog 2-like isoform X1 [Cynoglossus semilaevis]	-	-	-	-	GO:0034702//ion channel complex	GO:0005253//anion channel activity;GO:0005488//binding	GO:0006821//chloride transport
MSTRG.16266.1	ncbi_103394840	0.921753	miR-1301-y	0.0225225	NSG2	-	-	-	-	-	-	-	-
MSTRG.16266.1	ncbi_103395440	0.960794	miR-1301-y	0.0315315	Trpc2	short transient receptor potential channel 2-like [Cynoglossus semilaevis]	-	-	-	-	-	-	-
MSTRG.17762.1	ncbi_103393462	0.915856	miR-222-z	0.0495495	NME1	nucleoside diphosphate kinase A-like [Cynoglossus semilaevis]	Metabolism;Metabolism;Metabolism;Metabolism	Global and overview maps;Nucleotide metabolism;Nucleotide metabolism;Xenobiotics biodegradation and metabolism	ko01100//Metabolic pathways;ko00230//Purine metabolism;ko00240//Pyrimidine metabolism;ko00983//Drug metabolism - other enzymes	K00940;K00940;K00940;K00940	-	-	-
MSTRG.1860.3	ncbi_103379598	0.956249	miR-470-x	0.00900901	MUC5AC	mucin-5AC-like isoform X2 [Cynoglossus semilaevis]	-	-	-	-	-	-	GO:0008152//metabolic process
MSTRG.1860.3	ncbi_103386773	0.935792	miR-592-x	0.0357915	Plekha6	pleckstrin homology domain-containing family A member 6, partial [Cynoglossus semilaevis]	-	-	-	-	-	-	-
MSTRG.1860.3	ncbi_103390076	0.919789	miR-592-x	0.0357915	MAP1B	microtubule-associated protein 1B isoform X2 [Cynoglossus semilaevis]	-	-	-	-	GO:0014069//postsynaptic density;GO:0015630//microtubule cytoskeleton;GO:0016020//membrane;GO:0031513//nonmotile primary cilium;GO:0033267//axon part;GO:0043234//protein complex;GO:0044297//cell body;GO:0044309//neuron spine;GO:0044444//cytoplasmic part	GO:0003779//actin binding;GO:0008289//lipid binding;GO:0015631//tubulin binding	GO:0009636//response to toxic substance;GO:0012501//programmed cell death;GO:0022607//cellular component assembly;GO:0030010//establishment of cell polarity;GO:0030307//positive regulation of cell growth;GO:0031103//axon regeneration;GO:0031111//negative regulation of microtubule polymerization or depolymerization;GO:0031112//positive regulation of microtubule polymerization or depolymerization;G…
MSTRG.19541.1	ncbi_103381481	0.941046	miR-204-x|miR-204-z|miR-211-z	0.000778876	PPP1R1B	protein phosphatase 1 regulatory subunit 1B-like [Cynoglossus semilaevis]	Environmental Information Processing;Organismal Systems;Human Diseases;Human Diseases;Human Diseases	Signal transduction;Nervous system;Substance dependence;Substance dependence;Substance dependence	ko04024//cAMP signaling pathway;ko04728//Dopaminergic synapse;ko05034//Alcoholism;ko05031//Amphetamine addiction;ko05030//Cocaine addiction	K15494;K15494;K15494;K15494;K15494	-	-	-
MSTRG.20477.1	MSTRG.18844	0.9417	miR-34-x|miR-449-x	0.0301103	HPS4	Hermansky-Pudlak syndrome 4 protein [Cynoglossus semilaevis]	-	-	-	-	GO:0000323//lytic vacuole;GO:0030141//secretory granule;GO:0031082//BLOC complex;GO:0048770//pigment granule	GO:0046983//protein dimerization activity	GO:0006886//intracellular protein transport;GO:0007033//vacuole organization;GO:0007599//hemostasis;GO:0010822//positive regulation of mitochondrion organization;GO:0031647//regulation of protein stability;GO:0050931//pigment cell differentiation
MSTRG.20477.1	ncbi_103384473	0.942929	miR-143-x|miR-34-x|miR-449-x|miR-673-x	0.000419338	Espn	espin isoform X1 [Cynoglossus semilaevis]	-	-	-	-	GO:0005856//cytoskeleton;GO:0005902//microvillus;GO:0032421//stereocilium bundle;GO:0043234//protein complex	GO:0003779//actin binding;GO:0019904//protein domain specific binding	GO:0007610//behavior;GO:0031346//positive regulation of cell projection organization;GO:0050954//sensory perception of mechanical stimulus;GO:0051017//actin filament bundle assembly
MSTRG.20477.1	ncbi_103388338	0.943705	miR-143-x|miR-29-z	0.00873418	COL28A1	-	Organismal Systems	Digestive system	ko04974//Protein digestion and absorption	K23619	-	-	-
MSTRG.2621.1	ncbi_103378725	0.925467	miR-101-y|miR-101-z|miR-329-y|novel-m0057-5p	0.00915346	GCH1	GTP cyclohydrolase 1 [Cynoglossus semilaevis]	Metabolism;Metabolism	Global and overview maps;Metabolism of cofactors and vitamins	ko01100//Metabolic pathways;ko00790//Folate biosynthesis	K01495;K01495	-	-	-
MSTRG.2621.1	ncbi_103384473	0.925149	miR-101-y|miR-101-z|miR-377-y|novel-m0248-5p	0.0236419	Espn	espin isoform X1 [Cynoglossus semilaevis]	-	-	-	-	GO:0005856//cytoskeleton;GO:0005902//microvillus;GO:0032421//stereocilium bundle;GO:0043234//protein complex	GO:0003779//actin binding;GO:0019904//protein domain specific binding	GO:0007610//behavior;GO:0031346//positive regulation of cell projection organization;GO:0050954//sensory perception of mechanical stimulus;GO:0051017//actin filament bundle assembly
MSTRG.2621.1	ncbi_103386296	0.991123	miR-101-y|miR-101-z|novel-m0057-5p	0.00232558	CHST15	-	Metabolism	Glycan biosynthesis and metabolism	ko00532//Glycosaminoglycan biosynthesis - chondroitin sulfate / dermatan sulfate	K08106	-	-	-
MSTRG.2621.1	ncbi_103386423	0.967318	miR-433-y|miR-497-x	0.0379495	ABO	globoside alpha-1,3-N-acetylgalactosaminyltransferase 1-like isoform X1 [Cynoglossus semilaevis]	Metabolism;Metabolism	Global and overview maps;Glycan biosynthesis and metabolism	ko01100//Metabolic pathways;ko00603//Glycosphingolipid biosynthesis - globo and isoglobo series	K00722;K00722	-	GO:0008376//acetylgalactosaminyltransferase activity	GO:0044255//cellular lipid metabolic process;GO:0050794//regulation of cellular process;GO:1901135//carbohydrate derivative metabolic process
MSTRG.2621.1	ncbi_103386912	0.949324	miR-101-y|miR-101-z	0.012335	Umod	-	-	-	-	-	-	-	-
MSTRG.2621.1	ncbi_103387237	0.975132	miR-101-y|miR-101-z	0.0237	Spock2	testican-2-like isoform X1 [Cynoglossus semilaevis]	-	-	-	-	GO:0031012//extracellular matrix	GO:0046872//metal ion binding;GO:0097367//carbohydrate derivative binding	GO:0010810//regulation of cell-substrate adhesion;GO:0018149//peptide cross-linking;GO:0022607//cellular component assembly;GO:0030154//cell differentiation;GO:0043062//extracellular structure organization
MSTRG.2621.1	ncbi_103391401	0.919444	miR-1788-y|miR-329-y|miR-362-y|miR-377-y	0.00492215	CLINT1	clathrin interactor 1 isoform X1 [Cynoglossus semilaevis]	Cellular Processes	Transport and catabolism	ko04144//Endocytosis	K12471	GO:0030135//coated vesicle;GO:0031981//nuclear lumen;GO:0031984//organelle subcompartment	GO:0005515//protein binding	GO:0006901//vesicle coating;GO:0048193//Golgi vesicle transport;GO:2000026//regulation of multicellular organismal development
MSTRG.2621.1	ncbi_103392640	0.950206	miR-1788-y|miR-497-x|novel-m0057-5p	0.0474898	SRCIN1	SRC kinase signaling inhibitor 1-like [Cynoglossus semilaevis]	-	-	-	-	-	-	GO:0044763//single-organism cellular process
MSTRG.2621.1	ncbi_103394371	0.949217	miR-101-y|miR-101-z|novel-m0057-5p	0.0474898	GIPC3	PDZ domain-containing protein GIPC3 [Cynoglossus semilaevis]	-	-	-	-	GO:0016023//cytoplasmic, membrane-bounded vesicle;GO:0030425//dendrite;GO:0031090//organelle membrane;GO:0044309//neuron spine	GO:0004702//receptor signaling protein serine/threonine kinase activity;GO:0008092//cytoskeletal protein binding;GO:0019904//protein domain specific binding;GO:0046983//protein dimerization activity	GO:0006464//cellular protein modification process;GO:0006835//dicarboxylic acid transport;GO:0006886//intracellular protein transport;GO:0010608//posttranscriptional regulation of gene expression;GO:0010631//epithelial cell migration;GO:0017015//regulation of transforming growth factor beta receptor signaling pathway;GO:0031330//negative regulation of cellular catabolic process;GO:0032465//regula…
MSTRG.2621.1	ncbi_103396868	0.940963	miR-101-y|miR-101-z|novel-m0057-5p	0.00097013	zgc:110063	UPF0454 protein C12orf49 homolog isoform X1 [Cynoglossus semilaevis]	-	-	-	-	-	-	-
MSTRG.2621.1	ncbi_103397600	0.978499	miR-101-y|miR-101-z|miR-1788-y	0.0165095	krt18	keratin, type I cytoskeletal 18-like [Cynoglossus semilaevis]	Organismal Systems;Human Diseases	Endocrine system;Infectious diseases	ko04915//Estrogen signaling pathway;ko05150//Staphylococcus aureus infection	K07604;K07604	GO:0005882//intermediate filament;GO:0031988//membrane-bounded vesicle;GO:0043231//intracellular membrane-bounded organelle;GO:0044450//microtubule organizing center part	GO:0003677//DNA binding;GO:0003723//RNA binding;GO:0005515//protein binding;GO:0046914//transition metal ion binding	GO:0001558//regulation of cell growth;GO:0006417//regulation of translation;GO:0009653//anatomical structure morphogenesis;GO:0042635//positive regulation of hair cycle;GO:0042981//regulation of apoptotic process;GO:0043001//Golgi to plasma membrane protein transport;GO:0045104//intermediate filament cytoskeleton organization
MSTRG.2964.1	ncbi_103378118	0.960444	miR-181-z|miR-21-y|miR-335-y|miR-495-y|miR-543-y	0.000107766	OTOL1	collagen alpha-1(X) chain-like [Cynoglossus semilaevis]	-	-	-	-	-	-	-
MSTRG.2964.1	ncbi_103378290	0.934499	miR-181-z|miR-21-y|miR-543-y	0.00484059	zpld1	-	-	-	-	-	-	-	-
MSTRG.2964.1	ncbi_103380012	0.981258	miR-127-x|miR-224-x|miR-495-y	0.000447928	Fur2	proprotein convertase subtilisin/kexin type 5-like [Cynoglossus semilaevis]	-	-	-	-	-	-	-
MSTRG.2964.1	ncbi_103382346	0.994183	miR-127-x|miR-21-y	0.0137605	OCM	parvalbumin, thymic CPV3-like [Cynoglossus semilaevis]	-	-	-	-	-	GO:0046872//metal ion binding	-
MSTRG.2964.1	ncbi_103384484	0.9819	miR-495-y|novel-m0009-3p	0.00843547	Hes5	transcription factor HES-5-like [Cynoglossus semilaevis]	Human Diseases;Human Diseases;Human Diseases;Environmental Information Processing	Cancers;Infectious diseases;Cancers;Signal transduction	ko05200//Pathways in cancer;ko05165//Human papillomavirus infection;ko05224//Breast cancer;ko04330//Notch signaling pathway	K06055;K06055;K06055;K06055	GO:0043231//intracellular membrane-bounded organelle	GO:0005515//protein binding	GO:0007409//axonogenesis;GO:0010468//regulation of gene expression;GO:0034645//cellular macromolecule biosynthetic process
MSTRG.2964.1	ncbi_103387699	0.928087	miR-181-z|miR-224-x|miR-543-y	0.000447928	Kcns3	potassium voltage-gated channel subfamily S member 3-like [Cynoglossus semilaevis]	-	-	-	-	-	-	-
MSTRG.2964.1	ncbi_103389126	0.960047	miR-224-x|miR-495-y|novel-m0009-3p	0.02777	Kcnn2	small conductance calcium-activated potassium channel protein 2 [Cynoglossus semilaevis]	Organismal Systems;Organismal Systems;Organismal Systems;Organismal Systems	Nervous system;Endocrine system;Endocrine system;Digestive system	ko04726//Serotonergic synapse;ko04911//Insulin secretion;ko04929//GnRH secretion;ko04976//Bile secretion	K04943;K04943;K04943;K04943	-	-	-
MSTRG.2964.1	ncbi_103390797	0.944377	miR-495-y	0.0405405	Stard10	START domain-containing protein 10-like [Cynoglossus semilaevis]	-	-	-	-	GO:0005911//cell-cell junction;GO:0005929//cilium;GO:0044444//cytoplasmic part	GO:0008289//lipid binding;GO:0043167//ion binding	GO:0006869//lipid transport;GO:0009967//positive regulation of signal transduction;GO:0022607//cellular component assembly;GO:0044087//regulation of cellular component biogenesis;GO:0051128//regulation of cellular component organization
MSTRG.2964.1	ncbi_103391466	0.921774	miR-127-x|miR-21-y|miR-495-y	0.0198907	d14	D(1) dopamine receptor [Cynoglossus semilaevis]	Environmental Information Processing;Environmental Information Processing;Environmental Information Processing;Organismal Systems;Human Diseases;Human Diseases;Human Diseases;Cellular Processes;Human Diseases;Human Diseases	Signaling molecules and interaction;Signal transduction;Signal transduction;Nervous system;Substance dependence;Neurodegenerative diseases;Substance dependence;Cellular community - eukaryotes;Substance dependence;Substance dependence	ko04080//Neuroactive ligand-receptor interaction;ko04024//cAMP signaling pathway;ko04020//Calcium signaling pathway;ko04728//Dopaminergic synapse;ko05034//Alcoholism;ko05012//Parkinson disease;ko05032//Morphine addiction;ko04540//Gap junction;ko05031//Amphetamine addiction;ko05030//Cocaine addiction	K04144;K04144;K04144;K04144;K04144;K04144;K04144;K04144;K04144;K04144	-	-	-
MSTRG.2964.1	ncbi_107988824	0.96182	miR-181-z|miR-21-y|miR-224-x	0.0108279	TMEM238	transmembrane protein 238-like [Cynoglossus semilaevis]	-	-	-	-	-	-	-
MSTRG.3010.1	ncbi_103377092	0.923065	miR-3068-x	0.0269047	xkr9	XK-related protein 9 [Cynoglossus semilaevis]	-	-	-	-	-	-	-
MSTRG.3010.1	ncbi_103382616	0.938191	miR-3068-x	0.0357915	ABCG1	ATP-binding cassette sub-family G member 1 isoform X1 [Cynoglossus semilaevis]	Environmental Information Processing	Membrane transport	ko02010//ABC transporters	K05679	GO:0005768//endosome;GO:0016021//integral component of membrane;GO:0031090//organelle membrane;GO:0031981//nuclear lumen;GO:0044459//plasma membrane part	GO:0008565//protein transporter activity;GO:0015248//sterol transporter activity;GO:0017111//nucleoside-triphosphatase activity;GO:0032550//purine ribonucleoside binding;GO:0032934//sterol binding;GO:0046983//protein dimerization activity	GO:0001525//angiogenesis;GO:0009593//detection of chemical stimulus;GO:0010468//regulation of gene expression;GO:0010743//regulation of macrophage derived foam cell differentiation;GO:0010874//regulation of cholesterol efflux;GO:0010885//regulation of cholesterol storage;GO:0010893//positive regulation of steroid biosynthetic process;GO:0015031//protein transport;GO:0015914//phospholipid transpor…
MSTRG.3010.1	ncbi_103384484	0.918196	miR-3068-x	0.0357915	Hes5	transcription factor HES-5-like [Cynoglossus semilaevis]	Human Diseases;Human Diseases;Human Diseases;Environmental Information Processing	Cancers;Infectious diseases;Cancers;Signal transduction	ko05200//Pathways in cancer;ko05165//Human papillomavirus infection;ko05224//Breast cancer;ko04330//Notch signaling pathway	K06055;K06055;K06055;K06055	GO:0043231//intracellular membrane-bounded organelle	GO:0005515//protein binding	GO:0007409//axonogenesis;GO:0010468//regulation of gene expression;GO:0034645//cellular macromolecule biosynthetic process
MSTRG.3010.1	ncbi_103390680	0.974869	miR-3068-x|miR-335-y	0.000611471	prom1a	prominin-1-A-like isoform X1 [Cynoglossus semilaevis]	Human Diseases	Cancers	ko05202//Transcriptional misregulation in cancers	K06532	-	-	-
MSTRG.3010.1	ncbi_103395980	0.95808	miR-335-y	0.0446374	Fndc7	fibronectin type III domain-containing protein 7-like [Cynoglossus semilaevis]	-	-	-	-	-	-	-
MSTRG.3173.1	ncbi_103377104	0.929274	miR-708-x	0.0179773	KIF5A	-	Human Diseases;Human Diseases;Cellular Processes;Organismal Systems	Neurodegenerative diseases;Neurodegenerative diseases;Transport and catabolism;Nervous system	ko05010//Alzheimer disease;ko05016//Huntington disease;ko04144//Endocytosis;ko04728//Dopaminergic synapse	K10396;K10396;K10396;K10396	-	-	-
MSTRG.3173.1	ncbi_103382769	0.936611	miR-708-x	0.0357915	COL14A1	LOW QUALITY PROTEIN: collagen alpha-1(VII) chain-like [Cynoglossus semilaevis]	-	-	-	-	-	-	-
MSTRG.3173.1	ncbi_103385421	0.983579	miR-708-x	0.0269047	FREM1	FRAS1-related extracellular matrix protein 1 [Cynoglossus semilaevis]	Environmental Information Processing	Signaling molecules and interaction	ko04512//ECM-receptor interaction	K23380	GO:0031224//intrinsic component of membrane;GO:0044420//extracellular matrix component	GO:0046872//metal ion binding	GO:0009653//anatomical structure morphogenesis;GO:0031589//cell-substrate adhesion;GO:0033333//fin development;GO:0044763//single-organism cellular process;GO:0098742//cell-cell adhesion via plasma-membrane adhesion molecules
MSTRG.3173.1	ncbi_103389196	0.938036	miR-708-x	0.0269047	glul	glutamine synthetase-like [Cynoglossus semilaevis]	Metabolism;Organismal Systems;Cellular Processes;Organismal Systems;Metabolism;Metabolism;Metabolism;Metabolism;Metabolism	Global and overview maps;Nervous system;Cell growth and death;Nervous system;Global and overview maps;Amino acid metabolism;Carbohydrate metabolism;Amino acid metabolism;Energy metabolism	ko01100//Metabolic pathways;ko04724//Glutamatergic synapse;ko04217//Necroptosis;ko04727//GABAergic synapse;ko01230//Biosynthesis of amino acids;ko00250//Alanine, aspartate and glutamate metabolism;ko00630//Glyoxylate and dicarboxylate metabolism;ko00220//Arginine biosynthesis;ko00910//Nitrogen metabolism	K01915;K01915;K01915;K01915;K01915;K01915;K01915;K01915;K01915	GO:0005783//endoplasmic reticulum;GO:0031988//membrane-bounded vesicle;GO:0032991//macromolecular complex;GO:0033267//axon part	GO:0016211//ammonia ligase activity;GO:0016597//amino acid binding;GO:0016831//carboxy-lyase activity;GO:0032550//purine ribonucleoside binding;GO:0045502//dynein binding;GO:0046914//transition metal ion binding	GO:0001505//regulation of neurotransmitter levels;GO:0006536//glutamate metabolic process;GO:0006541//glutamine metabolic process;GO:0008284//positive regulation of cell proliferation;GO:0009746//response to hexose;GO:0033554//cellular response to stress;GO:0050796//regulation of insulin secretion;GO:0050806//positive regulation of synaptic transmission;GO:0051259//protein oligomerization
MSTRG.3173.1	ncbi_103390702	0.962844	miR-708-x	0.0269047	TLX3	T-cell leukemia homeobox protein 3 isoform X2 [Cynoglossus semilaevis]	-	-	-	-	GO:0043231//intracellular membrane-bounded organelle	GO:0000982//transcription factor activity, RNA polymerase II core promoter proximal region sequence-specific binding;GO:0003677//DNA binding;GO:0046983//protein dimerization activity	GO:0006357//regulation of transcription from RNA polymerase II promoter;GO:0042127//regulation of cell proliferation;GO:0045165//cell fate commitment;GO:0048534//hematopoietic or lymphoid organ development;GO:0048646//anatomical structure formation involved in morphogenesis
MSTRG.3173.1	ncbi_103395345	0.972359	miR-1224-y	0.00900901	MPZL1	myelin protein zero-like protein 1 isoform X1 [Cynoglossus semilaevis]	Environmental Information Processing	Signaling molecules and interaction	ko04514//Cell adhesion molecules (CAMs)	K06770	GO:0005924//cell-substrate adherens junction;GO:0016021//integral component of membrane;GO:0044464//cell part	GO:0005488//binding	GO:0003401//axis elongation;GO:0007165//signal transduction
MSTRG.3173.1	ncbi_103397793	0.982289	miR-708-x	0.0357915	adra2b	-	Environmental Information Processing;Environmental Information Processing	Signaling molecules and interaction;Signal transduction	ko04080//Neuroactive ligand-receptor interaction;ko04022//cGMP - PKG signaling pathway	K04139;K04139	-	-	-
MSTRG.423.2	ncbi_103378396	0.952361	miR-654-y	0.0315315	TSPEAR	thrombospondin-type laminin G domain and EAR repeat-containing protein-like [Cynoglossus semilaevis]	-	-	-	-	GO:0005902//microvillus;GO:0031090//organelle membrane	-	GO:0050954//sensory perception of mechanical stimulus
MSTRG.423.2	ncbi_103379426	0.917293	miR-654-y	0.0225225	Myo5a	unconventional myosin-Va isoform X1 [Cynoglossus semilaevis]	Human Diseases	Infectious diseases	ko05130//Pathogenic Escherichia coli infection	K10357	-	GO:0003779//actin binding;GO:0017111//nucleoside-triphosphatase activity;GO:0032550//purine ribonucleoside binding	-
MSTRG.423.2	ncbi_103382428	0.982419	miR-654-y	0.0315315	Scube1	signal peptide, CUB and EGF-like domain-containing protein 1 isoform X1 [Cynoglossus semilaevis]	-	-	-	-	GO:0019898//extrinsic component of membrane;GO:0044421//extracellular region part;GO:0044459//plasma membrane part	GO:0046872//metal ion binding;GO:0046983//protein dimerization activity	GO:0007166//cell surface receptor signaling pathway;GO:0007599//hemostasis;GO:0051259//protein oligomerization;GO:0055002//striated muscle cell development
MSTRG.423.2	ncbi_103382666	0.930383	miR-654-y	0.00900901	kera	keratocan [Cynoglossus semilaevis]	-	-	-	-	GO:0005775//vacuolar lumen;GO:0031012//extracellular matrix;GO:0031982//vesicle;GO:0044421//extracellular region part;GO:0044431//Golgi apparatus part	-	GO:0006024//glycosaminoglycan biosynthetic process;GO:0006027//glycosaminoglycan catabolic process;GO:0006790//sulfur compound metabolic process;GO:0030198//extracellular matrix organization;GO:0044238//primary metabolic process;GO:0044767//single-organism developmental process;GO:0050953//sensory perception of light stimulus;GO:0051704//multi-organism process
MSTRG.423.2	ncbi_103383347	0.95484	miR-654-y	0.027027	HHIP	hedgehog-interacting protein [Cynoglossus semilaevis]	Human Diseases;Environmental Information Processing;Human Diseases;Environmental Information Processing	Cancers;Signal transduction;Cancers;Signal transduction	ko05200//Pathways in cancer;ko04024//cAMP signaling pathway;ko05217//Basal cell carcinoma;ko04340//Hedgehog signaling pathway	K06231;K06231;K06231;K06231	-	-	-
MSTRG.423.2	ncbi_103388636	0.958833	miR-654-y	0.018018	spire1	-	-	-	-	-	-	-	-
MSTRG.423.2	ncbi_103389048	0.909311	miR-654-y	0.027027	--	EH domain-containing and endocytosis protein 1-like isoform X1 [Cynoglossus semilaevis]	-	-	-	-	-	-	-
MSTRG.423.2	ncbi_103392376	0.9257	miR-654-y	0.0450451	INHBB	inhibin beta B chain, partial [Cynoglossus semilaevis]	Environmental Information Processing;Cellular Processes;Environmental Information Processing	Signaling molecules and interaction;Cellular community - eukaryotes;Signal transduction	ko04060//Cytokine-cytokine receptor interaction;ko04550//Signaling pathways regulating pluripotency of stem cells;ko04350//TGF-beta signaling pathway	K22687;K22687;K22687	-	-	-
MSTRG.423.2	ncbi_103394221	0.905476	miR-654-y	0.018018	CREB5	cyclic AMP-responsive element-binding protein 5 isoform X1 [Cynoglossus semilaevis]	Environmental Information Processing;Human Diseases;Environmental Information Processing;Human Diseases;Human Diseases;Human Diseases;Environmental Information Processing;Organismal Systems;Organismal Systems;Human Diseases;Human Diseases;Organismal Systems;Organismal Systems;Human Diseases;Human Diseases;Organismal Systems;Organismal Systems;Organismal Systems;Environmental Information Processin…	Signal transduction;Infectious diseases;Signal transduction;Neurodegenerative diseases;Infectious diseases;Infectious diseases;Signal transduction;Environmental adaptation;Circulatory system;Cancers;Endocrine and metabolic diseases;Nervous system;Nervous system;Infectious diseases;Substance dependence;Endocrine system;Endocrine system;Endocrine system;Signal transduction;Endocrine system;Endocrin…	ko04151//PI3K-Akt signaling pathway;ko05165//Human papillomavirus infection;ko04024//cAMP signaling pathway;ko05016//Huntington disease;ko05163//Human cytomegalovirus infection;ko05166//HTLV-I infection;ko04022//cGMP - PKG signaling pathway;ko04714//Thermogenesis;ko04261//Adrenergic signaling in cardiomyocytes;ko05203//Viral carcinogenesis;ko04934//Cushing syndrome;ko04725//Cholinergic synapse;ko…	K09047;K09047;K09047;K09047;K09047;K09047;K09047;K09047;K09047;K09047;K09047;K09047;K09047;K09047;K09047;K09047;K09047;K09047;K09047;K09047;K09047;K09047;K09047;K09047;K09047;K09047;K09047;K09047;K09047;K09047;K09047;K09047	-	GO:0003676//nucleic acid binding	GO:0006355//regulation of transcription, DNA-templated
MSTRG.423.2	ncbi_103394661	0.926204	miR-654-y	0.0135135	si:ch211-194e15.5	proline-rich protein 36-like [Scleropages formosus]	-	-	-	-	-	-	-
MSTRG.4435.1	ncbi_103377060	0.984192	miR-2285-z	0.00900901	SERPINB1	leukocyte elastase inhibitor-like [Cynoglossus semilaevis]	Human Diseases	Infectious diseases	ko05146//Amoebiasis	K13963	-	-	-
MSTRG.4435.1	ncbi_103377757	0.955893	miR-2285-z	0.036036	NFKBIZ	PREDICTED: NF-kappa-B inhibitor zeta-like [Paralichthys olivaceus]	Human Diseases	Cancers	ko05202//Transcriptional misregulation in cancers	K14242	-	-	-
MSTRG.4435.1	ncbi_103379972	0.962967	miR-2285-z	0.0045045	DNAJA1	dnaJ homolog subfamily A member 4 isoform X1 [Cynoglossus semilaevis]	-	-	-	-	-	-	-
MSTRG.4435.1	ncbi_103380338	0.911281	miR-2285-z	0.018018	OCC1	overexpressed in colon carcinoma 1 protein isoform X1 [Cynoglossus semilaevis]	-	-	-	-	-	-	-
MSTRG.4435.1	ncbi_103381082	0.944287	miR-2285-z	0.0225225	MYB	-	Environmental Information Processing	Signal transduction	ko04151//PI3K-Akt signaling pathway	K09420	-	-	-
MSTRG.4435.1	ncbi_103381244	0.97065	miR-2285-z	0.0495495	SLC24A4	sodium/potassium/calcium exchanger 4 [Cynoglossus semilaevis]	Organismal Systems	Sensory system	ko04740//Olfactory transduction	K13752	GO:0016021//integral component of membrane;GO:0044424//intracellular part	GO:0015081//sodium ion transmembrane transporter activity;GO:0015291//secondary active transmembrane transporter activity	GO:0006814//sodium ion transport;GO:0006816//calcium ion transport;GO:0006875//cellular metal ion homeostasis;GO:0007606//sensory perception of chemical stimulus;GO:0042475//odontogenesis of dentin-containing tooth
MSTRG.4435.1	ncbi_103382054	0.967737	miR-2285-z	0.00900901	syf2	-	Genetic Information Processing	Transcription	ko03040//Spliceosome	K12868	-	-	-
MSTRG.4435.1	ncbi_103382103	0.988498	miR-2285-z	0.0135135	dlx3b	homeobox protein DLX-3 [Cynoglossus semilaevis]	-	-	-	-	GO:0043231//intracellular membrane-bounded organelle	GO:0000977//RNA polymerase II regulatory region sequence-specific DNA binding;GO:0000982//transcription factor activity, RNA polymerase II core promoter proximal region sequence-specific binding;GO:0019904//protein domain specific binding	GO:0001654//eye development;GO:0001944//vasculature development;GO:0007178//transmembrane receptor protein serine/threonine kinase signaling pathway;GO:0008284//positive regulation of cell proliferation;GO:0021545//cranial nerve development;GO:0030177//positive regulation of Wnt signaling pathway;GO:0030855//epithelial cell differentiation;GO:0035108//limb morphogenesis;GO:0036075//replacement os…
MSTRG.4435.1	ncbi_103382666	0.959827	miR-2285-z	0.00900901	kera	keratocan [Cynoglossus semilaevis]	-	-	-	-	GO:0005775//vacuolar lumen;GO:0031012//extracellular matrix;GO:0031982//vesicle;GO:0044421//extracellular region part;GO:0044431//Golgi apparatus part	-	GO:0006024//glycosaminoglycan biosynthetic process;GO:0006027//glycosaminoglycan catabolic process;GO:0006790//sulfur compound metabolic process;GO:0030198//extracellular matrix organization;GO:0044238//primary metabolic process;GO:0044767//single-organism developmental process;GO:0050953//sensory perception of light stimulus;GO:0051704//multi-organism process
MSTRG.4435.1	ncbi_103382897	0.989169	miR-2285-z	0.0225225	WNT7B	protein Wnt-7b [Cynoglossus semilaevis]	Human Diseases;Human Diseases;Human Diseases;Human Diseases;Human Diseases;Environmental Information Processing;Human Diseases;Human Diseases;Environmental Information Processing;Human Diseases;Environmental Information Processing;Cellular Processes;Organismal Systems;Human Diseases	Cancers;Neurodegenerative diseases;Infectious diseases;Cancers;Endocrine and metabolic diseases;Signal transduction;Cancers;Cancers;Signal transduction;Cancers;Signal transduction;Cellular community - eukaryotes;Endocrine system;Cancers	ko05200//Pathways in cancer;ko05010//Alzheimer disease;ko05165//Human papillomavirus infection;ko05205//Proteoglycans in cancer;ko04934//Cushing syndrome;ko04310//Wnt signaling pathway;ko05224//Breast cancer;ko05225//Hepatocellular carcinoma;ko04390//Hippo signaling pathway;ko05226//Gastric cancer;ko04150//mTOR signaling pathway;ko04550//Signaling pathways regulating pluripotency of stem cells;ko…	K00572;K00572;K00572;K00572;K00572;K00572;K00572;K00572;K00572;K00572;K00572;K00572;K00572;K00572	-	-	-
MSTRG.4435.1	ncbi_103383347	0.948528	miR-2285-z	0.027027	HHIP	hedgehog-interacting protein [Cynoglossus semilaevis]	Human Diseases;Environmental Information Processing;Human Diseases;Environmental Information Processing	Cancers;Signal transduction;Cancers;Signal transduction	ko05200//Pathways in cancer;ko04024//cAMP signaling pathway;ko05217//Basal cell carcinoma;ko04340//Hedgehog signaling pathway	K06231;K06231;K06231;K06231	-	-	-
MSTRG.4435.1	ncbi_103383868	0.940217	miR-2285-z	0.0045045	--	PREDICTED: myoneurin-like isoform X3 [Paralichthys olivaceus]	-	-	-	-	-	-	-
MSTRG.4435.1	ncbi_103384637	0.94834	miR-2285-z	0.0045045	RCJMB04_19n18	DUF4604 domain containing protein [Scophthalmus maximus]	-	-	-	-	-	-	-
MSTRG.4435.1	ncbi_103386773	0.942879	miR-2285-z	0.018018	Plekha6	pleckstrin homology domain-containing family A member 6, partial [Cynoglossus semilaevis]	-	-	-	-	-	-	-
MSTRG.4435.1	ncbi_103387355	0.935849	miR-2285-z	0.00900901	CEFIP	PREDICTED: trichohyalin-like [Lates calcarifer]	-	-	-	-	-	-	-
MSTRG.4435.1	ncbi_103388126	0.983174	miR-2285-z	0.027027	SIGLEC15	sialic acid-binding Ig-like lectin 15 isoform X1 [Cynoglossus semilaevis]	-	-	-	-	GO:0016020//membrane	-	GO:0002376//immune system process;GO:0044707//single-multicellular organism process;GO:0044763//single-organism cellular process;GO:0050794//regulation of cellular process;GO:0050896//response to stimulus
MSTRG.4435.1	ncbi_103391783	0.970975	miR-2285-z	0.0225225	Filip1l	filamin A-interacting protein 1-like isoform X1 [Cynoglossus semilaevis]	-	-	-	-	-	-	-
MSTRG.4435.1	ncbi_103392037	0.914452	miR-2285-z	0.0225225	GPM6B	neuronal membrane glycoprotein M6-b isoform X1 [Cynoglossus semilaevis]	-	-	-	-	GO:0031224//intrinsic component of membrane;GO:0098589//membrane region	-	GO:0001952//regulation of cell-matrix adhesion;GO:0022607//cellular component assembly;GO:0030282//bone mineralization;GO:0032970//regulation of actin filament-based process;GO:0034394//protein localization to cell surface;GO:0048869//cellular developmental process;GO:0051581//negative regulation of neurotransmitter uptake
MSTRG.4435.1	ncbi_103392247	0.903841	miR-2285-z	0.018018	Sowahc	ankyrin repeat domain-containing protein SOWAHC [Cynoglossus semilaevis]	-	-	-	-	-	-	-
MSTRG.4435.1	ncbi_103394010	0.936546	miR-2285-z	0.0045045	tfap2e	transcription factor AP-2-epsilon isoform X1 [Cynoglossus semilaevis]	-	-	-	-	-	-	-
MSTRG.5784.1	ncbi_103378118	0.969993	miR-181-z|miR-543-y	0.0140527	OTOL1	collagen alpha-1(X) chain-like [Cynoglossus semilaevis]	-	-	-	-	-	-	-
MSTRG.5784.1	ncbi_103378290	0.927853	miR-181-z|miR-543-y	0.00536983	zpld1	-	-	-	-	-	-	-	-
MSTRG.5784.1	ncbi_103387699	0.995907	miR-181-z|miR-543-y	0.00121182	Kcns3	potassium voltage-gated channel subfamily S member 3-like [Cynoglossus semilaevis]	-	-	-	-	-	-	-
MSTRG.5784.1	ncbi_103398824	0.944762	miR-543-y	0.0269047	Lrrc52	leucine-rich repeat-containing protein 52 isoform X1 [Cynoglossus semilaevis]	-	-	-	-	-	-	-
XR_001761039.2	ncbi_103379350	0.953131	novel-m0121-5p|novel-m0122-3p	0.0237	CHST8	carbohydrate sulfotransferase 8 [Cynoglossus semilaevis]	Metabolism;Metabolism	Global and overview maps;Glycan biosynthesis and metabolism	ko01100//Metabolic pathways;ko00513//Various types of N-glycan biosynthesis	K09672;K09672	GO:0016020//membrane	GO:0019111//phenanthrol sulfotransferase activity	GO:0006029//proteoglycan metabolic process;GO:0009058//biosynthetic process;GO:0016485//protein processing;GO:0044699//single-organism process
XR_001761039.2	ncbi_103387226	0.919459	miR-5099-z	0.0357915	Chst3	carbohydrate sulfotransferase 3-like [Cynoglossus semilaevis]	Metabolism	Glycan biosynthesis and metabolism	ko00532//Glycosaminoglycan biosynthesis - chondroitin sulfate / dermatan sulfate	K01020	GO:0016020//membrane;GO:0043231//intracellular membrane-bounded organelle	GO:0019111//phenanthrol sulfotransferase activity;GO:0034481//chondroitin sulfotransferase activity;GO:0034483//heparan sulfate sulfotransferase activity	GO:0002260//lymphocyte homeostasis;GO:0006024//glycosaminoglycan biosynthetic process;GO:0006790//sulfur compound metabolic process;GO:0010506//regulation of autophagy;GO:0031103//axon regeneration;GO:0044238//primary metabolic process;GO:0048522//positive regulation of cellular process;GO:0051704//multi-organism process
XR_003048813.1	ncbi_103379220	0.979263	miR-467-x|miR-93-z	0.0287246	CUZD1	Deleted in malignant brain tumors 1 protein Hensin Precursor [Larimichthys crocea]	-	-	-	-	-	-	-
XR_003048813.1	ncbi_103382098	0.93682	miR-134-x|novel-m0074-5p	0.00922099	COCH	-	-	-	-	-	-	-	-
XR_003048813.1	ncbi_103383682	0.972747	miR-10545-x|miR-673-x|novel-m0184-5p|novel-m0185-5p|novel-m0221-3p|novel-m0222-3p	8.60873e-06	nachra9	neuronal acetylcholine receptor subunit alpha-9 isoform X1 [Cynoglossus semilaevis]	Environmental Information Processing	Signaling molecules and interaction	ko04080//Neuroactive ligand-receptor interaction	K04810	GO:0031224//intrinsic component of membrane;GO:0097060//synaptic membrane	GO:0015276//ligand-gated ion channel activity	GO:0006812//cation transport;GO:0048598//embryonic morphogenesis;GO:0050877//neurological system process;GO:0051480//regulation of cytosolic calcium ion concentration
XR_003049346.1	ncbi_103382571	0.903784	miR-543-y|miR-668-y	0.00370959	Pah	phenylalanine-4-hydroxylase isoform X1 [Cynoglossus semilaevis]	Metabolism;Metabolism;Metabolism;Metabolism;Metabolism	Global and overview maps;Global and overview maps;Metabolism of cofactors and vitamins;Amino acid metabolism;Amino acid metabolism	ko01100//Metabolic pathways;ko01230//Biosynthesis of amino acids;ko00790//Folate biosynthesis;ko00360//Phenylalanine metabolism;ko00400//Phenylalanine, tyrosine and tryptophan biosynthesis	K00500;K00500;K00500;K00500;K00500	GO:0031988//membrane-bounded vesicle;GO:0044444//cytoplasmic part	GO:0016714//oxidoreductase activity, acting on paired donors, with incorporation or reduction of molecular oxygen, reduced pteridine as one donor, and incorporation of one atom of oxygen;GO:0031406//carboxylic acid binding;GO:0046914//transition metal ion binding;GO:0046983//protein dimerization activity	GO:0006464//cellular protein modification process;GO:0006558//L-phenylalanine metabolic process;GO:0006570//tyrosine metabolic process;GO:0006584//catecholamine metabolic process;GO:0006732//coenzyme metabolic process;GO:0042133//neurotransmitter metabolic process;GO:0043627//response to estrogen
XR_003049346.1	ncbi_103386707	0.953934	miR-10174-x|novel-m0120-5p	0.0331997	asic1b	acid-sensing ion channel 1 isoform X1 [Cynoglossus semilaevis]	Organismal Systems	Sensory system	ko04750//Inflammatory mediator regulation of TRP channels	K04829	GO:0016021//integral component of membrane;GO:0030425//dendrite;GO:0044309//neuron spine	GO:0005488//binding;GO:0015280//ligand-gated sodium channel activity	GO:0006814//sodium ion transport;GO:0006816//calcium ion transport;GO:0007612//learning;GO:0009268//response to pH;GO:0046928//regulation of neurotransmitter secretion;GO:0050909//sensory perception of taste;GO:0051260//protein homooligomerization
XR_003049346.1	ncbi_103389117	0.992817	miR-411-x|miR-543-y	0.0479965	krt18a	keratin, type I cytoskeletal 18-A-like isoform X1 [Cynoglossus semilaevis]	Organismal Systems;Human Diseases	Endocrine system;Infectious diseases	ko04915//Estrogen signaling pathway;ko05150//Staphylococcus aureus infection	K07604;K07604	GO:0043231//intracellular membrane-bounded organelle;GO:0043234//protein complex	GO:0003677//DNA binding;GO:0046914//transition metal ion binding	GO:0001667//ameboidal-type cell migration;GO:0010468//regulation of gene expression
XR_003049346.1	ncbi_103396893	0.977587	miR-204-x|miR-211-x|miR-211-z	0.00934815	GTF2IRD2	general transcription factor II-I repeat domain-containing protein 2-like isoform X1 [Cynoglossus semilaevis]	-	-	-	-	-	GO:0005488//binding	-
XR_003049346.1	ncbi_103397534	0.932204	miR-204-x|miR-211-x|miR-211-z|miR-322-y	0.00106134	PRDM8	-	-	-	-	-	-	-	-
XR_003049606.1	MSTRG.11307	0.95461	miR-1304-y|miR-589-x	0.00269047	--	-	-	-	-	-	-	-	-
XR_003049606.1	ncbi_103376799	0.967211	miR-1304-y	0.0357915	EVI5	-	-	-	-	-	-	-	-
XR_003049606.1	ncbi_103377060	0.975841	miR-589-x	0.0179773	SERPINB1	leukocyte elastase inhibitor-like [Cynoglossus semilaevis]	Human Diseases	Infectious diseases	ko05146//Amoebiasis	K13963	-	-	-
XR_003049606.1	ncbi_103377340	0.953018	miR-1304-y	0.0269047	PRTFDC1	phosphoribosyltransferase domain-containing protein 1 isoform X1 [Cynoglossus semilaevis]	Metabolism;Metabolism;Metabolism	Global and overview maps;Nucleotide metabolism;Xenobiotics biodegradation and metabolism	ko01100//Metabolic pathways;ko00230//Purine metabolism;ko00983//Drug metabolism - other enzymes	K00760;K00760;K00760	-	-	-
XR_003049606.1	ncbi_103377371	0.96337	miR-1304-y	0.00900901	IMPA1	inositol monophosphatase 1-like [Cynoglossus semilaevis]	Metabolism;Environmental Information Processing;Metabolism	Global and overview maps;Signal transduction;Carbohydrate metabolism	ko01100//Metabolic pathways;ko04070//Phosphatidylinositol signaling system;ko00562//Inositol phosphate metabolism	K01092;K01092;K01092	GO:0031988//membrane-bounded vesicle;GO:0043005//neuron projection;GO:0044297//cell body;GO:0044444//cytoplasmic part	GO:0031420//alkali metal ion binding;GO:0046914//transition metal ion binding;GO:0046983//protein dimerization activity;GO:0052834//inositol monophosphate phosphatase activity	GO:0006020//inositol metabolic process;GO:0010038//response to metal ion;GO:0046474//glycerophospholipid biosynthetic process;GO:0046488//phosphatidylinositol metabolic process;GO:0050794//regulation of cellular process
XR_003049606.1	ncbi_103377879	0.973725	miR-1304-y	0.0446374	B4GALT3	beta-1,4-galactosyltransferase 3-like [Cynoglossus semilaevis]	Metabolism;Metabolism;Metabolism;Metabolism;Metabolism;Metabolism;Metabolism	Global and overview maps;Glycan biosynthesis and metabolism;Glycan biosynthesis and metabolism;Glycan biosynthesis and metabolism;Glycan biosynthesis and metabolism;Glycan biosynthesis and metabolism;Glycan biosynthesis and metabolism	ko01100//Metabolic pathways;ko00510//N-Glycan biosynthesis;ko00514//Other types of O-glycan biosynthesis;ko00513//Various types of N-glycan biosynthesis;ko00601//Glycosphingolipid biosynthesis - lacto and neolacto series;ko00515//Mannose type O-glycan biosyntheis;ko00533//Glycosaminoglycan biosynthesis - keratan sulfate	K07968;K07968;K07968;K07968;K07968;K07968;K07968	GO:0000139//Golgi membrane;GO:0005903//brush border;GO:0005911//cell-cell junction;GO:0030312//external encapsulating structure;GO:0031988//membrane-bounded vesicle;GO:0044421//extracellular region part;GO:0044459//plasma membrane part	GO:0000030//mannosyltransferase activity;GO:0008417//fucosyltransferase activity;GO:0015631//tubulin binding;GO:0019112//phenanthrol glycosyltransferase activity;GO:0035250//UDP-galactosyltransferase activity;GO:0035251//UDP-glucosyltransferase activity;GO:0046914//transition metal ion binding;GO:0046983//protein dimerization activity	GO:0005988//lactose metabolic process;GO:0006024//glycosaminoglycan biosynthetic process;GO:0006487//protein N-linked glycosylation;GO:0006790//sulfur compound metabolic process;GO:0006928//movement of cell or subcellular component;GO:0007166//cell surface receptor signaling pathway;GO:0009611//response to wounding;GO:0009653//anatomical structure morphogenesis;GO:0032879//regulation of localizat…
XR_003049606.1	ncbi_103378017	0.974421	miR-589-x	0.0357915	Fhdc1	FH2 domain-containing protein 1-like, partial [Cynoglossus semilaevis]	-	-	-	-	-	-	-
XR_003049606.1	ncbi_103380464	0.94158	miR-1304-y	0.0179773	cep152	centrosomal protein of 152 kDa [Cynoglossus semilaevis]	-	-	-	-	-	-	-
XR_003049606.1	ncbi_103381556	0.941345	miR-1304-y|miR-589-x	0.00224206	SEMA4G	-	Organismal Systems	Development	ko04360//Axon guidance	K06521	-	-	-
XR_003049606.1	ncbi_103381759	0.917285	miR-1304-y	0.0357915	Gjd3	gap junction delta-3 protein [Cynoglossus semilaevis]	-	-	-	-	GO:0005911//cell-cell junction;GO:0031224//intrinsic component of membrane;GO:0043234//protein complex;GO:0044464//cell part	GO:0015075//ion transmembrane transporter activity;GO:0022829//wide pore channel activity	GO:0006811//ion transport;GO:0009746//response to hexose;GO:0022607//cellular component assembly;GO:0044763//single-organism cellular process
XR_003049606.1	ncbi_103386100	0.911092	miR-589-x	0.00900901	CDH26	cadherin-like protein 26 [Cynoglossus semilaevis]	-	-	-	-	GO:0016020//membrane	-	-
XR_003049606.1	ncbi_103387903	0.928869	miR-1304-y	0.0269047	MTF1	metal regulatory transcription factor 1 [Cynoglossus semilaevis]	-	-	-	-	GO:0031981//nuclear lumen	GO:0000977//RNA polymerase II regulatory region sequence-specific DNA binding;GO:0000982//transcription factor activity, RNA polymerase II core promoter proximal region sequence-specific binding;GO:0003712//transcription cofactor activity;GO:0019899//enzyme binding;GO:0043169//cation binding	GO:0006357//regulation of transcription from RNA polymerase II promoter;GO:0006950//response to stress;GO:0010043//response to zinc ion;GO:0046686//response to cadmium ion;GO:0055065//metal ion homeostasis
XR_003049606.1	ncbi_103388121	0.994218	miR-589-x	0.0269047	SULT3A1	amine sulfotransferase-like isoform X1 [Cynoglossus semilaevis]	-	-	-	-	-	GO:0019111//phenanthrol sulfotransferase activity	-
XR_003049606.1	ncbi_103388793	0.94338	miR-1304-y	0.0357915	Trim14	nuclear factor 7, ovary-like [Cynoglossus semilaevis]	-	-	-	-	-	-	-
XR_003049606.1	ncbi_103389461	0.952639	miR-589-x	0.0357915	Hecw2	E3 ubiquitin-protein ligase HECW2 isoform X1 [Cynoglossus semilaevis]	-	-	-	-	-	-	-
XR_003049606.1	ncbi_103391168	0.96249	miR-589-x	0.0446374	SLC25A53	-	-	-	-	-	-	-	-
XR_003049606.1	ncbi_103392601	0.989147	miR-589-x	0.00900901	Oca2	P protein isoform X1 [Cynoglossus semilaevis]	-	-	-	-	GO:0005774//vacuolar membrane;GO:0030659//cytoplasmic vesicle membrane;GO:0031224//intrinsic component of membrane	GO:0005488//binding;GO:0008324//cation transmembrane transporter activity	GO:0006582//melanin metabolic process;GO:0006812//cation transport;GO:0007281//germ cell development;GO:0042441//eye pigment metabolic process;GO:0050931//pigment cell differentiation
XR_003049606.1	ncbi_103394839	0.953739	miR-1304-y	0.0269047	msxd	-	Human Diseases	Infectious diseases	ko05166//HTLV-I infection	K09341	-	-	-
XR_003050108.1	ncbi_103377104	0.973009	miR-708-x	0.0269047	KIF5A	-	Human Diseases;Human Diseases;Cellular Processes;Organismal Systems	Neurodegenerative diseases;Neurodegenerative diseases;Transport and catabolism;Nervous system	ko05010//Alzheimer disease;ko05016//Huntington disease;ko04144//Endocytosis;ko04728//Dopaminergic synapse	K10396;K10396;K10396;K10396	-	-	-
XR_003050108.1	ncbi_103382265	0.933981	miR-769-x	0.0269047	Syde1	rho GTPase-activating protein SYDE1 [Cynoglossus semilaevis]	-	-	-	-	GO:0005622//intracellular	-	GO:0048518//positive regulation of biological process;GO:0051056//regulation of small GTPase mediated signal transduction
XR_003050108.1	ncbi_103387935	0.953943	miR-708-x	0.0401742	ODC1	-	Metabolism;Metabolism;Metabolism	Global and overview maps;Amino acid metabolism;Metabolism of other amino acids	ko01100//Metabolic pathways;ko00330//Arginine and proline metabolism;ko00480//Glutathione metabolism	K01581;K01581;K01581	-	-	-
XR_003050108.1	ncbi_103389196	0.917299	miR-708-x	0.0401742	glul	glutamine synthetase-like [Cynoglossus semilaevis]	Metabolism;Organismal Systems;Cellular Processes;Organismal Systems;Metabolism;Metabolism;Metabolism;Metabolism;Metabolism	Global and overview maps;Nervous system;Cell growth and death;Nervous system;Global and overview maps;Amino acid metabolism;Carbohydrate metabolism;Amino acid metabolism;Energy metabolism	ko01100//Metabolic pathways;ko04724//Glutamatergic synapse;ko04217//Necroptosis;ko04727//GABAergic synapse;ko01230//Biosynthesis of amino acids;ko00250//Alanine, aspartate and glutamate metabolism;ko00630//Glyoxylate and dicarboxylate metabolism;ko00220//Arginine biosynthesis;ko00910//Nitrogen metabolism	K01915;K01915;K01915;K01915;K01915;K01915;K01915;K01915;K01915	GO:0005783//endoplasmic reticulum;GO:0031988//membrane-bounded vesicle;GO:0032991//macromolecular complex;GO:0033267//axon part	GO:0016211//ammonia ligase activity;GO:0016597//amino acid binding;GO:0016831//carboxy-lyase activity;GO:0032550//purine ribonucleoside binding;GO:0045502//dynein binding;GO:0046914//transition metal ion binding	GO:0001505//regulation of neurotransmitter levels;GO:0006536//glutamate metabolic process;GO:0006541//glutamine metabolic process;GO:0008284//positive regulation of cell proliferation;GO:0009746//response to hexose;GO:0033554//cellular response to stress;GO:0050796//regulation of insulin secretion;GO:0050806//positive regulation of synaptic transmission;GO:0051259//protein oligomerization
XR_003050108.1	ncbi_103395440	0.914068	lin-4-z|miR-769-x	0.00252927	Trpc2	short transient receptor potential channel 2-like [Cynoglossus semilaevis]	-	-	-	-	-	-	-
XR_003050108.1	ncbi_103398463	0.991665	lin-4-z|miR-708-x	0.00336198	Apc2	adenomatous polyposis coli protein 2 [Cynoglossus semilaevis]	Human Diseases;Human Diseases;Human Diseases;Cellular Processes;Human Diseases;Human Diseases;Environmental Information Processing;Human Diseases;Human Diseases;Environmental Information Processing;Human Diseases;Cellular Processes;Human Diseases;Human Diseases;Human Diseases	Cancers;Neurodegenerative diseases;Infectious diseases;Cell motility;Cancers;Endocrine and metabolic diseases;Signal transduction;Cancers;Cancers;Signal transduction;Cancers;Cellular community - eukaryotes;Cancers;Cancers;Cancers	ko05200//Pathways in cancer;ko05010//Alzheimer disease;ko05165//Human papillomavirus infection;ko04810//Regulation of actin cytoskeleton;ko05206//MicroRNAs in cancer;ko04934//Cushing syndrome;ko04310//Wnt signaling pathway;ko05224//Breast cancer;ko05225//Hepatocellular carcinoma;ko04390//Hippo signaling pathway;ko05226//Gastric cancer;ko04550//Signaling pathways regulating pluripotency of stem ce…	K02085;K02085;K02085;K02085;K02085;K02085;K02085;K02085;K02085;K02085;K02085;K02085;K02085;K02085;K02085	GO:0005874//microtubule;GO:0015629//actin cytoskeleton;GO:0031253//cell projection membrane;GO:0043231//intracellular membrane-bounded organelle;GO:0044444//cytoplasmic part	GO:0005515//protein binding	GO:0030178//negative regulation of Wnt signaling pathway;GO:0035412//regulation of catenin import into nucleus
XR_003051830.1	MSTRG.14884	0.943488	miR-2284-z|miR-766-y	0.00336198	ihhb	indian hedgehog B-like protein precursor [Trachinotus ovatus]	Human Diseases;Environmental Information Processing	Cancers;Signal transduction	ko05205//Proteoglycans in cancer;ko04340//Hedgehog signaling pathway	K11989;K11989	GO:0016023//cytoplasmic, membrane-bounded vesicle;GO:0031012//extracellular matrix;GO:0043005//neuron projection;GO:0044297//cell body;GO:0044421//extracellular region part;GO:0098589//membrane region	GO:0005102//receptor binding;GO:0016787//hydrolase activity;GO:0043236//laminin binding;GO:0046914//transition metal ion binding;GO:0097367//carbohydrate derivative binding	GO:0000122//negative regulation of transcription from RNA polymerase II promoter;GO:0001101//response to acid chemical;GO:0001570//vasculogenesis;GO:0001649//osteoblast differentiation;GO:0001667//ameboidal-type cell migration;GO:0001816//cytokine production;GO:0001838//embryonic epithelial tube formation;GO:0001895//retina homeostasis;GO:0002053//positive regulation of mesenchymal cell prolifera…
XR_003051830.1	ncbi_103378894	0.962437	miR-2284-z	0.0401742	GPC5	LOW QUALITY PROTEIN: glypican-5-like [Cynoglossus semilaevis]	-	-	-	-	GO:0005576//extracellular region;GO:0005775//vacuolar lumen;GO:0016021//integral component of membrane;GO:0044431//Golgi apparatus part	-	GO:0006023//aminoglycan biosynthetic process;GO:0006026//aminoglycan catabolic process;GO:0006790//sulfur compound metabolic process;GO:0007602//phototransduction;GO:0016101//diterpenoid metabolic process;GO:0051704//multi-organism process
XR_003051830.1	ncbi_103382103	0.970116	miR-483-x	0.0401742	dlx3b	homeobox protein DLX-3 [Cynoglossus semilaevis]	-	-	-	-	GO:0043231//intracellular membrane-bounded organelle	GO:0000977//RNA polymerase II regulatory region sequence-specific DNA binding;GO:0000982//transcription factor activity, RNA polymerase II core promoter proximal region sequence-specific binding;GO:0019904//protein domain specific binding	GO:0001654//eye development;GO:0001944//vasculature development;GO:0007178//transmembrane receptor protein serine/threonine kinase signaling pathway;GO:0008284//positive regulation of cell proliferation;GO:0021545//cranial nerve development;GO:0030177//positive regulation of Wnt signaling pathway;GO:0030855//epithelial cell differentiation;GO:0035108//limb morphogenesis;GO:0036075//replacement os…
XR_003051830.1	ncbi_103397068	0.977287	miR-2284-z	0.0401742	SAFB2	LOW QUALITY PROTEIN: scaffold attachment factor B2-like [Cynoglossus semilaevis]	-	-	-	-	GO:0031981//nuclear lumen;GO:0031988//membrane-bounded vesicle	GO:0003677//DNA binding;GO:0003723//RNA binding;GO:0005515//protein binding	GO:0008152//metabolic process;GO:0009987//cellular process;GO:0065007//biological regulation
XR_003051965.1	ncbi_103378290	0.948226	miR-181-z|miR-301-y|miR-543-y	0.0090522	zpld1	-	-	-	-	-	-	-	-
XR_003051965.1	ncbi_103380536	0.96249	miR-152-y|miR-152-z	0.0127286	nr2c1-b	nuclear receptor subfamily 2 group C member 1 [Cynoglossus semilaevis]	-	-	-	-	GO:0016604//nuclear body	GO:0000981//RNA polymerase II transcription factor activity, sequence-specific DNA binding;GO:0003677//DNA binding;GO:0019899//enzyme binding;GO:0038023//signaling receptor activity;GO:0046914//transition metal ion binding;GO:0046983//protein dimerization activity	GO:0000003//reproduction;GO:0006357//regulation of transcription from RNA polymerase II promoter;GO:0007275//multicellular organism development;GO:0009755//hormone-mediated signaling pathway;GO:0009967//positive regulation of signal transduction;GO:0048856//anatomical structure development
XR_003051965.1	ncbi_103382117	0.918868	miR-152-y|miR-152-z|miR-222-z|miR-382-y|miR-543-y|novel-m0021-5p	0.00927266	Uts2r	urotensin-2 receptor-like [Cynoglossus semilaevis]	Environmental Information Processing	Signaling molecules and interaction	ko04080//Neuroactive ligand-receptor interaction	K04241	GO:0005768//endosome;GO:0031224//intrinsic component of membrane	GO:0004930//G-protein coupled receptor activity	GO:0001558//regulation of cell growth;GO:0003093//regulation of glomerular filtration;GO:0007166//cell surface receptor signaling pathway;GO:0008284//positive regulation of cell proliferation;GO:0010840//regulation of circadian sleep/wake cycle, wakefulness;GO:0019229//regulation of vasoconstriction;GO:0035809//regulation of urine volume;GO:0035813//regulation of renal sodium excretion;GO:0042221…
XR_003051965.1	ncbi_103387699	0.937275	miR-181-z|miR-543-y	0.020636	Kcns3	potassium voltage-gated channel subfamily S member 3-like [Cynoglossus semilaevis]	-	-	-	-	-	-	-
XR_003051965.1	ncbi_103388973	0.91045	miR-152-y|miR-152-z|miR-181-z|miR-301-y|miR-543-y	2.41101e-05	--	PREDICTED: testis development-related protein-like [Paralichthys olivaceus]	-	-	-	-	-	-	-
XR_003051965.1	ncbi_103389126	0.961729	miR-152-y|miR-152-z|miR-301-y|miR-5099-z|novel-m0009-3p	0.00067665	Kcnn2	small conductance calcium-activated potassium channel protein 2 [Cynoglossus semilaevis]	Organismal Systems;Organismal Systems;Organismal Systems;Organismal Systems	Nervous system;Endocrine system;Endocrine system;Digestive system	ko04726//Serotonergic synapse;ko04911//Insulin secretion;ko04929//GnRH secretion;ko04976//Bile secretion	K04943;K04943;K04943;K04943	-	-	-
XR_003051965.1	ncbi_103390832	0.949797	miR-152-y|miR-152-z|miR-301-y	0.000867594	Abca1	ATP-binding cassette sub-family A member 1-like isoform X1 [Cynoglossus semilaevis]	Organismal Systems;Environmental Information Processing;Organismal Systems	Digestive system;Membrane transport;Digestive system	ko04979//Cholesterol metabolism;ko02010//ABC transporters;ko04975//Fat digestion and absorption	K05641;K05641;K05641	-	-	-
XR_003052417.1	ncbi_103378711	0.986445	miR-101-y|miR-127-x|novel-m0067-5p|novel-m0074-5p	0.0236419	Fut9	alpha-(1,3)-fucosyltransferase 9 [Cynoglossus semilaevis]	Metabolism;Metabolism;Metabolism;Metabolism	Global and overview maps;Glycan biosynthesis and metabolism;Glycan biosynthesis and metabolism;Glycan biosynthesis and metabolism	ko01100//Metabolic pathways;ko00601//Glycosphingolipid biosynthesis - lacto and neolacto series;ko00515//Mannose type O-glycan biosyntheis;ko00603//Glycosphingolipid biosynthesis - globo and isoglobo series	K03663;K03663;K03663;K03663	GO:0000139//Golgi membrane;GO:0031224//intrinsic component of membrane	GO:0000030//mannosyltransferase activity;GO:0019112//phenanthrol glycosyltransferase activity;GO:0035250//UDP-galactosyltransferase activity;GO:0035251//UDP-glucosyltransferase activity;GO:0046920//alpha-(1->3)-fucosyltransferase activity	GO:0006464//cellular protein modification process;GO:0019317//fucose catabolic process;GO:0048731//system development;GO:0070085//glycosylation
XR_003052417.1	ncbi_103396868	0.908105	miR-101-y|miR-101-z	0.0237	zgc:110063	UPF0454 protein C12orf49 homolog isoform X1 [Cynoglossus semilaevis]	-	-	-	-	-	-	-
XR_003052687.1	ncbi_103384049	0.926399	miR-1301-y|miR-1304-y	0.0269157	MICALL1	-	-	-	-	-	-	-	-
XR_003052687.1	ncbi_103384811	0.926089	miR-128-y|miR-1304-y|miR-197-y	0.00907964	GPR61	-	-	-	-	-	-	-	-
XR_003052687.1	ncbi_103387364	0.936853	miR-128-y|miR-1301-y|miR-1307-y	0.00543045	Cdc42ep3	cdc42 effector protein 3-like [Cynoglossus semilaevis]	-	-	-	-	-	-	-
XR_003052687.1	ncbi_103392086	0.920859	miR-128-y|miR-741-y	0.0429649	SLC5A7	high-affinity choline transporter 1-like [Cynoglossus semilaevis]	Organismal Systems;Human Diseases	Nervous system;Cancers	ko04725//Cholinergic synapse;ko05231//Choline metabolism in cancer	K14387;K14387	GO:0016020//membrane	-	GO:0051234//establishment of localization
XR_003052688.1	ncbi_103378888	0.99248	miR-152-y|miR-152-z|miR-28-x	0.0419222	rhcg2	ammonium transporter Rh type C 2 [Cynoglossus semilaevis]	-	-	-	-	GO:0005886//plasma membrane;GO:0016021//integral component of membrane;GO:0031988//membrane-bounded vesicle	GO:0008092//cytoskeletal protein binding;GO:0015077//monovalent inorganic cation transmembrane transporter activity	GO:0015696//ammonium transport;GO:0030001//metal ion transport;GO:0055067//monovalent inorganic cation homeostasis;GO:0072505//divalent inorganic anion homeostasis
XR_003052688.1	ncbi_103379350	0.976711	miR-28-x|miR-329-y|miR-382-x|novel-m0014-5p|novel-m0015-5p|novel-m0016-5p|novel-m0121-5p|novel-m0122-3p	0.00140622	CHST8	carbohydrate sulfotransferase 8 [Cynoglossus semilaevis]	Metabolism;Metabolism	Global and overview maps;Glycan biosynthesis and metabolism	ko01100//Metabolic pathways;ko00513//Various types of N-glycan biosynthesis	K09672;K09672	GO:0016020//membrane	GO:0019111//phenanthrol sulfotransferase activity	GO:0006029//proteoglycan metabolic process;GO:0009058//biosynthetic process;GO:0016485//protein processing;GO:0044699//single-organism process
XR_003052688.1	ncbi_103382068	0.979743	miR-19-y|miR-19-z|miR-301-y|miR-329-y|miR-409-y|miR-540-y|novel-m0014-5p|novel-m0015-5p|novel-m0016-5p	0.00120982	foxj1b	forkhead box protein J1-B-like [Cynoglossus semilaevis]	-	-	-	-	-	-	-
XR_003052688.1	ncbi_103382117	0.903593	miR-101-z|miR-136-y|miR-152-y|miR-152-z|miR-1983-z|miR-204-y|miR-28-x|miR-29-z|miR-382-y|miR-495-y|miR-497-x|miR-540-y|miR-582-y|novel-m0014-5p|novel-m0015-5p|novel-m0016-5p|novel-m0089-5p	0.000211835	Uts2r	urotensin-2 receptor-like [Cynoglossus semilaevis]	Environmental Information Processing	Signaling molecules and interaction	ko04080//Neuroactive ligand-receptor interaction	K04241	GO:0005768//endosome;GO:0031224//intrinsic component of membrane	GO:0004930//G-protein coupled receptor activity	GO:0001558//regulation of cell growth;GO:0003093//regulation of glomerular filtration;GO:0007166//cell surface receptor signaling pathway;GO:0008284//positive regulation of cell proliferation;GO:0010840//regulation of circadian sleep/wake cycle, wakefulness;GO:0019229//regulation of vasoconstriction;GO:0035809//regulation of urine volume;GO:0035813//regulation of renal sodium excretion;GO:0042221…
XR_003052688.1	ncbi_103382709	0.922099	miR-19-y|miR-19-z|miR-301-y|miR-329-y	0.010488	ubp9	-	-	-	-	-	-	-	-
XR_003052688.1	ncbi_103382789	0.939294	miR-101-z|miR-204-y|miR-21-y|miR-329-y|miR-495-y|miR-497-x|miR-540-y	0.0078489	Lrtm2	-	-	-	-	-	-	-	-
XR_003052688.1	ncbi_103384473	0.931148	miR-101-y|miR-101-z|miR-1983-z|miR-298-x|miR-34-x|miR-449-x|miR-495-y|miR-582-y|novel-m0009-3p	0.00120982	Espn	espin isoform X1 [Cynoglossus semilaevis]	-	-	-	-	GO:0005856//cytoskeleton;GO:0005902//microvillus;GO:0032421//stereocilium bundle;GO:0043234//protein complex	GO:0003779//actin binding;GO:0019904//protein domain specific binding	GO:0007610//behavior;GO:0031346//positive regulation of cell projection organization;GO:0050954//sensory perception of mechanical stimulus;GO:0051017//actin filament bundle assembly
XR_003052688.1	ncbi_103386297	0.94046	miR-152-y|miR-152-z|miR-1983-z|miR-21-y|novel-m0089-5p	0.0108458	Klhdc8a	-	-	-	-	-	-	-	-
XR_003052688.1	ncbi_103386549	0.982875	miR-101-y|miR-101-z|miR-152-y|miR-152-z|miR-19-y|miR-19-z|miR-301-y|miR-382-y|novel-m0014-5p|novel-m0015-5p|novel-m0016-5p	1.09516e-07	Kcna3	potassium voltage-gated channel subfamily A member 10-like [Cynoglossus semilaevis]	-	-	-	-	-	-	-
XR_003052688.1	ncbi_103386715	0.960891	miR-101-z|miR-152-y|miR-152-z|miR-301-y|miR-382-x	0.0108458	EYA2	-	-	-	-	-	-	-	-
XR_003052688.1	ncbi_103388973	0.941338	miR-152-y|miR-152-z|miR-21-y|miR-301-y|miR-495-y|novel-m0089-5p	0.00290497	--	PREDICTED: testis development-related protein-like [Paralichthys olivaceus]	-	-	-	-	-	-	-
XR_003052688.1	ncbi_103388996	0.974545	miR-204-y|miR-382-x|miR-382-y|miR-409-y|miR-449-x|novel-m0014-5p|novel-m0015-5p|novel-m0016-5p	0.00618826	thsd7aa	thrombospondin type-1 domain-containing protein 7A [Cynoglossus semilaevis]	-	-	-	-	GO:0031988//membrane-bounded vesicle	-	GO:0048646//anatomical structure formation involved in morphogenesis
XR_003052688.1	ncbi_103389203	0.938893	miR-19-y|miR-19-z|miR-301-y	0.0191848	--	butyrophilin-like protein 2 [Mastacembelus armatus]	Environmental Information Processing;Human Diseases	Signaling molecules and interaction;Cancer: overview	ko04514//Cell adhesion molecules (CAMs);ko05235//PD-L1 expression and PD-1 checkpoint pathway in cancer	K06745;K06745	-	-	-
XR_003052688.1	ncbi_103392940	0.918569	miR-28-x|miR-298-x|miR-495-y	0.0191848	TSTA3	GDP-L-fucose synthase-like [Cynoglossus semilaevis]	Metabolism;Metabolism;Metabolism	Global and overview maps;Carbohydrate metabolism;Carbohydrate metabolism	ko01100//Metabolic pathways;ko00520//Amino sugar and nucleotide sugar metabolism;ko00051//Fructose and mannose metabolism	K02377;K02377;K02377	GO:0031988//membrane-bounded vesicle;GO:0044424//intracellular part	GO:0016616//oxidoreductase activity, acting on the CH-OH group of donors, NAD or NADP as acceptor;GO:0048037//cofactor binding	GO:0016337//single organismal cell-cell adhesion;GO:0042350//GDP-L-fucose biosynthetic process
XR_003052688.1	ncbi_103394244	0.956159	miR-152-y|miR-152-z|miR-301-y	0.00549212	--	receptor-transporting protein 3-like [Cynoglossus semilaevis]	-	-	-	-	GO:0044464//cell part	GO:0005488//binding	GO:0034613//cellular protein localization;GO:0045184//establishment of protein localization;GO:1902578//single-organism localization
XR_003052688.1	ncbi_103395866	0.968114	miR-152-y|miR-152-z|miR-19-y|miR-19-z|miR-21-y|miR-301-y|miR-382-x|miR-409-y	0.00243332	OCLN	occludin-like isoform X1 [Cynoglossus semilaevis]	Human Diseases;Cellular Processes;Environmental Information Processing;Human Diseases;Organismal Systems	Infectious diseases;Cellular community - eukaryotes;Signaling molecules and interaction;Infectious diseases;Immune system	ko05130//Pathogenic Escherichia coli infection;ko04530//Tight junction;ko04514//Cell adhesion molecules (CAMs);ko05160//Hepatitis C;ko04670//Leukocyte transendothelial migration	K06088;K06088;K06088;K06088;K06088	GO:0005886//plasma membrane;GO:0005911//cell-cell junction;GO:0031224//intrinsic component of membrane;GO:0031410//cytoplasmic vesicle	GO:0005515//protein binding	GO:0012501//programmed cell death;GO:0022607//cellular component assembly;GO:0045216//cell-cell junction organization
XR_003052688.1	ncbi_103399558	0.91904	miR-337-x|miR-495-y|miR-497-x|novel-m0014-5p|novel-m0015-5p|novel-m0016-5p	0.0095593	sox2	transcription factor SOX-2 [Cynoglossus semilaevis]	Environmental Information Processing;Cellular Processes	Signal transduction;Cellular community - eukaryotes	ko04390//Hippo signaling pathway;ko04550//Signaling pathways regulating pluripotency of stem cells	K16796;K16796	GO:0005667//transcription factor complex;GO:0031981//nuclear lumen;GO:0044444//cytoplasmic part	GO:0000977//RNA polymerase II regulatory region sequence-specific DNA binding;GO:0000982//transcription factor activity, RNA polymerase II core promoter proximal region sequence-specific binding;GO:0001104//RNA polymerase II transcription cofactor activity;GO:0003682//chromatin binding;GO:0003723//RNA binding;GO:0046983//protein dimerization activity	GO:0001101//response to acid chemical;GO:0001649//osteoblast differentiation;GO:0001708//cell fate specification;GO:0006357//regulation of transcription from RNA polymerase II promoter;GO:0008285//negative regulation of cell proliferation;GO:0008593//regulation of Notch signaling pathway;GO:0009887//organ morphogenesis;GO:0010033//response to organic substance;GO:0019827//stem cell population mai…
XR_003052896.1	ncbi_103384049	0.921696	miR-1301-y|miR-1304-y	0.0376335	MICALL1	-	-	-	-	-	-	-	-
XR_522652.3	ncbi_103377693	0.943933	miR-128-y|miR-263-x	0.00336198	zgc:66101	serine/threonine-protein kinase SIK3 isoform X1 [Cynoglossus semilaevis]	-	-	-	-	-	GO:0004672//protein kinase activity;GO:0032550//purine ribonucleoside binding;GO:0046872//metal ion binding	GO:0006464//cellular protein modification process;GO:0006796//phosphate-containing compound metabolic process;GO:0009887//organ morphogenesis
XR_522652.3	ncbi_103377857	0.969483	miR-128-y	0.0135135	--	heme-binding protein 1-like [Cynoglossus semilaevis]	-	-	-	-	-	-	-
XR_522652.3	ncbi_103381645	0.907117	miR-96-x	0.0269047	foxi2	forkhead box protein I2 [Cynoglossus semilaevis]	-	-	-	-	-	-	-
XR_522652.3	ncbi_103387509	0.907119	miR-128-y	0.0269047	FABP2	fatty acid-binding protein, intestinal-like [Cynoglossus semilaevis]	Organismal Systems;Organismal Systems	Endocrine system;Digestive system	ko03320//PPAR signaling pathway;ko04975//Fat digestion and absorption	K08751;K08751	GO:0016020//membrane;GO:0042995//cell projection;GO:0044448//cell cortex part	GO:0008289//lipid binding;GO:0015245//fatty acid transporter activity	GO:0006641//triglyceride metabolic process;GO:0015908//fatty acid transport;GO:0032787//monocarboxylic acid metabolic process;GO:0044707//single-multicellular organism process
XR_522652.3	ncbi_103393527	0.95213	miR-128-y	0.0401742	Slc6a11	sodium- and chloride-dependent GABA transporter 3-like [Cynoglossus semilaevis]	Organismal Systems;Organismal Systems	Nervous system;Nervous system	ko04727//GABAergic synapse;ko04721//Synaptic vesicle cycle	K05044;K05044	GO:0031224//intrinsic component of membrane	GO:0015291//secondary active transmembrane transporter activity	GO:0044763//single-organism cellular process;GO:0044765//single-organism transport
XR_522652.3	ncbi_103394069	0.901007	miR-128-y	0.0401742	--	prostate stem cell antigen-like [Cynoglossus semilaevis]	-	-	-	-	-	-	-
XR_522652.3	ncbi_103396645	0.935631	miR-128-y|miR-96-x	0.00654274	--	dentin sialophosphoprotein isoform X1 [Larimichthys crocea]	Cellular Processes	Transport and catabolism	ko04144//Endocytosis	K12472	GO:0005886//plasma membrane;GO:0012505//endomembrane system;GO:0030118//clathrin coat;GO:0030135//coated vesicle;GO:0031090//organelle membrane	GO:0005515//protein binding	GO:0009987//cellular process;GO:0016192//vesicle-mediated transport;GO:0044699//single-organism process
Note
KEGG: Kyoto Encyclopedia of Genes and Genomes
GO: gene ontology
