# Supplementary material for: Identification of Potential Blind-Side Hypermelanosis-Related lncRNA–miRNA–mRNA Regulatory Network in a Flatfish Species, Chinese Tongue Sole (Cynoglossus semilaevis)
Source: Front Genet. 2022 Feb 3;12:817117. doi: 10.3389/fgene.2021.817117 (PMC8850641; doi:10.3389/fgene.2021.817117)
Supplement: Supplementary file 10 [file Table5.xlsx]

## Sheet: Table S5
Supplementary Table 5 KEGG pathway enrichment of differentially expressed mRNAs
KEGG_A_class	KEGG_B_class	Pathway	Pvalue	Qvalue	Pathway ID	Genes	K_IDs
Metabolism	Amino acid metabolism	Tyrosine metabolism	1.98409e-06	0.000494039	ko00350	ncbi_103378543(tyr);ncbi_103379743(Tat);ncbi_103383745(tyrp1);ncbi_103389065(DBH);ncbi_103390683(tyrp1);ncbi_103392019(DCT);ncbi_103395402(tyr);ncbi_103396905(hpd);ncbi_103398068(hpd)	K00505+K00815+K00506+K00503+K00506+K01827+K00505+K00457+K00457
Metabolism	Glycan biosynthesis and metabolism	Glycosaminoglycan biosynthesis - chondroitin sulfate / dermatan sulfate	5.79633e-05	0.00721643	ko00532	ncbi_103383951(chst12);ncbi_103386296(CHST15);ncbi_103386507(Chst15);ncbi_103387226(Chst3);ncbi_103391351(Chst12);ncbi_103393159(Chst12);MSTRG.4434(Chst12)	K04742+K08106+K08106+K01020+K04742+K04742+K04742
Metabolism	Glycan biosynthesis and metabolism	Glycosphingolipid biosynthesis - lacto and neolacto series	0.000131988	0.010955	ko00601	ncbi_103377879(B4GALT3);ncbi_103378711(Fut9);ncbi_103382673(Fut9);ncbi_103382674(Fut9);ncbi_103395738(B3GNT3);ncbi_103395794(B3GALT2);ncbi_103399385(B3GNT3)	K07968+K03663+K03663+K03663+K07970+K07820+K07970
Metabolism	Glycan biosynthesis and metabolism	Glycosphingolipid biosynthesis - globo and isoglobo series	0.000378689	0.0235734	ko00603	ncbi_103378711(Fut9);ncbi_103378785(A3galt2);ncbi_103382673(Fut9);ncbi_103382674(Fut9);ncbi_103386423(ABO)	K03663+K20736+K03663+K03663+K00722
Metabolism	Metabolism of cofactors and vitamins	Folate biosynthesis	0.00199145	0.0830075	ko00790	ncbi_103377435(GGH);ncbi_103378725(GCH1);ncbi_103380400(DHFR);ncbi_103381538(Gch1);ncbi_103382571(Pah)	K01307+K01495+K00287+K01495+K00500
Metabolism	Amino acid metabolism	Phenylalanine metabolism	0.00213556	0.0830075	ko00360	ncbi_103379743(Tat);ncbi_103382571(Pah);ncbi_103396905(hpd);ncbi_103398068(hpd)	K00815+K00500+K00457+K00457
Human Diseases	Infectious diseases	Staphylococcus aureus infection	0.00233354	0.0830075	ko05150	ncbi_103383921(c3);ncbi_103384340(krt18);ncbi_103384341(krt13);ncbi_103389117(krt18a);ncbi_103397600(krt18);ncbi_103397976(C5)	K03990+K07604+K07604+K07604+K07604+K03994
Metabolism	Energy metabolism	Nitrogen metabolism	0.00414901	0.129138	ko00910	ncbi_103382035(CA4);ncbi_103382037(CA4);ncbi_103385053(CA6);ncbi_103389196(glul)	K18246+K18246+K01672+K01915
Metabolism	Metabolism of cofactors and vitamins	Ubiquinone and other terpenoid-quinone biosynthesis	0.00832108	0.230217	ko00130	ncbi_103379743(Tat);ncbi_103396905(hpd);ncbi_103398068(hpd)	K00815+K00457+K00457
Organismal Systems	Endocrine system	Melanogenesis	0.0120414	0.287591	ko04916	ncbi_103378543(tyr);ncbi_103379178(MC1R);ncbi_103379582(wnt2);ncbi_103382897(WNT7B);ncbi_103383745(tyrp1);ncbi_103383759(kita);ncbi_103390683(tyrp1);ncbi_103392019(DCT);ncbi_103395402(tyr);ncbi_103396245(EDNRB)	K00505+K04199+K00182+K00572+K00506+K05091+K00506+K01827+K00505+K04198
Environmental Information Processing	Signaling molecules and interaction	Neuroactive ligand-receptor interaction	0.0138258	0.287591	ko04080	ncbi_103378128(HTR1B);ncbi_103379178(MC1R);ncbi_103379297(--);ncbi_103382117(Uts2r);ncbi_103383682(nachra9);ncbi_103383904(CHRNA7);ncbi_103383921(c3);ncbi_103384204(PTGER1);ncbi_103384583(AVPR2);ncbi_103386303(drd5);ncbi_103387867(GRIN2D);ncbi_103388272(Uts2r);ncbi_103389689(PRLR);ncbi_103390075(PTGER4);ncbi_103391157(GRIA3);ncbi_103391252(MCHR2);ncbi_103391466(d14);ncbi_103395234(RXFP2);ncbi_103…	K04153+K04199+K18832+K04241+K04810+K04809+K03990+K04258+K04228+K05840+K05212+K04241+K05080+K04261+K05199+K05054+K04144+K04307+K04273+K04198+K04139+K03994+K04804
Metabolism	Amino acid metabolism	Phenylalanine, tyrosine and tryptophan biosynthesis	0.0138598	0.287591	ko00400	ncbi_103379743(Tat);ncbi_103382571(Pah)	K00815+K00500
Metabolism	Metabolism of other amino acids	Glutathione metabolism	0.0222692	0.42654	ko00480	ncbi_103379762(ANPEP);ncbi_103387935(ODC1);ncbi_103391247(GPX3);ncbi_103393167(GPX2);ncbi_103399945(chac1)	K11140+K01581+K00432+K00432+K07232
Metabolism	Glycan biosynthesis and metabolism	Mannose type O-glycan biosyntheis	0.0257524	0.458026	ko00515	ncbi_103377879(B4GALT3);ncbi_103378711(Fut9);ncbi_103382673(Fut9);ncbi_103382674(Fut9)	K07968+K03663+K03663+K03663
Organismal Systems	Digestive system	Vitamin digestion and absorption	0.0286277	0.475219	ko04977	ncbi_103380048(Slc23a2);ncbi_103389662(SCARB1);ncbi_103393980(rft2)	K14611+K13885+K14620
Environmental Information Processing	Signal transduction	Hedgehog signaling pathway	0.0358255	0.52539	ko04340	ncbi_103377530(shha);ncbi_103379853(ccnd1);ncbi_103383347(HHIP);ncbi_112487466(HHIP);MSTRG.14884(ihhb)	K11988+K04503+K06231+K06231+K11989
Metabolism	Carbohydrate metabolism	Amino sugar and nucleotide sugar metabolism	0.0378108	0.52539	ko00520	ncbi_103385340(Chit1);ncbi_103385355(CHIA);ncbi_103392940(TSTA3);ncbi_103399067(CHIA);ncbi_103399543(CHIA)	K01183+K01183+K02377+K01183+K01183
Organismal Systems	Digestive system	Fat digestion and absorption	0.0395594	0.52539	ko04975	ncbi_103378249(PLA2G3);ncbi_103387509(FABP2);ncbi_103389662(SCARB1);ncbi_103390832(Abca1)	K01047+K08751+K13885+K05641
Human Diseases	Cancers	Transcriptional misregulation in cancers	0.041687	0.52539	ko05202	ncbi_103376710(DOT1L);ncbi_103377107(ZEB1);ncbi_103377757(NFKBIZ);ncbi_103381613(NGFR);ncbi_103382578(igf1);ncbi_103386384(Sp1);ncbi_103388563(Cxcl5);ncbi_103390680(prom1a);ncbi_103391009(csf1r1);ncbi_103391157(GRIA3);ncbi_103397502(MEF2C)	K11427+K09299+K14242+K02583+K05459+K04684+K10030+K06532+K05090+K05199+K04454
Metabolism	Lipid metabolism	Arachidonic acid metabolism	0.0422	0.52539	ko00590	ncbi_103378249(PLA2G3);ncbi_103390083(PTGES);ncbi_103391247(GPX3);ncbi_103393167(GPX2)	K01047+K15729+K00432+K00432
Metabolism	Biosynthesis of other secondary metabolites	Monobactam biosynthesis	0.05312	0.61858	ko00261	ncbi_103387685(PAPSS2)	K13811
Human Diseases	Cancers	Basal cell carcinoma	0.0546537	0.61858	ko05217	ncbi_103377530(shha);ncbi_103379582(wnt2);ncbi_103382897(WNT7B);ncbi_103383347(HHIP);ncbi_103398463(Apc2);ncbi_112487466(HHIP)	K11988+K00182+K00572+K06231+K02085+K06231
Organismal Systems	Immune system	Complement and coagulation cascades	0.0892015	0.965704	ko04610	ncbi_103378071(VTN);ncbi_103383921(c3);ncbi_103396845(PROC);ncbi_103397976(C5)	K06251+K03990+K01344+K03994
Human Diseases	Drug resistance	Antifolate resistance	0.108542	0.996881	ko01523	ncbi_103377435(GGH);ncbi_103380400(DHFR);ncbi_103382403(Abcc3)	K01307+K00287+K05667
Metabolism	Global and overview maps	Metabolic pathways	0.151555	0.996881	ko01100	ncbi_103376710(DOT1L);ncbi_103377154(PLOD2);ncbi_103377340(PRTFDC1);ncbi_103377371(IMPA1);ncbi_103377879(B4GALT3);ncbi_103378249(PLA2G3);ncbi_103378543(tyr);ncbi_103378711(Fut9);ncbi_103378725(GCH1);ncbi_103378785(A3galt2);ncbi_103379072(HDC);ncbi_103379350(CHST8);ncbi_103379743(Tat);ncbi_103379762(ANPEP);ncbi_103380400(DHFR);ncbi_103381220(Nt5c1a);ncbi_103381538(Gch1);ncbi_103382035(CA4);ncbi_10…	K11427+K13645+K00760+K01092+K07968+K01047+K00505+K03663+K01495+K20736+K01590+K09672+K00815+K11140+K00287+K01081+K01495+K18246+K18246+K00500+K03663+K03663+K00933+K00506+K01672+K01183+K01183+K00722+K13811+K01581+K12323+K00901+K00503+K01915+K00164+K05857+K15729+K01019+K00506+K00432+K01827+K02377+K00432+K13051+K00940+K00505+K07970+K07820+K00457+K00457+K01183+K07970+K01183+K07232+K12323
Human Diseases	Substance dependence	Nicotine addiction	0.153074	0.996881	ko05033	ncbi_103380156(slc17a8);ncbi_103383904(CHRNA7);ncbi_103387867(GRIN2D);ncbi_103391157(GRIA3)	K12302+K04809+K05212+K05199
Human Diseases	Cancers	Breast cancer	0.156031	0.996881	ko05224	ncbi_103379582(wnt2);ncbi_103379853(ccnd1);ncbi_103382578(igf1);ncbi_103382897(WNT7B);ncbi_103383759(kita);ncbi_103384120(FGF20);ncbi_103384484(Hes5);ncbi_103386384(Sp1);ncbi_103398463(Apc2)	K00182+K04503+K05459+K00572+K05091+K04358+K06055+K04684+K02085
Environmental Information Processing	Membrane transport	ABC transporters	0.170618	0.996881	ko02010	ncbi_103382403(Abcc3);ncbi_103382616(ABCG1);ncbi_103390832(Abca1)	K05667+K05679+K05641
Human Diseases	Substance dependence	Cocaine addiction	0.179189	0.996881	ko05030	ncbi_103381481(PPP1R1B);ncbi_103387867(GRIN2D);ncbi_103391466(d14);ncbi_103394221(CREB5)	K15494+K05212+K04144+K09047
Human Diseases	Substance dependence	Amphetamine addiction	0.188486	0.996881	ko05031	ncbi_103381481(PPP1R1B);ncbi_103387867(GRIN2D);ncbi_103391157(GRIA3);ncbi_103391466(d14);ncbi_103394221(CREB5)	K15494+K05212+K05199+K04144+K09047
Human Diseases	Infectious diseases	Pertussis	0.190032	0.996881	ko05133	ncbi_103382011(IRF5);ncbi_103383921(c3);ncbi_103388563(Cxcl5);ncbi_103397976(C5)	K05411+K03990+K10030+K03994
Environmental Information Processing	Signaling molecules and interaction	Viral protein interaction with cytokine and cytokine receptor	0.206672	0.996881	ko04061	ncbi_103379670(--);ncbi_103388563(Cxcl5);ncbi_103391009(csf1r1);ncbi_103397355(--)	K05141+K10030+K05090+K12671
Environmental Information Processing	Signal transduction	cGMP - PKG signaling pathway	0.213349	0.996881	ko04022	ncbi_103376792(Cyp1);ncbi_103381911(KCNMA1);ncbi_103386323(Myh7b);ncbi_103388035(Npr1);ncbi_103392135(Irs2);ncbi_103394221(CREB5);ncbi_103396245(EDNRB);ncbi_103397502(MEF2C);ncbi_103397793(adra2b);ncbi_107989392(Npr1)	K09565+K04936+K17751+K12323+K07187+K09047+K04198+K04454+K04139+K12323
Human Diseases	Neurodegenerative diseases	Amyotrophic lateral sclerosis (ALS)	0.217994	0.996881	ko05014	ncbi_103379670(--);ncbi_103387867(GRIN2D);ncbi_103391247(GPX3);ncbi_103393167(GPX2)	K05141+K05212+K00432+K00432
Environmental Information Processing	Signaling molecules and interaction	Cell adhesion molecules (CAMs)	0.248937	0.996881	ko04514	ncbi_103377722(IGSF11);ncbi_103378147(CLDN8);ncbi_103378291(Esam);ncbi_103389203(--);ncbi_103391749(Vtcn1);ncbi_103395012(CLDN4);ncbi_103395345(MPZL1);ncbi_103395866(OCLN)	K06791+K06087+K06787+K06745+K06747+K06087+K06770+K06088
Organismal Systems	Excretory system	Vasopressin-regulated water reabsorption	0.26207	0.996881	ko04962	ncbi_103384583(AVPR2);ncbi_103393203(Arhgdia);ncbi_103394221(CREB5)	K04228+K12462+K09047
Environmental Information Processing	Signaling molecules and interaction	Cytokine-cytokine receptor interaction	0.270541	0.996881	ko04060	ncbi_103376780(Il6st);ncbi_103379670(--);ncbi_103381613(NGFR);ncbi_103387366(Gdf10);ncbi_103388563(Cxcl5);ncbi_103389689(PRLR);ncbi_103391009(csf1r1);ncbi_103392376(INHBB);ncbi_103397355(--)	K05064+K05141+K02583+K22674+K10030+K05080+K05090+K22687+K12671
Metabolism	Energy metabolism	Sulfur metabolism	0.279413	0.996881	ko00920	ncbi_103387685(PAPSS2)	K13811
Organismal Systems	Endocrine system	Thyroid hormone synthesis	0.282779	0.996881	ko04918	ncbi_103391247(GPX3);ncbi_103393167(GPX2);ncbi_103394221(CREB5);ncbi_103395769(Slc5a5)	K00432+K00432+K09047+K14385
Organismal Systems	Nervous system	Synaptic vesicle cycle	0.293291	0.996881	ko04721	ncbi_103380156(slc17a8);ncbi_103385785(SLC6A13);ncbi_103393527(Slc6a11);ncbi_103395285(Slc6a11);ncbi_103396797(Slc6a11)	K12302+K05045+K05044+K05045+K05044
Cellular Processes	Cellular community - eukaryotes	Signaling pathways regulating pluripotency of stem cells	0.297631	0.996881	ko04550	ncbi_103379139(pax6);ncbi_103379582(wnt2);ncbi_103382578(igf1);ncbi_103382897(WNT7B);ncbi_103392376(INHBB);ncbi_103398463(Apc2);ncbi_103399558(sox2)	K08031+K00182+K05459+K00572+K22687+K02085+K16796
Cellular Processes	Cellular community - eukaryotes	Tight junction	0.307246	0.996881	ko04530	ncbi_103376765(TJP3);ncbi_103378147(CLDN8);ncbi_103379498(MYH4);ncbi_103379853(ccnd1);ncbi_103383562(MYH9);ncbi_103389240(TUBA1A);ncbi_103392215(tuba);ncbi_103395012(CLDN4);ncbi_103395866(OCLN)	K06097+K06087+K10352+K04503+K10352+K07374+K07374+K06087+K06088
Human Diseases	Cardiovascular diseases	Viral myocarditis	0.313692	0.996881	ko05416	ncbi_103377816(EIF4G1);ncbi_103379853(ccnd1);ncbi_103386323(Myh7b)	K03260+K04503+K17751
Organismal Systems	Immune system	RIG-I-like receptor signaling pathway	0.328527	0.996881	ko04622	ncbi_103382011(IRF5);ncbi_103388563(Cxcl5);ncbi_103397355(--)	K05411+K10030+K12671
Metabolism	Metabolism of other amino acids	Selenocompound metabolism	0.33614	0.996881	ko00450	ncbi_103387685(PAPSS2)	K13811
Genetic Information Processing	Transcription	Spliceosome	0.341112	0.996881	ko03040	ncbi_103377160(U2SURP);ncbi_103382054(syf2);ncbi_103393493(SNRNP70);ncbi_103393912(HNRNPM);ncbi_103395544(Thoc2)	K12842+K12868+K11093+K12887+K12879
Human Diseases	Neurodegenerative diseases	Huntington disease	0.342525	0.996881	ko05016	ncbi_103376792(Cyp1);ncbi_103377104(KIF5A);ncbi_103386384(Sp1);ncbi_103389240(TUBA1A);ncbi_103391124(DNAH7);ncbi_103391157(GRIA3);ncbi_103391247(GPX3);ncbi_103392215(tuba);ncbi_103393167(GPX2);ncbi_103394221(CREB5);ncbi_103395905(DNAH11)	K09565+K10396+K04684+K07374+K10408+K05199+K00432+K07374+K00432+K09047+K10408
Organismal Systems	Immune system	Cytosolic DNA-sensing pathway	0.342707	0.996881	ko04623	ncbi_103382011(IRF5);ncbi_103397355(--)	K05411+K12671
Organismal Systems	Excretory system	Proximal tubule bicarbonate reclamation	0.342707	0.996881	ko04964	ncbi_103382035(CA4);ncbi_103382037(CA4)	K18246+K18246
Organismal Systems	Immune system	Toll-like receptor signaling pathway	0.343865	0.996881	ko04620	ncbi_103382011(IRF5);ncbi_103388563(Cxcl5);ncbi_103392044(TLR8);ncbi_103397355(--)	K05411+K10030+K10170+K12671
Organismal Systems	Nervous system	Dopaminergic synapse	0.345481	0.996881	ko04728	ncbi_103377104(KIF5A);ncbi_103381481(PPP1R1B);ncbi_103386303(drd5);ncbi_103391157(GRIA3);ncbi_103391466(d14);ncbi_103394221(CREB5);ncbi_103396682(GNAL)	K10396+K15494+K05840+K05199+K04144+K09047+K04633
Human Diseases	Infectious diseases	Hepatitis C	0.349884	0.996881	ko05160	ncbi_103378147(CLDN8);ncbi_103379853(ccnd1);ncbi_103382011(IRF5);ncbi_103389662(SCARB1);ncbi_103395012(CLDN4);ncbi_103395866(OCLN);ncbi_103397355(--)	K06087+K04503+K05411+K13885+K06087+K06088+K12671
Environmental Information Processing	Signal transduction	cAMP signaling pathway	0.356239	0.996881	ko04024	ncbi_103378128(HTR1B);ncbi_103381481(PPP1R1B);ncbi_103383347(HHIP);ncbi_103386303(drd5);ncbi_103387867(GRIN2D);ncbi_103388035(Npr1);ncbi_103391157(GRIA3);ncbi_103391466(d14);ncbi_103394221(CREB5);ncbi_107989392(Npr1);ncbi_112487466(HHIP)	K04153+K15494+K06231+K05840+K05212+K12323+K05199+K04144+K09047+K12323+K06231
Organismal Systems	Endocrine system	Estrogen signaling pathway	0.356268	0.996881	ko04915	ncbi_103384340(krt18);ncbi_103384341(krt13);ncbi_103386384(Sp1);ncbi_103389117(krt18a);ncbi_103394221(CREB5);ncbi_103397600(krt18)	K07604+K07604+K04684+K07604+K09047+K07604
Organismal Systems	Endocrine system	Renin secretion	0.368477	0.996881	ko04924	ncbi_103381911(KCNMA1);ncbi_103388035(Npr1);ncbi_103390075(PTGER4);ncbi_107989392(Npr1)	K04936+K12323+K04261+K12323
Metabolism	Glycan biosynthesis and metabolism	Various types of N-glycan biosynthesis	0.372083	0.996881	ko00513	ncbi_103377879(B4GALT3);ncbi_103379350(CHST8)	K07968+K09672
Organismal Systems	Digestive system	Protein digestion and absorption	0.373339	0.996881	ko04974	ncbi_103388338(COL28A1);ncbi_103389022(COL5A2);ncbi_103389230(Col5a2);ncbi_103389749(COL28A1);ncbi_103393888(COL5A1)	K23619+K19721+K19721+K23619+K19721
Human Diseases	Infectious diseases	Pathogenic Escherichia coli infection	0.378407	0.996881	ko05130	ncbi_103378147(CLDN8);ncbi_103379426(Myo5a);ncbi_103379498(MYH4);ncbi_103383562(MYH9);ncbi_103388563(Cxcl5);ncbi_103389240(TUBA1A);ncbi_103392215(tuba);ncbi_103395012(CLDN4);ncbi_103395866(OCLN);ncbi_103397310(MYO1H)	K06087+K10357+K10352+K10352+K10030+K07374+K07374+K06087+K06088+K10356
Metabolism	Amino acid metabolism	Alanine, aspartate and glutamate metabolism	0.391376	0.996881	ko00250	ncbi_103389196(glul);ncbi_103393313(iaaA)	K01915+K13051
Metabolism	Lipid metabolism	Ether lipid metabolism	0.391376	0.996881	ko00565	ncbi_103378249(PLA2G3);ncbi_103390132(Gal3st1)	K01047+K01019
Metabolism	Lipid metabolism	alpha-Linolenic acid metabolism	0.404917	0.996881	ko00592	ncbi_103378249(PLA2G3)	K01047
Organismal Systems	Endocrine system	Renin-angiotensin system	0.404917	0.996881	ko04614	ncbi_103379762(ANPEP)	K11140
Human Diseases	Infectious diseases	Amoebiasis	0.405273	0.996881	ko05146	ncbi_103377060(SERPINB1);ncbi_103388563(Cxcl5);ncbi_103396682(GNAL);ncbi_103399600(SERPINB1)	K13963+K10030+K04633+K13963
Organismal Systems	Nervous system	GABAergic synapse	0.405575	0.996881	ko04727	ncbi_103385785(SLC6A13);ncbi_103389196(glul);ncbi_103393527(Slc6a11);ncbi_103395285(Slc6a11);ncbi_103396797(Slc6a11)	K05045+K01915+K05044+K05045+K05044
Organismal Systems	Endocrine system	Aldosterone synthesis and secretion	0.416286	0.996881	ko04925	ncbi_103382142(PRKD1);ncbi_103388035(Npr1);ncbi_103389662(SCARB1);ncbi_103394221(CREB5);ncbi_107989392(Npr1)	K06070+K12323+K13885+K09047+K12323
Organismal Systems	Nervous system	Long-term depression	0.416747	0.996881	ko04730	ncbi_103382578(igf1);ncbi_103389074(GNAZ);ncbi_103391157(GRIA3)	K05459+K04535+K05199
Human Diseases	Cancers	Bladder cancer	0.419803	0.996881	ko05219	ncbi_103379853(ccnd1);ncbi_103388563(Cxcl5)	K04503+K10030
Metabolism	Lipid metabolism	Linoleic acid metabolism	0.420973	0.996881	ko00591	ncbi_103378249(PLA2G3)	K01047
Metabolism	Metabolism of cofactors and vitamins	One carbon pool by folate	0.420973	0.996881	ko00670	ncbi_103380400(DHFR)	K00287
Organismal Systems	Excretory system	Aldosterone-regulated sodium reabsorption	0.42913	0.996881	ko04960	ncbi_103382578(igf1);ncbi_103398704(sgk1)	K05459+K13302
Organismal Systems	Endocrine system	Regulation of lipolysis in adipocyte	0.4383	0.996881	ko04923	ncbi_103388035(Npr1);ncbi_103392135(Irs2);ncbi_107989392(Npr1)	K12323+K07187+K12323
Organismal Systems	Immune system	Hematopoietic cell lineage	0.445419	0.996881	ko04640	ncbi_103379762(ANPEP);ncbi_103383759(kita);ncbi_103391009(csf1r1)	K11140+K05091+K05090
Metabolism	Nucleotide metabolism	Purine metabolism	0.447981	0.996881	ko00230	ncbi_103377340(PRTFDC1);ncbi_103381220(Nt5c1a);ncbi_103387685(PAPSS2);ncbi_103388035(Npr1);ncbi_103393462(NME1);ncbi_107989392(Npr1)	K00760+K01081+K13811+K12323+K00940+K12323
Cellular Processes	Cell growth and death	p53 signaling pathway	0.452502	0.996881	ko04115	ncbi_103379853(ccnd1);ncbi_103382578(igf1);ncbi_103392192(rprma)	K04503+K05459+K10128
Human Diseases	Cancers	Proteoglycans in cancer	0.460867	0.996881	ko05205	ncbi_103377530(shha);ncbi_103378071(VTN);ncbi_103379582(wnt2);ncbi_103379853(ccnd1);ncbi_103382578(igf1);ncbi_103382897(WNT7B);ncbi_103396238(gpc1);ncbi_103397233(Ank1);MSTRG.14884(ihhb)	K11988+K06251+K00182+K04503+K05459+K00572+K08107+K10380+K11989
Human Diseases	Endocrine and metabolic diseases	Cushing syndrome	0.464916	0.996881	ko04934	ncbi_103379582(wnt2);ncbi_103379853(ccnd1);ncbi_103382897(WNT7B);ncbi_103386384(Sp1);ncbi_103389662(SCARB1);ncbi_103394221(CREB5);ncbi_103398463(Apc2)	K00182+K04503+K00572+K04684+K13885+K09047+K02085
Metabolism	Amino acid metabolism	Histidine metabolism	0.466596	0.996881	ko00340	ncbi_103379072(HDC)	K01590
Metabolism	Global and overview maps	Biosynthesis of amino acids	0.473524	0.996881	ko01230	ncbi_103379743(Tat);ncbi_103382571(Pah);ncbi_103389196(glul)	K00815+K00500+K01915
Human Diseases	Cancers	Acute myeloid leukemia	0.473524	0.996881	ko05221	ncbi_103379853(ccnd1);ncbi_103383759(kita);ncbi_103391009(csf1r1)	K04503+K05091+K05090
Metabolism	Amino acid metabolism	Arginine and proline metabolism	0.483345	0.996881	ko00330	ncbi_103382920(CKB);ncbi_103387935(ODC1)	K00933+K01581
Organismal Systems	Endocrine system	Ovarian Steroidogenesis	0.483345	0.996881	ko04913	ncbi_103382578(igf1);ncbi_103389662(SCARB1)	K05459+K13885
Human Diseases	Cancers	Choline metabolism in cancer	0.490052	0.996881	ko05231	ncbi_103386384(Sp1);ncbi_103387150(SLC5A7);ncbi_103387192(SLC5A7);ncbi_103388990(DGKB);ncbi_103392086(SLC5A7)	K04684+K14387+K14387+K00901+K14387
Organismal Systems	Digestive system	Bile secretion	0.494173	0.996881	ko04976	ncbi_103382403(Abcc3);ncbi_103389126(Kcnn2);ncbi_103389662(SCARB1)	K05667+K04943+K13885
Cellular Processes	Cellular community - eukaryotes	Gap junction	0.494905	0.996881	ko04540	ncbi_103380604(gja1);ncbi_103389240(TUBA1A);ncbi_103391466(d14);ncbi_103392215(tuba)	K07372+K07374+K04144+K07374
Human Diseases	Cancers	Gastric cancer	0.499992	0.996881	ko05226	ncbi_103377530(shha);ncbi_103379582(wnt2);ncbi_103379853(ccnd1);ncbi_103382897(WNT7B);ncbi_103384120(FGF20);ncbi_103398463(Apc2)	K11988+K00182+K04503+K00572+K04358+K02085
Metabolism	Glycan biosynthesis and metabolism	Glycosaminoglycan biosynthesis - keratan sulfate	0.50864	0.996881	ko00533	ncbi_103377879(B4GALT3)	K07968
Environmental Information Processing	Signal transduction	Hippo signaling pathway	0.509279	0.996881	ko04390	ncbi_103379582(wnt2);ncbi_103379853(ccnd1);ncbi_103382897(WNT7B);ncbi_103396296(Snai2);ncbi_103398463(Apc2);ncbi_103399558(sox2)	K00182+K04503+K00572+K05706+K02085+K16796
Metabolism	Xenobiotics biodegradation and metabolism	Drug metabolism - other enzymes	0.517685	0.996881	ko00983	ncbi_103377340(PRTFDC1);ncbi_103393462(NME1)	K00760+K00940
Environmental Information Processing	Signal transduction	Calcium signaling pathway	0.521653	0.996881	ko04020	ncbi_103376792(Cyp1);ncbi_103383904(CHRNA7);ncbi_103384204(PTGER1);ncbi_103386303(drd5);ncbi_103387867(GRIN2D);ncbi_103389737(plcd4);ncbi_103391466(d14);ncbi_103396245(EDNRB);ncbi_103396682(GNAL)	K09565+K04809+K04258+K05840+K05212+K05857+K04144+K04198+K04633
Organismal Systems	Endocrine system	Adipocytokine signaling pathway	0.527672	0.996881	ko04920	ncbi_103377057(--);ncbi_103379670(--);ncbi_103392135(Irs2)	K05231+K05141+K07187
Organismal Systems	Endocrine system	Cortisol synthesis and secretion	0.527672	0.996881	ko04927	ncbi_103386384(Sp1);ncbi_103389662(SCARB1);ncbi_103394221(CREB5)	K04684+K13885+K09047
Organismal Systems	Nervous system	Cholinergic synapse	0.532213	0.996881	ko04725	ncbi_103383053(ACHE);ncbi_103383904(CHRNA7);ncbi_103387150(SLC5A7);ncbi_103387192(SLC5A7);ncbi_103392086(SLC5A7);ncbi_103394221(CREB5)	K01049+K04809+K14387+K14387+K14387+K09047
Metabolism	Nucleotide metabolism	Pyrimidine metabolism	0.53428	0.996881	ko00240	ncbi_103381220(Nt5c1a);ncbi_103393462(NME1)	K01081+K00940
Organismal Systems	Endocrine system	Insulin secretion	0.540382	0.996881	ko04911	ncbi_103380102(PCLO);ncbi_103381911(KCNMA1);ncbi_103389126(Kcnn2);ncbi_103394221(CREB5)	K16882+K04936+K04943+K09047
Organismal Systems	Immune system	IL-17 signaling pathway	0.540726	0.996881	ko04657	ncbi_103377666(mmp13);ncbi_103388563(Cxcl5);ncbi_103397355(--)	K07994+K10030+K12671
Human Diseases	Cancers	Melanoma	0.540726	0.996881	ko05218	ncbi_103379853(ccnd1);ncbi_103382578(igf1);ncbi_103384120(FGF20)	K04503+K05459+K04358
Human Diseases	Cancers	Pathways in cancer	0.554247	0.996881	ko05200	ncbi_103376780(Il6st);ncbi_103377530(shha);ncbi_103379582(wnt2);ncbi_103379853(ccnd1);ncbi_103382578(igf1);ncbi_103382897(WNT7B);ncbi_103383347(HHIP);ncbi_103383759(kita);ncbi_103384120(FGF20);ncbi_103384204(PTGER1);ncbi_103384484(Hes5);ncbi_103386384(Sp1);ncbi_103388563(Cxcl5);ncbi_103390075(PTGER4);ncbi_103391009(csf1r1);ncbi_103395428(Lpar6);ncbi_103396245(EDNRB);ncbi_103398463(Apc2);ncbi_1124…	K05064+K11988+K00182+K04503+K05459+K00572+K06231+K05091+K04358+K04258+K06055+K04684+K10030+K04261+K05090+K04273+K04198+K02085+K06231
Organismal Systems	Circulatory system	Vascular smooth muscle contraction	0.555395	0.996881	ko04270	ncbi_103378249(PLA2G3);ncbi_103380580(CALD1);ncbi_103381911(KCNMA1);ncbi_103388035(Npr1);ncbi_107989392(Npr1)	K01047+K12327+K04936+K12323+K12323
Metabolism	Amino acid metabolism	Arginine biosynthesis	0.559608	0.996881	ko00220	ncbi_103389196(glul)	K01915
Organismal Systems	Development	Dorso-ventral axis formation	0.559608	0.996881	ko04320	ncbi_103387251(FMN2)	K02184
Organismal Systems	Digestive system	Cholesterol metabolism	0.566285	0.996881	ko04979	ncbi_103389662(SCARB1);ncbi_103390832(Abca1)	K13885+K05641
Human Diseases	Cancers	Prostate cancer	0.567734	0.996881	ko05215	ncbi_103377107(ZEB1);ncbi_103379853(ccnd1);ncbi_103382578(igf1);ncbi_103394221(CREB5)	K09299+K04503+K05459+K09047
Human Diseases	Neurodegenerative diseases	Prion diseases	0.571505	0.996881	ko05020	ncbi_103397976(C5)	K03994
Environmental Information Processing	Signal transduction	PI3K-Akt signaling pathway	0.575351	0.996881	ko04151	ncbi_103378071(VTN);ncbi_103379853(ccnd1);ncbi_103381082(MYB);ncbi_103381613(NGFR);ncbi_103382578(igf1);ncbi_103383759(kita);ncbi_103384120(FGF20);ncbi_103389689(PRLR);ncbi_103391009(csf1r1);ncbi_103394221(CREB5);ncbi_103395428(Lpar6);ncbi_103398704(sgk1)	K06251+K04503+K09420+K02583+K05459+K05091+K04358+K05080+K05090+K09047+K04273+K13302
Human Diseases	Substance dependence	Alcoholism	0.60276	0.996881	ko05034	ncbi_103381481(PPP1R1B);ncbi_103384746(HDAC7);ncbi_103387867(GRIN2D);ncbi_103391466(d14);ncbi_103394221(CREB5)	K15494+K11408+K05212+K04144+K09047
Human Diseases	Infectious diseases	Legionellosis	0.611276	0.996881	ko05134	ncbi_103383921(c3);ncbi_103388563(Cxcl5)	K03990+K10030
Human Diseases	Endocrine and metabolic diseases	Maturity onset diabetes of the young	0.615977	0.996881	ko04950	ncbi_103379139(pax6)	K08031
Metabolism	Amino acid metabolism	Lysine degradation	0.618421	0.996881	ko00310	ncbi_103376710(DOT1L);ncbi_103377154(PLOD2)	K11427+K13645
Organismal Systems	Sensory system	Taste transduction	0.618421	0.996881	ko04742	ncbi_103378128(HTR1B);ncbi_103392165(Scn2a)	K04153+K04834
Environmental Information Processing	Signal transduction	FoxO signaling pathway	0.620892	0.996881	ko04068	ncbi_103377624(FOXG1);ncbi_103379853(ccnd1);ncbi_103382578(igf1);ncbi_103392135(Irs2);ncbi_103398704(sgk1)	K09385+K04503+K05459+K07187+K13302
Metabolism	Lipid metabolism	Glycerophospholipid metabolism	0.631647	0.996881	ko00564	ncbi_103378249(PLA2G3);ncbi_103383053(ACHE);ncbi_103388990(DGKB)	K01047+K01049+K00901
Human Diseases	Cancers	MicroRNAs in cancer	0.639212	0.996881	ko05206	ncbi_103377107(ZEB1);ncbi_103377975(St14);ncbi_103379853(ccnd1);ncbi_103392135(Irs2);ncbi_103396409(VIM);ncbi_103398463(Apc2)	K09299+K08670+K04503+K07187+K07606+K02085
Genetic Information Processing	Replication and repair	Homologous recombination	0.646287	0.996881	ko03440	ncbi_103383450(PALB2)	K10897
Cellular Processes	Cell growth and death	Apoptosis - multiple species	0.646287	0.996881	ko04215	ncbi_103381613(NGFR)	K02583
Organismal Systems	Endocrine system	PPAR signaling pathway	0.652635	0.996881	ko03320	ncbi_103387509(FABP2);ncbi_103388132(PLIN3)	K08751+K17284
Metabolism	Carbohydrate metabolism	Citrate cycle (TCA cycle)	0.665158	0.996881	ko00020	ncbi_103389654(ogdh)	K00164
Genetic Information Processing	Transcription	Basal transcription factors	0.665158	0.996881	ko03022	ncbi_103395430(Taf1)	K03125
Human Diseases	Immune diseases	Systemic lupus erythematosus	0.665623	0.996881	ko05322	ncbi_103383921(c3);ncbi_103397976(C5)	K03990+K03994
Organismal Systems	Endocrine system	Parathyroid hormone synthesis, secretion and action	0.672037	0.996881	ko04928	ncbi_103377666(mmp13);ncbi_103386384(Sp1);ncbi_103394221(CREB5);ncbi_103397502(MEF2C)	K07994+K04684+K09047+K04454
Metabolism	Carbohydrate metabolism	Glyoxylate and dicarboxylate metabolism	0.674214	0.996881	ko00630	ncbi_103389196(glul)	K01915
Organismal Systems	Aging	Longevity regulating pathway - mammal	0.674781	0.996881	ko04211	ncbi_103382578(igf1);ncbi_103392135(Irs2);ncbi_103394221(CREB5)	K05459+K07187+K09047
Human Diseases	Neurodegenerative diseases	Parkinson disease	0.676547	0.996881	ko05012	ncbi_103376792(Cyp1);ncbi_103391466(d14);ncbi_103396682(GNAL);ncbi_103397036(UBE2G1)	K09565+K04144+K04633+K10575
Human Diseases	Infectious diseases	Salmonella infection	0.676581	0.996881	ko05132	ncbi_103379498(MYH4);ncbi_103380909(RHOB);ncbi_103383562(MYH9);ncbi_103387707(--);ncbi_103388563(Cxcl5);ncbi_103389533(RAB9A);ncbi_103391047(AHNAK)	K10352+K07856+K10352+K23934+K10030+K07899+K23934
Cellular Processes	Transport and catabolism	Phagosome	0.685438	0.996881	ko04145	ncbi_103383921(c3);ncbi_103389240(TUBA1A);ncbi_103389662(SCARB1);ncbi_103392215(tuba)	K03990+K07374+K13885+K07374
Human Diseases	Neurodegenerative diseases	Alzheimer disease	0.687516	0.996881	ko05010	ncbi_103376792(Cyp1);ncbi_103377104(KIF5A);ncbi_103379582(wnt2);ncbi_103382897(WNT7B);ncbi_103383904(CHRNA7);ncbi_103387545(CAPN2);ncbi_103387867(GRIN2D);ncbi_103389240(TUBA1A);ncbi_103392135(Irs2);ncbi_103392215(tuba);ncbi_103398463(Apc2)	K09565+K10396+K00182+K00572+K04809+K03853+K05212+K07374+K07187+K07374+K02085
Environmental Information Processing	Signal transduction	AMPK signaling pathway	0.706912	0.996881	ko04152	ncbi_103379853(ccnd1);ncbi_103382578(igf1);ncbi_103392135(Irs2);ncbi_103394221(CREB5)	K04503+K05459+K07187+K09047
Environmental Information Processing	Signal transduction	Phospholipase D signaling pathway	0.707669	0.996881	ko04072	ncbi_103383759(kita);ncbi_103384583(AVPR2);ncbi_103388563(Cxcl5);ncbi_103388990(DGKB);ncbi_103395428(Lpar6)	K05091+K04228+K10030+K00901+K04273
Human Diseases	Cancers	Chemical carcinogenesis	0.708064	0.996881	ko05204	ncbi_103383904(CHRNA7)	K04809
Organismal Systems	Aging	Longevity regulating pathway - multiple species	0.713703	0.996881	ko04213	ncbi_103382578(igf1);ncbi_103392135(Irs2)	K05459+K07187
Metabolism	Metabolism of cofactors and vitamins	Nicotinate and nicotinamide metabolism	0.715964	0.996881	ko00760	ncbi_103381220(Nt5c1a)	K01081
Human Diseases	Drug resistance	Endocrine resistance	0.718748	0.996881	ko01522	ncbi_103379853(ccnd1);ncbi_103382578(igf1);ncbi_103386384(Sp1)	K04503+K05459+K04684
Human Diseases	Cardiovascular diseases	Arrhythmogenic right ventricular cardiomyopathy (ARVC)	0.723338	0.996881	ko05412	ncbi_103380604(gja1);ncbi_103396289(DSP);ncbi_103399868(DSG2)	K07372+K10381+K07597
Metabolism	Carbohydrate metabolism	Fructose and mannose metabolism	0.723651	0.996881	ko00051	ncbi_103392940(TSTA3)	K02377
Human Diseases	Cancers	Endometrial cancer	0.730187	0.996881	ko05213	ncbi_103379853(ccnd1);ncbi_103398463(Apc2)	K04503+K02085
Human Diseases	Cancers	Hepatocellular carcinoma	0.733313	0.996881	ko05225	ncbi_103379582(wnt2);ncbi_103379853(ccnd1);ncbi_103382897(WNT7B);ncbi_103385871(PBRM1);ncbi_103398463(Apc2)	K00182+K04503+K00572+K11757+K02085
Organismal Systems	Sensory system	Inflammatory mediator regulation of TRP channels	0.73676	0.996881	ko04750	ncbi_103382578(igf1);ncbi_103386707(asic1b);ncbi_103390075(PTGER4)	K05459+K04829+K04261
Organismal Systems	Environmental adaptation	Circadian rhythm	0.73841	0.996881	ko04710	ncbi_103380148(Bhlhe41)	K03730
Environmental Information Processing	Signal transduction	TGF-beta signaling pathway	0.741119	0.996881	ko04350	ncbi_103384216(--);ncbi_103386384(Sp1);ncbi_103392376(INHBB)	K04658+K04684+K22687
Organismal Systems	Nervous system	Glutamatergic synapse	0.742857	0.996881	ko04724	ncbi_103380156(slc17a8);ncbi_103387867(GRIN2D);ncbi_103389196(glul);ncbi_103391157(GRIA3)	K12302+K05212+K01915+K05199
Human Diseases	Infectious diseases	Human cytomegalovirus infection	0.756036	0.996881	ko05163	ncbi_103379853(ccnd1);ncbi_103382011(IRF5);ncbi_103384204(PTGER1);ncbi_103386384(Sp1);ncbi_103388563(Cxcl5);ncbi_103390075(PTGER4);ncbi_103394221(CREB5)	K04503+K05411+K04258+K04684+K10030+K04261+K09047
Organismal Systems	Endocrine system	Growth hormone synthesis, secretion and action	0.757727	0.996881	ko04935	ncbi_103382578(igf1);ncbi_103389689(PRLR);ncbi_103392135(Irs2);ncbi_103394221(CREB5)	K05459+K05080+K07187+K09047
Environmental Information Processing	Signal transduction	Phosphatidylinositol signaling system	0.757985	0.996881	ko04070	ncbi_103377371(IMPA1);ncbi_103388990(DGKB);ncbi_103389737(plcd4)	K01092+K00901+K05857
Organismal Systems	Endocrine system	Relaxin signaling pathway	0.761339	0.996881	ko04926	ncbi_103377666(mmp13);ncbi_103394221(CREB5);ncbi_103395234(RXFP2);ncbi_103396245(EDNRB)	K07994+K09047+K04307+K04198
Genetic Information Processing	Folding, sorting and degradation	Proteasome	0.765614	0.996881	ko03050	ncbi_103376933(Psme1)	K06696
Organismal Systems	Immune system	Toll and Imd signaling pathway	0.765614	0.996881	ko04624	ncbi_103397233(Ank1)	K10380
Human Diseases	Infectious diseases	Measles	0.770047	0.996881	ko05162	ncbi_103379853(ccnd1);ncbi_103382011(IRF5);ncbi_103389533(RAB9A)	K04503+K05411+K07899
Organismal Systems	Immune system	Leukocyte transendothelial migration	0.775374	0.996881	ko04670	ncbi_103378147(CLDN8);ncbi_103378291(Esam);ncbi_103395012(CLDN4);ncbi_103395866(OCLN)	K06087+K06787+K06087+K06088
Environmental Information Processing	Signal transduction	TNF signaling pathway	0.777814	0.996881	ko04668	ncbi_103379670(--);ncbi_103394221(CREB5);ncbi_103397355(--)	K05141+K09047+K12671
Metabolism	Metabolism of cofactors and vitamins	Retinol metabolism	0.784151	0.996881	ko00830	ncbi_103393594(retsat)	K09516
Genetic Information Processing	Replication and repair	Fanconi anemia pathway	0.784151	0.996881	ko03460	ncbi_103383450(PALB2)	K10897
Human Diseases	Neurodegenerative disease	Spinocerebellar ataxia	0.789061	0.996881	ko05017	ncbi_103386384(Sp1);ncbi_103387867(GRIN2D);ncbi_103391157(GRIA3)	K04684+K05212+K05199
Metabolism	Glycan biosynthesis and metabolism	Other types of O-glycan biosynthesis	0.79	0.996881	ko00514	ncbi_103377879(B4GALT3)	K07968
Human Diseases	Infectious diseases	Chagas disease (American trypanosomiasis)	0.796295	0.996881	ko05142	ncbi_103383921(c3);ncbi_103388563(Cxcl5);ncbi_103396682(GNAL)	K03990+K10030+K04633
Human Diseases	Cancers	Glioma	0.80098	0.996881	ko05214	ncbi_103379853(ccnd1);ncbi_103382578(igf1)	K04503+K05459
Metabolism	Amino acid metabolism	Cysteine and methionine metabolism	0.801228	0.996881	ko00270	ncbi_103379743(Tat)	K00815
Human Diseases	Cancers	Thyroid cancer	0.801228	0.996881	ko05216	ncbi_103379853(ccnd1)	K04503
Human Diseases	Cardiovascular diseases	Hypertrophic cardiomyopathy (HCM)	0.803322	0.996881	ko05410	ncbi_103380581(TNNT2);ncbi_103382578(igf1);ncbi_103386323(Myh7b)	K12045+K05459+K17751
Human Diseases	Cancers	Viral carcinogenesis	0.806016	0.996881	ko05203	ncbi_103379853(ccnd1);ncbi_103382011(IRF5);ncbi_103383921(c3);ncbi_103384746(HDAC7);ncbi_103394221(CREB5)	K04503+K05411+K03990+K11408+K09047
Human Diseases	Infectious diseases	Malaria	0.806616	0.996881	ko05144	ncbi_103388563(Cxcl5)	K10030
Human Diseases	Endocrine and metabolic diseases	AGE-RAGE signaling pathway in diabetic complications	0.806759	0.996881	ko04933	ncbi_103379853(ccnd1);ncbi_103388563(Cxcl5);ncbi_103389737(plcd4)	K04503+K10030+K05857
Metabolism	Carbohydrate metabolism	Inositol phosphate metabolism	0.809066	0.996881	ko00562	ncbi_103377371(IMPA1);ncbi_103389737(plcd4)	K01092+K05857
Environmental Information Processing	Signal transduction	Ras signaling pathway	0.811843	0.996881	ko04014	ncbi_103378249(PLA2G3);ncbi_103381613(NGFR);ncbi_103382578(igf1);ncbi_103383759(kita);ncbi_103384120(FGF20);ncbi_103391009(csf1r1)	K01047+K02583+K05459+K05091+K04358+K05090
Metabolism	Glycan biosynthesis and metabolism	N-Glycan biosynthesis	0.811858	0.996881	ko00510	ncbi_103377879(B4GALT3)	K07968
Environmental Information Processing	Signal transduction	mTOR signaling pathway	0.81361	0.996881	ko04150	ncbi_103379582(wnt2);ncbi_103382578(igf1);ncbi_103382897(WNT7B);ncbi_103398704(sgk1)	K00182+K05459+K00572+K13302
Metabolism	Lipid metabolism	Sphingolipid metabolism	0.816959	0.996881	ko00600	ncbi_103390132(Gal3st1)	K01019
Organismal Systems	Endocrine system	Progesterone-mediated oocyte maturation	0.820649	0.996881	ko04914	ncbi_103382578(igf1);ncbi_103395270(stk10)	K05459+K08837
Environmental Information Processing	Signaling molecules and interaction	ECM-receptor interaction	0.828018	0.996881	ko04512	ncbi_103378071(VTN);ncbi_103385421(FREM1)	K06251+K23380
Environmental Information Processing	Signal transduction	Jak-STAT signaling pathway	0.82943	0.996881	ko04630	ncbi_103376780(Il6st);ncbi_103379853(ccnd1);ncbi_103389689(PRLR)	K05064+K04503+K05080
Human Diseases	Cardiovascular diseases	Dilated cardiomyopathy (DCM)	0.82943	0.996881	ko05414	ncbi_103380581(TNNT2);ncbi_103382578(igf1);ncbi_103386323(Myh7b)	K12045+K05459+K17751
Organismal Systems	Digestive system	Pancreatic secretion	0.832477	0.996881	ko04972	ncbi_103378249(PLA2G3);ncbi_103381911(KCNMA1);ncbi_103397608(Rab27b)	K01047+K04936+K07886
Environmental Information Processing	Signal transduction	Rap1 signaling pathway	0.840317	0.996881	ko04015	ncbi_103381613(NGFR);ncbi_103382142(PRKD1);ncbi_103382578(igf1);ncbi_103383759(kita);ncbi_103384120(FGF20);ncbi_103391009(csf1r1)	K02583+K06070+K05459+K05091+K04358+K05090
Organismal Systems	Immune system	Antigen processing and presentation	0.844798	0.996881	ko04612	ncbi_103376933(Psme1)	K06696
Human Diseases	Infectious diseases	Human papillomavirus infection	0.852267	0.996881	ko05165	ncbi_103378071(VTN);ncbi_103379582(wnt2);ncbi_103379853(ccnd1);ncbi_103382011(IRF5);ncbi_103382897(WNT7B);ncbi_103384484(Hes5);ncbi_103390075(PTGER4);ncbi_103394221(CREB5);ncbi_103398463(Apc2)	K06251+K00182+K04503+K05411+K00572+K06055+K04261+K09047+K02085
Human Diseases	Infectious diseases	Kaposi sarcoma-associated herpesvirus infection	0.867661	0.996881	ko05167	ncbi_103379853(ccnd1);ncbi_103382011(IRF5);ncbi_103383921(c3);ncbi_103388563(Cxcl5)	K04503+K05411+K03990+K10030
Organismal Systems	Endocrine system	Thyroid hormone signaling pathway	0.870457	0.996881	ko04919	ncbi_103379853(ccnd1);ncbi_103386323(Myh7b);ncbi_103389737(plcd4)	K04503+K17751+K05857
Human Diseases	Infectious diseases	Shigellosis	0.870931	0.996881	ko05131	ncbi_103380604(gja1);ncbi_103382011(IRF5);ncbi_103383921(c3);ncbi_103387545(CAPN2);ncbi_103388563(Cxcl5);ncbi_103389737(plcd4)	K07372+K05411+K03990+K03853+K10030+K05857
Genetic Information Processing	Translation	Ribosome biogenesis in eukaryotes	0.871992	0.996881	ko03008	ncbi_103387908(GNL2)	K14537
Human Diseases	Immune diseases	Inflammatiory bowel disease (IBD)	0.875468	0.996881	ko05321	ncbi_103376780(Il6st)	K05064
Environmental Information Processing	Signal transduction	Wnt signaling pathway	0.880408	0.996881	ko04310	ncbi_103379582(wnt2);ncbi_103379853(ccnd1);ncbi_103382897(WNT7B);ncbi_103398463(Apc2)	K00182+K04503+K00572+K02085
Human Diseases	Infectious diseases	Influenza A	0.882065	0.996881	ko05164	ncbi_103382011(IRF5);ncbi_103388563(Cxcl5);ncbi_103397355(--)	K05411+K10030+K12671
Human Diseases	Infectious diseases	Epstein-Barr virus infection	0.882427	0.996881	ko05169	ncbi_103379853(ccnd1);ncbi_103382011(IRF5);ncbi_103396409(VIM);ncbi_103397355(--)	K04503+K05411+K07606+K12671
Cellular Processes	Cellular community - eukaryotes	Adherens junction	0.883017	0.996881	ko04520	ncbi_103391244(nectin4);ncbi_103396296(Snai2)	K06593+K05706
Cellular Processes	Transport and catabolism	Mitophagy - animal	0.885343	0.996881	ko04137	ncbi_103386384(Sp1)	K04684
Human Diseases	Endocrine and metabolic diseases	Type II diabetes mellitus	0.885343	0.996881	ko04930	ncbi_103392135(Irs2)	K07187
Metabolism	Lipid metabolism	Glycerolipid metabolism	0.897307	0.996881	ko00561	ncbi_103388990(DGKB)	K00901
Human Diseases	Cancers	Colorectal cancer	0.897408	0.996881	ko05210	ncbi_103379853(ccnd1);ncbi_103398463(Apc2)	K04503+K02085
Environmental Information Processing	Signal transduction	Notch signaling pathway	0.902814	0.996881	ko04330	ncbi_103384484(Hes5)	K06055
Cellular Processes	Cell growth and death	Apoptosis	0.906241	0.996881	ko04210	ncbi_103387545(CAPN2);ncbi_103389240(TUBA1A);ncbi_103392215(tuba)	K03853+K07374+K07374
Human Diseases	Infectious diseases	Leishmaniasis	0.908027	0.996881	ko05140	ncbi_103383921(c3)	K03990
Genetic Information Processing	Folding, sorting and degradation	Protein processing in endoplasmic reticulum	0.911543	0.996881	ko04141	ncbi_103387545(CAPN2);ncbi_103397036(UBE2G1);ncbi_103398721(dnajc5)	K03853+K10575+K09525
Organismal Systems	Circulatory system	Cardiac muscle contraction	0.912116	0.996881	ko04260	ncbi_103380581(TNNT2);ncbi_103386323(Myh7b)	K12045+K17751
Organismal Systems	Nervous system	Serotonergic synapse	0.912116	0.996881	ko04726	ncbi_103378128(HTR1B);ncbi_103389126(Kcnn2)	K04153+K04943
Organismal Systems	Endocrine system	Oxytocin signaling pathway	0.912482	0.996881	ko04921	ncbi_103379853(ccnd1);ncbi_103388035(Npr1);ncbi_103397502(MEF2C);ncbi_107989392(Npr1)	K04503+K12323+K04454+K12323
Organismal Systems	Sensory system	Olfactory transduction	0.914049	0.996881	ko04740	ncbi_103381244(SLC24A4);ncbi_103396682(GNAL)	K13752+K04633
Human Diseases	Infectious diseases	Hepatitis B	0.91819	0.996881	ko05161	ncbi_103382011(IRF5);ncbi_103388563(Cxcl5);ncbi_103394221(CREB5)	K05411+K10030+K09047
Human Diseases	Cancers	Non-small cell lung cancer	0.919873	0.996881	ko05223	ncbi_103379853(ccnd1)	K04503
Genetic Information Processing	Folding, sorting and degradation	RNA degradation	0.924175	0.996881	ko03018	ncbi_103397020(cnot6l)	K12603
Human Diseases	Immune diseases	Rheumatoid arthritis	0.926238	0.996881	ko05323	ncbi_103388563(Cxcl5)	K10030
Organismal Systems	Nervous system	Neurotrophin signaling pathway	0.92974	0.996881	ko04722	ncbi_103381613(NGFR);ncbi_103393203(Arhgdia)	K02583+K12462
Human Diseases	Endocrine and metabolic diseases	Insulin resistance	0.92974	0.996881	ko04931	ncbi_103392135(Irs2);ncbi_103394221(CREB5)	K07187+K09047
Genetic Information Processing	Translation	mRNA surveillance pathway	0.930199	0.996881	ko03015	ncbi_103395645(PCF11)	K14400
Human Diseases	Infectious diseases	Epithelial cell signaling in Helicobacter pylori infection	0.9321	0.996881	ko05120	ncbi_103388563(Cxcl5)	K10030
Organismal Systems	Environmental adaptation	Thermogenesis	0.938971	0.996881	ko04714	ncbi_103388035(Npr1);ncbi_103394221(CREB5);ncbi_103395240(--);ncbi_107989392(Npr1)	K12323+K09047+K18177+K12323
Organismal Systems	Immune system	NOD-like receptor signaling pathway	0.941385	0.996881	ko04621	ncbi_103382011(IRF5);ncbi_103388563(Cxcl5)	K05411+K10030
Organismal Systems	Endocrine system	Prolactin signaling pathway	0.942468	0.996881	ko04917	ncbi_103379853(ccnd1)	K04503
Organismal Systems	Endocrine system	GnRH secretion	0.944035	0.996881	ko04929	ncbi_103389126(Kcnn2)	K04943
Human Diseases	Cancers	Central carbon metabolism in cancer	0.944035	0.996881	ko05230	ncbi_103383759(kita)	K05091
Cellular Processes	Cell growth and death	Necroptosis	0.947709	0.996881	ko04217	ncbi_103387545(CAPN2);ncbi_103389196(glul)	K03853+K01915
Organismal Systems	Nervous system	Long-term potentiation	0.949892	0.996881	ko04720	ncbi_103387867(GRIN2D)	K05212
Genetic Information Processing	Folding, sorting and degradation	Ubiquitin mediated proteolysis	0.951187	0.996881	ko04120	ncbi_103379475(Herc4);ncbi_103397036(UBE2G1)	K10615+K10575
Organismal Systems	Environmental adaptation	Circadian entrainment	0.951187	0.996881	ko04713	ncbi_103387867(GRIN2D);ncbi_103391157(GRIA3)	K05212+K05199
Cellular Processes	Cell growth and death	Cellular senescence	0.951409	0.996881	ko04218	ncbi_103379853(ccnd1);ncbi_103387545(CAPN2);ncbi_103388563(Cxcl5)	K04503+K03853+K10030
Human Diseases	Infectious diseases	HTLV-I infection	0.953825	0.996881	ko05166	ncbi_103379853(ccnd1);ncbi_103387396(msxc);ncbi_103394221(CREB5);ncbi_103394839(msxd)	K04503+K09341+K09047+K09341
Human Diseases	Drug resistance	EGFR tyrosine kinase inhibitor resistance	0.956362	0.996881	ko01521	ncbi_103382578(igf1)	K05459
Organismal Systems	Digestive system	Salivary secretion	0.956362	0.996881	ko04970	ncbi_103381911(KCNMA1)	K04936
Cellular Processes	Cellular community - eukaryotes	Focal adhesion	0.956366	0.996881	ko04510	ncbi_103378071(VTN);ncbi_103379853(ccnd1);ncbi_103382578(igf1);ncbi_103387545(CAPN2)	K06251+K04503+K05459+K03853
Genetic Information Processing	Translation	RNA transport	0.956499	0.996881	ko03013	ncbi_103377816(EIF4G1);ncbi_103395544(Thoc2)	K03260+K12879
Human Diseases	Cancers	Chronic myeloid leukemia	0.95871	0.996881	ko05220	ncbi_103379853(ccnd1)	K04503
Human Diseases	Cardiovascular diseases	Fluid shear stress and atherosclerosis	0.960347	0.996881	ko05418	ncbi_103396238(gpc1);ncbi_103397502(MEF2C)	K08107+K04454
Organismal Systems	Immune system	Th1 and Th2 cell differentiation	0.960933	0.996881	ko04658	ncbi_103376780(Il6st)	K05064
Environmental Information Processing	Signal transduction	NF-kappa B signaling pathway	0.963036	0.996881	ko04064	ncbi_103388563(Cxcl5)	K10030
Human Diseases	Cancers	Pancreatic cancer	0.964045	0.996881	ko05212	ncbi_103379853(ccnd1)	K04503
Human Diseases	Infectious disease: bacterial	Yersinia infection	0.964702	0.996881	ko05135	ncbi_103382011(IRF5);ncbi_103388563(Cxcl5)	K05411+K10030
Human Diseases	Cancer: overview	PD-L1 expression and PD-1 checkpoint pathway in cancer	0.968694	0.996881	ko05235	ncbi_103389203(--)	K06745
Human Diseases	Cancers	Small cell lung cancer	0.969549	0.996881	ko05222	ncbi_103379853(ccnd1)	K04503
Human Diseases	Endocrine and metabolic diseases	Non-alcoholic fatty liver disease (NAFLD)	0.970035	0.996881	ko04932	ncbi_103388563(Cxcl5);ncbi_103392135(Irs2)	K10030+K07187
Environmental Information Processing	Signal transduction	Apelin signaling pathway	0.972076	0.996881	ko04371	ncbi_103379853(ccnd1);ncbi_103397502(MEF2C)	K04503+K04454
Organismal Systems	Circulatory system	Adrenergic signaling in cardiomyocytes	0.975103	0.996881	ko04261	ncbi_103380581(TNNT2);ncbi_103386323(Myh7b);ncbi_103394221(CREB5)	K12045+K17751+K09047
Human Diseases	Infectious diseases	Toxoplasmosis	0.977552	0.996881	ko05145	ncbi_103376792(Cyp1)	K09565
Environmental Information Processing	Signal transduction	MAPK signaling pathway	0.978282	0.996881	ko04010	ncbi_103381613(NGFR);ncbi_103382578(igf1);ncbi_103383759(kita);ncbi_103384120(FGF20);ncbi_103391009(csf1r1);ncbi_103397502(MEF2C)	K02583+K05459+K05091+K04358+K05090+K04454
Organismal Systems	Nervous system	Retrograde endocannabinoid signaling	0.978476	0.996881	ko04723	ncbi_103380156(slc17a8);ncbi_103391157(GRIA3)	K12302+K05199
Human Diseases	Infectious diseases	Herpes simplex infection	0.979908	0.996881	ko05168	ncbi_103382011(IRF5);ncbi_103383921(c3);ncbi_103397976(C5)	K05411+K03990+K03994
Genetic Information Processing	Translation	Ribosome	0.97991	0.996881	ko03010	ncbi_103391803(rpl8)	K02938
Environmental Information Processing	Signal transduction	HIF-1 signaling pathway	0.980994	0.996881	ko04066	ncbi_103382578(igf1)	K05459
Human Diseases	Substance dependence	Morphine addiction	0.980994	0.996881	ko05032	ncbi_103391466(d14)	K04144
Organismal Systems	Development and regeneration	Axon regeneration	0.981515	0.996881	ko04361	ncbi_103388990(DGKB)	K00901
Cellular Processes	Transport and catabolism	Endocytosis	0.983282	0.996881	ko04144	ncbi_103377104(KIF5A);ncbi_103391401(CLINT1);ncbi_103392084(Arap1);ncbi_103396645(--)	K10396+K12471+K18439+K12472
Cellular Processes	Cell growth and death	Oocyte meiosis	0.983458	0.996881	ko04114	ncbi_103382578(igf1)	K05459
Organismal Systems	Development	Osteoclast differentiation	0.983458	0.996881	ko04380	ncbi_103391009(csf1r1)	K05090
Organismal Systems	Endocrine system	Glucagon signaling pathway	0.983458	0.996881	ko04922	ncbi_103394221(CREB5)	K09047
Organismal Systems	Immune system	Chemokine signaling pathway	0.983841	0.996881	ko04062	ncbi_103388563(Cxcl5);ncbi_103397355(--)	K10030+K12671
Metabolism	Global and overview maps	Carbon metabolism	0.983911	0.996881	ko01200	ncbi_103389654(ogdh)	K00164
Cellular Processes	Cell growth and death	Cell cycle	0.989971	0.996881	ko04110	ncbi_103379853(ccnd1)	K04503
Organismal Systems	Development	Axon guidance	0.990511	0.996881	ko04360	ncbi_103377530(shha);ncbi_103381556(SEMA4G)	K11988+K06521
Human Diseases	Infectious disease: viral	Human immunodeficiency virus 1 infection	0.994607	0.996881	ko05170	ncbi_103379670(--);ncbi_103382011(IRF5)	K05141+K05411
Cellular Processes	Transport and catabolism	Autophagy - animal	0.995142	0.996881	ko04140	ncbi_103392135(Irs2)	K07187
Organismal Systems	Endocrine system	Insulin signaling pathway	0.996326	0.996881	ko04910	ncbi_103392135(Irs2)	K07187
Human Diseases	Infectious diseases	Tuberculosis	0.996326	0.996881	ko05152	ncbi_103383921(c3)	K03990
Cellular Processes	Cell motility	Regulation of actin cytoskeleton	0.996881	0.996881	ko04810	ncbi_103384120(FGF20);ncbi_103398463(Apc2)	K04358+K02085
Note
KEGG: Kyoto Encyclopedia of Genes and Genomes
