# Supplementary material for: Identification of Potential Blind-Side Hypermelanosis-Related lncRNA–miRNA–mRNA Regulatory Network in a Flatfish Species, Chinese Tongue Sole (Cynoglossus semilaevis)
Source: Front Genet. 2022 Feb 3;12:817117. doi: 10.3389/fgene.2021.817117 (PMC8850641; doi:10.3389/fgene.2021.817117)
Supplement: Supplementary file 11 [file Table13.xlsx]

## Sheet: Table S13
Supplementary Table 13 Primer information in this study
Primer	Sequence (5'-3')	Usage
ncbi_103377060-F	TGAGTGAAAGTGAGGTGCGAG	qRT-PCR
ncbi_103377060-R	TTATGGCGGATGAAGAAGAGGAA	qRT-PCR
ncbi_103384537-F	ACTTTGTGGTCTATGGTTGGG	qRT-PCR
ncbi_103384537-R	ATCCTGTGGCTGATTTCGTT	qRT-PCR
ncbi_103388208-F	TGTTGCCCTCTCATCCTGTTC	qRT-PCR
ncbi_103388208-R	GGTCCGTGTTGGTCTCCTTG	qRT-PCR
ncbi_103382037-F	GTCTGGCTGCTCTTGGTTTC	qRT-PCR
ncbi_103382037-R	AAGGTTGTGTTGTGACTGGTTG	qRT-PCR
MSTRG.13625.2-F	AACAGACCTCCCAAGATGCC	qRT-PCR
MSTRG.13625.2-R	TGGGTGTCCTAAAAGTGAAAGC	qRT-PCR
MSTRG.17637.1-F	GCTCTTCACCGTTCTACTCCTC	qRT-PCR
MSTRG.17637.1-R	GAATCCTTTCCCGCAGCCCA	qRT-PCR
MSTRG.19541.1-F	CCATTCCAAGATGCTGTGTCAA	qRT-PCR
MSTRG.19541.1-R	GCTGGTTTCCCTTTGCTCTGT	qRT-PCR
XR_522652.3-F	ACCAGATTTTCTACCGCACCT	qRT-PCR
XR_522652.3-R	CTTTGTCCCCTGGTCCCTTG	qRT-PCR
actb2 actin-F	ACCCACATTCAGCGGATTCA	qRT-PCR
actb2 actin-R	GTGCGGCGATTTCATCTTCC	qRT-PCR
miR-183-3p	GTCGTATCCAGTGCAGGGTCCGAGGTATTCGCACTGGATACGACAGTGAA	inverse transcription
miR-1788-5p	GTCGTATCCAGTGCAGGGTCCGAGGTATTCGCACTGGATACGACACAGAC	inverse transcription
miR-19-3p	GTCGTATCCAGTGCAGGGTCCGAGGTATTCGCACTGGATACGACAGTTTT	inverse transcription
miR-143-5p	GTCGTATCCAGTGCAGGGTCCGAGGTATTCGCACTGGATACGACCCAGAG	inverse transcription
U6	GTCGTATCCAGTGCAGGGTCCGAGGTATTCGCACTGGATACGACTAAAAT	inverse transcription
miRNA-universal primer-R	AGTGCAGGGTCCGAGGTATT	qRT-PCR
miR-183-5p-F	CGCGTATGGCACTGGTAGAA	qRT-PCR
miR-1788-3p-F	CGCAGGCAGCTAAAGCAA	qRT-PCR
miR-19-3p-F	GCGTGTGCAAATCCATGC	qRT-PCR
miR-143-5p-F	CGGGTGCAGTGCTGCAT	qRT-PCR
U6-F	CAAATTCCTGAAGCGTTCCTC	qRT-PCR
