# Supplementary material for: Identification of Potential Blind-Side Hypermelanosis-Related lncRNA–miRNA–mRNA Regulatory Network in a Flatfish Species, Chinese Tongue Sole (Cynoglossus semilaevis)
Source: Front Genet. 2022 Feb 3;12:817117. doi: 10.3389/fgene.2021.817117 (PMC8850641; doi:10.3389/fgene.2021.817117)
Supplement: Supplementary file 12 [file Table7.xlsx]

## Sheet: Table S7
Supplementary Table 7 The differentially expressed miRNA-mRNA targeted pairs
miRNA(x-5p, y-3p, z-indetermination)	mRNA	rho	Symbol	Description	KEGG_A_class	KEGG_B_class	Pathway	K_ID	GO Component	GO Function	GO Process
lin-4-z	MSTRG.11307	-0.927634	--	-	-	-	-	-	-	-	-
lin-4-z	ncbi_103377879	-0.714286	B4GALT3	beta-1,4-galactosyltransferase 3-like [Cynoglossus semilaevis]	Metabolism;Metabolism;Metabolism;Metabolism;Metabolism;Metabolism;Metabolism	Global and overview maps;Glycan biosynthesis and metabolism;Glycan biosynthesis and metabolism;Glycan biosynthesis and metabolism;Glycan biosynthesis and metabolism;Glycan biosynthesis and metabolism;Glycan biosynthesis and metabolism	ko01100//Metabolic pathways;ko00510//N-Glycan biosynthesis;ko00514//Other types of O-glycan biosynthesis;ko00513//Various types of N-glycan biosynthesis;ko00601//Glycosphingolipid biosynthesis - lacto and neolacto series;ko00515//Mannose type O-glycan biosyntheis;ko00533//Glycosaminoglycan biosynthesis - keratan sulfate	K07968;K07968;K07968;K07968;K07968;K07968;K07968	GO:0000139//Golgi membrane;GO:0005903//brush border;GO:0005911//cell-cell junction;GO:0030312//external encapsulating structure;GO:0031988//membrane-bounded vesicle;GO:0044421//extracellular region part;GO:0044459//plasma membrane part	GO:0000030//mannosyltransferase activity;GO:0008417//fucosyltransferase activity;GO:0015631//tubulin binding;GO:0019112//phenanthrol glycosyltransferase activity;GO:0035250//UDP-galactosyltransferase activity;GO:0035251//UDP-glucosyltransferase activity;GO:0046914//transition metal ion binding;GO:0046983//protein dimerization activity	GO:0005988//lactose metabolic process;GO:0006024//glycosaminoglycan biosynthetic process;GO:0006487//protein N-linked glycosylation;GO:0006790//sulfur compound metabolic process;GO:0006928//movement of cell or subcellular component;GO:0007166//cell surface receptor signaling pathway;GO:0009611//response to wounding;GO:0009653//anatomical structure morphogenesis;GO:0032879//regulation of localizat…
lin-4-z	ncbi_103386588	-0.771429	magi3	membrane-associated guanylate kinase, WW and PDZ domain-containing protein 3 [Cynoglossus semilaevis]	-	-	-	-	GO:0005911//cell-cell junction;GO:0016020//membrane;GO:0044464//cell part	GO:0005515//protein binding;GO:0036094//small molecule binding;GO:0097159//organic cyclic compound binding;GO:1901363//heterocyclic compound binding	GO:0009117//nucleotide metabolic process;GO:0012501//programmed cell death;GO:0032872//regulation of stress-activated MAPK cascade
lin-4-z	ncbi_103387903	-0.828571	MTF1	metal regulatory transcription factor 1 [Cynoglossus semilaevis]	-	-	-	-	GO:0031981//nuclear lumen	GO:0000977//RNA polymerase II regulatory region sequence-specific DNA binding;GO:0000982//transcription factor activity, RNA polymerase II core promoter proximal region sequence-specific binding;GO:0003712//transcription cofactor activity;GO:0019899//enzyme binding;GO:0043169//cation binding	GO:0006357//regulation of transcription from RNA polymerase II promoter;GO:0006950//response to stress;GO:0010043//response to zinc ion;GO:0046686//response to cadmium ion;GO:0055065//metal ion homeostasis
lin-4-z	ncbi_103389022	-0.828571	COL5A2	collagen alpha-1(III) chain [Cynoglossus semilaevis]	Organismal Systems	Digestive system	ko04974//Protein digestion and absorption	K19721	GO:0005576//extracellular region	GO:0005488//binding	GO:0009987//cellular process;GO:0048731//system development
lin-4-z	ncbi_103390683	-0.941124	tyrp1	5,6-dihydroxyindole-2-carboxylic acid oxidase [Cynoglossus semilaevis]	Metabolism;Organismal Systems;Metabolism	Global and overview maps;Endocrine system;Amino acid metabolism	ko01100//Metabolic pathways;ko04916//Melanogenesis;ko00350//Tyrosine metabolism	K00506;K00506;K00506	GO:0030665//clathrin-coated vesicle membrane;GO:0031224//intrinsic component of membrane;GO:0048770//pigment granule	GO:0016716//oxidoreductase activity, acting on paired donors, with incorporation or reduction of molecular oxygen, another compound as one donor, and incorporation of one atom of oxygen;GO:0046914//transition metal ion binding;GO:0046983//protein dimerization activity	GO:0006570//tyrosine metabolic process;GO:0006582//melanin metabolic process;GO:0031328//positive regulation of cellular biosynthetic process;GO:0046459//short-chain fatty acid metabolic process;GO:0048753//pigment granule organization;GO:0050931//pigment cell differentiation
lin-4-z	ncbi_103391168	-0.771429	SLC25A53	-	-	-	-	-	-	-	-
lin-4-z	ncbi_103392376	-0.927634	INHBB	inhibin beta B chain, partial [Cynoglossus semilaevis]	Environmental Information Processing;Cellular Processes;Environmental Information Processing	Signaling molecules and interaction;Cellular community - eukaryotes;Signal transduction	ko04060//Cytokine-cytokine receptor interaction;ko04550//Signaling pathways regulating pluripotency of stem cells;ko04350//TGF-beta signaling pathway	K22687;K22687;K22687	-	-	-
lin-4-z	ncbi_103393348	-0.771429	SOX10	transcription factor Sox-10 isoform X1 [Cynoglossus semilaevis]	-	-	-	-	GO:0031312//extrinsic component of organelle membrane;GO:0043231//intracellular membrane-bounded organelle;GO:0043234//protein complex	GO:0000977//RNA polymerase II regulatory region sequence-specific DNA binding;GO:0000981//RNA polymerase II transcription factor activity, sequence-specific DNA binding;GO:0001076//transcription factor activity, RNA polymerase II transcription factor binding;GO:0003712//transcription cofactor activity;GO:0019899//enzyme binding;GO:0032182//ubiquitin-like protein binding	GO:0001503//ossification;GO:0001667//ameboidal-type cell migration;GO:0001837//epithelial to mesenchymal transition;GO:0001894//tissue homeostasis;GO:0002062//chondrocyte differentiation;GO:0003170//heart valve development;GO:0006357//regulation of transcription from RNA polymerase II promoter;GO:0006996//organelle organization;GO:0008284//positive regulation of cell proliferation;GO:0008584//mal…
lin-4-z	ncbi_103395440	-0.880406	Trpc2	short transient receptor potential channel 2-like [Cynoglossus semilaevis]	-	-	-	-	-	-	-
lin-4-z	ncbi_103395769	-0.771429	Slc5a5	sodium/iodide cotransporter [Cynoglossus semilaevis]	Organismal Systems	Endocrine system	ko04918//Thyroid hormone synthesis	K14385	GO:0031224//intrinsic component of membrane;GO:0031988//membrane-bounded vesicle;GO:0043231//intracellular membrane-bounded organelle	GO:0015103//inorganic anion transmembrane transporter activity;GO:0015373//monovalent anion:sodium symporter activity	GO:0006814//sodium ion transport;GO:0015698//inorganic anion transport;GO:0032870//cellular response to hormone stimulus;GO:0042403//thyroid hormone metabolic process;GO:0044710//single-organism metabolic process;GO:0044763//single-organism cellular process;GO:0051591//response to cAMP
lin-4-z	ncbi_103398463	-0.706188	Apc2	adenomatous polyposis coli protein 2 [Cynoglossus semilaevis]	Human Diseases;Human Diseases;Human Diseases;Cellular Processes;Human Diseases;Human Diseases;Environmental Information Processing;Human Diseases;Human Diseases;Environmental Information Processing;Human Diseases;Cellular Processes;Human Diseases;Human Diseases;Human Diseases	Cancers;Neurodegenerative diseases;Infectious diseases;Cell motility;Cancers;Endocrine and metabolic diseases;Signal transduction;Cancers;Cancers;Signal transduction;Cancers;Cellular community - eukaryotes;Cancers;Cancers;Cancers	ko05200//Pathways in cancer;ko05010//Alzheimer disease;ko05165//Human papillomavirus infection;ko04810//Regulation of actin cytoskeleton;ko05206//MicroRNAs in cancer;ko04934//Cushing syndrome;ko04310//Wnt signaling pathway;ko05224//Breast cancer;ko05225//Hepatocellular carcinoma;ko04390//Hippo signaling pathway;ko05226//Gastric cancer;ko04550//Signaling pathways regulating pluripotency of stem ce…	K02085;K02085;K02085;K02085;K02085;K02085;K02085;K02085;K02085;K02085;K02085;K02085;K02085;K02085;K02085	GO:0005874//microtubule;GO:0015629//actin cytoskeleton;GO:0031253//cell projection membrane;GO:0043231//intracellular membrane-bounded organelle;GO:0044444//cytoplasmic part	GO:0005515//protein binding	GO:0030178//negative regulation of Wnt signaling pathway;GO:0035412//regulation of catenin import into nucleus
lin-4-z	ncbi_103398700	-0.885714	slc2a12	solute carrier family 2, facilitated glucose transporter member 12 [Cynoglossus semilaevis]	-	-	-	-	-	-	-
miR-100-y	ncbi_103378128	-0.885714	HTR1B	5-hydroxytryptamine receptor 1E, partial [Cynoglossus semilaevis]	Environmental Information Processing;Environmental Information Processing;Organismal Systems;Organismal Systems	Signaling molecules and interaction;Signal transduction;Nervous system;Sensory system	ko04080//Neuroactive ligand-receptor interaction;ko04024//cAMP signaling pathway;ko04726//Serotonergic synapse;ko04742//Taste transduction	K04153;K04153;K04153;K04153	GO:0016021//integral component of membrane;GO:0044424//intracellular part	GO:0008227//G-protein coupled amine receptor activity;GO:0043169//cation binding	GO:0006936//muscle contraction;GO:0007193//adenylate cyclase-inhibiting G-protein coupled receptor signaling pathway;GO:0007631//feeding behavior;GO:0009266//response to temperature stimulus;GO:0014062//regulation of serotonin secretion;GO:0030803//negative regulation of cyclic nucleotide biosynthetic process;GO:0031623//receptor internalization;GO:0031960//response to corticosteroid;GO:0032228//…
miR-100-y	ncbi_103379731	-0.942857	Spire2	protein spire homolog 2 [Cynoglossus semilaevis]	-	-	-	-	GO:0012506//vesicle membrane;GO:0032155//cell division site part;GO:0043229//intracellular organelle;GO:0044444//cytoplasmic part	-	GO:0006810//transport;GO:0007143//female meiotic division;GO:0032506//cytokinetic process;GO:0051017//actin filament bundle assembly;GO:0051293//establishment of spindle localization
miR-100-y	ncbi_103380156	-0.771429	slc17a8	vesicular glutamate transporter 3 [Cynoglossus semilaevis]	Organismal Systems;Organismal Systems;Organismal Systems;Human Diseases	Nervous system;Nervous system;Nervous system;Substance dependence	ko04723//Retrograde endocannabinoid signaling;ko04724//Glutamatergic synapse;ko04721//Synaptic vesicle cycle;ko05033//Nicotine addiction	K12302;K12302;K12302;K12302	GO:0005768//endosome;GO:0016023//cytoplasmic, membrane-bounded vesicle;GO:0031224//intrinsic component of membrane;GO:0042995//cell projection;GO:0044433//cytoplasmic vesicle part	GO:0003677//DNA binding;GO:0004879//RNA polymerase II transcription factor activity, ligand-activated sequence-specific DNA binding;GO:0005310//dicarboxylic acid transmembrane transporter activity;GO:0005496//steroid binding;GO:0015291//secondary active transmembrane transporter activity;GO:0038023//signaling receptor activity;GO:0046914//transition metal ion binding	GO:0001505//regulation of neurotransmitter levels;GO:0006355//regulation of transcription, DNA-templated;GO:0009755//hormone-mediated signaling pathway;GO:0015813//L-glutamate transport;GO:0030001//metal ion transport;GO:0050954//sensory perception of mechanical stimulus;GO:0060004//reflex
miR-100-y	ncbi_103391749	-0.771429	Vtcn1	V-set domain containing T-cell activation inhibitor 1 [Cynoglossus semilaevis]	Environmental Information Processing	Signaling molecules and interaction	ko04514//Cell adhesion molecules (CAMs)	K06747	GO:0005886//plasma membrane;GO:0044425//membrane part	-	GO:0048518//positive regulation of biological process;GO:0050663//cytokine secretion;GO:0050863//regulation of T cell activation
miR-100-y	ncbi_103393537	-0.942857	SLC16A6	monocarboxylate transporter 7-like [Cynoglossus semilaevis]	-	-	-	-	-	-	-
miR-100-y	ncbi_103397087	-0.771429	CERT1	collagen type IV alpha-3-binding protein-like isoform X1 [Cynoglossus semilaevis]	-	-	-	-	GO:0031090//organelle membrane;GO:0031981//nuclear lumen;GO:0044444//cytoplasmic part	GO:0016301//kinase activity;GO:0033218//amide binding;GO:0046624//sphingolipid transporter activity;GO:1901981//phosphatidylinositol phosphate binding	GO:0002376//immune system process;GO:0003012//muscle system process;GO:0006464//cellular protein modification process;GO:0006665//sphingolipid metabolic process;GO:0006796//phosphate-containing compound metabolic process;GO:0007005//mitochondrion organization;GO:0009887//organ morphogenesis;GO:0032365//intracellular lipid transport;GO:0032989//cellular component morphogenesis;GO:0033554//cellular…
miR-100-y	ncbi_112488053	-0.828571	--	protein turtle homolog A-like [Seriola lalandi dorsalis]	-	-	-	-	-	-	-
miR-101-y	ncbi_103376780	-0.942857	Il6st	interleukin-12 receptor subunit beta-2-like isoform X1 [Cynoglossus semilaevis]	Human Diseases;Environmental Information Processing;Environmental Information Processing;Organismal Systems;Human Diseases	Cancers;Signaling molecules and interaction;Signal transduction;Immune system;Immune diseases	ko05200//Pathways in cancer;ko04060//Cytokine-cytokine receptor interaction;ko04630//Jak-STAT signaling pathway;ko04658//Th1 and Th2 cell differentiation;ko05321//Inflammatiory bowel disease (IBD)	K05064;K05064;K05064;K05064;K05064	GO:0016021//integral component of membrane;GO:0044459//plasma membrane part	GO:0004896//cytokine receptor activity;GO:0005515//protein binding	GO:0019221//cytokine-mediated signaling pathway;GO:0044238//primary metabolic process;GO:0044260//cellular macromolecule metabolic process;GO:0044707//single-multicellular organism process;GO:0048518//positive regulation of biological process;GO:0051239//regulation of multicellular organismal process
miR-101-y	ncbi_103378711	-0.714286	Fut9	alpha-(1,3)-fucosyltransferase 9 [Cynoglossus semilaevis]	Metabolism;Metabolism;Metabolism;Metabolism	Global and overview maps;Glycan biosynthesis and metabolism;Glycan biosynthesis and metabolism;Glycan biosynthesis and metabolism	ko01100//Metabolic pathways;ko00601//Glycosphingolipid biosynthesis - lacto and neolacto series;ko00515//Mannose type O-glycan biosyntheis;ko00603//Glycosphingolipid biosynthesis - globo and isoglobo series	K03663;K03663;K03663;K03663	GO:0000139//Golgi membrane;GO:0031224//intrinsic component of membrane	GO:0000030//mannosyltransferase activity;GO:0019112//phenanthrol glycosyltransferase activity;GO:0035250//UDP-galactosyltransferase activity;GO:0035251//UDP-glucosyltransferase activity;GO:0046920//alpha-(1->3)-fucosyltransferase activity	GO:0006464//cellular protein modification process;GO:0019317//fucose catabolic process;GO:0048731//system development;GO:0070085//glycosylation
miR-101-y	ncbi_103378725	-0.771429	GCH1	GTP cyclohydrolase 1 [Cynoglossus semilaevis]	Metabolism;Metabolism	Global and overview maps;Metabolism of cofactors and vitamins	ko01100//Metabolic pathways;ko00790//Folate biosynthesis	K01495;K01495	-	-	-
miR-101-y	ncbi_103380156	-0.771429	slc17a8	vesicular glutamate transporter 3 [Cynoglossus semilaevis]	Organismal Systems;Organismal Systems;Organismal Systems;Human Diseases	Nervous system;Nervous system;Nervous system;Substance dependence	ko04723//Retrograde endocannabinoid signaling;ko04724//Glutamatergic synapse;ko04721//Synaptic vesicle cycle;ko05033//Nicotine addiction	K12302;K12302;K12302;K12302	GO:0005768//endosome;GO:0016023//cytoplasmic, membrane-bounded vesicle;GO:0031224//intrinsic component of membrane;GO:0042995//cell projection;GO:0044433//cytoplasmic vesicle part	GO:0003677//DNA binding;GO:0004879//RNA polymerase II transcription factor activity, ligand-activated sequence-specific DNA binding;GO:0005310//dicarboxylic acid transmembrane transporter activity;GO:0005496//steroid binding;GO:0015291//secondary active transmembrane transporter activity;GO:0038023//signaling receptor activity;GO:0046914//transition metal ion binding	GO:0001505//regulation of neurotransmitter levels;GO:0006355//regulation of transcription, DNA-templated;GO:0009755//hormone-mediated signaling pathway;GO:0015813//L-glutamate transport;GO:0030001//metal ion transport;GO:0050954//sensory perception of mechanical stimulus;GO:0060004//reflex
miR-101-y	ncbi_103381481	-0.771429	PPP1R1B	protein phosphatase 1 regulatory subunit 1B-like [Cynoglossus semilaevis]	Environmental Information Processing;Organismal Systems;Human Diseases;Human Diseases;Human Diseases	Signal transduction;Nervous system;Substance dependence;Substance dependence;Substance dependence	ko04024//cAMP signaling pathway;ko04728//Dopaminergic synapse;ko05034//Alcoholism;ko05031//Amphetamine addiction;ko05030//Cocaine addiction	K15494;K15494;K15494;K15494;K15494	-	-	-
miR-101-y	ncbi_103382035	-0.885714	CA4	carbonic anhydrase 4-like [Cynoglossus semilaevis]	Metabolism;Organismal Systems;Metabolism	Global and overview maps;Excretory system;Energy metabolism	ko01100//Metabolic pathways;ko04964//Proximal tubule bicarbonate reclamation;ko00910//Nitrogen metabolism	K18246;K18246;K18246	GO:0012505//endomembrane system;GO:0043231//intracellular membrane-bounded organelle;GO:0044444//cytoplasmic part;GO:0044459//plasma membrane part	GO:0046872//metal ion binding	GO:0008152//metabolic process;GO:0035725//sodium ion transmembrane transport;GO:0035809//regulation of urine volume;GO:0044062//regulation of excretion;GO:0055067//monovalent inorganic cation homeostasis
miR-101-y	ncbi_103382917	-0.898645	Zbed4	zinc finger BED domain-containing protein 4 [Cynoglossus semilaevis]	-	-	-	-	GO:0031981//nuclear lumen	GO:0003676//nucleic acid binding;GO:0005515//protein binding	-
miR-101-y	ncbi_103384473	-0.771429	Espn	espin isoform X1 [Cynoglossus semilaevis]	-	-	-	-	GO:0005856//cytoskeleton;GO:0005902//microvillus;GO:0032421//stereocilium bundle;GO:0043234//protein complex	GO:0003779//actin binding;GO:0019904//protein domain specific binding	GO:0007610//behavior;GO:0031346//positive regulation of cell projection organization;GO:0050954//sensory perception of mechanical stimulus;GO:0051017//actin filament bundle assembly
miR-101-y	ncbi_103386296	-0.771429	CHST15	-	Metabolism	Glycan biosynthesis and metabolism	ko00532//Glycosaminoglycan biosynthesis - chondroitin sulfate / dermatan sulfate	K08106	-	-	-
miR-101-y	ncbi_103386549	-0.811679	Kcna3	potassium voltage-gated channel subfamily A member 10-like [Cynoglossus semilaevis]	-	-	-	-	-	-	-
miR-101-y	ncbi_103386790	-0.811679	NWD2	NACHT and WD repeat domain-containing protein 2 [Cynoglossus semilaevis]	-	-	-	-	-	-	-
miR-101-y	ncbi_103386912	-0.942857	Umod	-	-	-	-	-	-	-	-
miR-101-y	ncbi_103387237	-0.840668	Spock2	testican-2-like isoform X1 [Cynoglossus semilaevis]	-	-	-	-	GO:0031012//extracellular matrix	GO:0046872//metal ion binding;GO:0097367//carbohydrate derivative binding	GO:0010810//regulation of cell-substrate adhesion;GO:0018149//peptide cross-linking;GO:0022607//cellular component assembly;GO:0030154//cell differentiation;GO:0043062//extracellular structure organization
miR-101-y	ncbi_103389117	-0.771429	krt18a	keratin, type I cytoskeletal 18-A-like isoform X1 [Cynoglossus semilaevis]	Organismal Systems;Human Diseases	Endocrine system;Infectious diseases	ko04915//Estrogen signaling pathway;ko05150//Staphylococcus aureus infection	K07604;K07604	GO:0043231//intracellular membrane-bounded organelle;GO:0043234//protein complex	GO:0003677//DNA binding;GO:0046914//transition metal ion binding	GO:0001667//ameboidal-type cell migration;GO:0010468//regulation of gene expression
miR-101-y	ncbi_103389229	-0.840668	PJVK	pejvakin [Cynoglossus semilaevis]	-	-	-	-	GO:0044297//cell body	-	GO:0050954//sensory perception of mechanical stimulus
miR-101-y	ncbi_103394371	-0.885714	GIPC3	PDZ domain-containing protein GIPC3 [Cynoglossus semilaevis]	-	-	-	-	GO:0016023//cytoplasmic, membrane-bounded vesicle;GO:0030425//dendrite;GO:0031090//organelle membrane;GO:0044309//neuron spine	GO:0004702//receptor signaling protein serine/threonine kinase activity;GO:0008092//cytoskeletal protein binding;GO:0019904//protein domain specific binding;GO:0046983//protein dimerization activity	GO:0006464//cellular protein modification process;GO:0006835//dicarboxylic acid transport;GO:0006886//intracellular protein transport;GO:0010608//posttranscriptional regulation of gene expression;GO:0010631//epithelial cell migration;GO:0017015//regulation of transforming growth factor beta receptor signaling pathway;GO:0031330//negative regulation of cellular catabolic process;GO:0032465//regula…
miR-101-y	ncbi_103396868	-0.828571	zgc:110063	UPF0454 protein C12orf49 homolog isoform X1 [Cynoglossus semilaevis]	-	-	-	-	-	-	-
miR-101-y	ncbi_103397600	-0.771429	krt18	keratin, type I cytoskeletal 18-like [Cynoglossus semilaevis]	Organismal Systems;Human Diseases	Endocrine system;Infectious diseases	ko04915//Estrogen signaling pathway;ko05150//Staphylococcus aureus infection	K07604;K07604	GO:0005882//intermediate filament;GO:0031988//membrane-bounded vesicle;GO:0043231//intracellular membrane-bounded organelle;GO:0044450//microtubule organizing center part	GO:0003677//DNA binding;GO:0003723//RNA binding;GO:0005515//protein binding;GO:0046914//transition metal ion binding	GO:0001558//regulation of cell growth;GO:0006417//regulation of translation;GO:0009653//anatomical structure morphogenesis;GO:0042635//positive regulation of hair cycle;GO:0042981//regulation of apoptotic process;GO:0043001//Golgi to plasma membrane protein transport;GO:0045104//intermediate filament cytoskeleton organization
miR-101-y	ncbi_103397691	-0.941124	YJEFN3	yjeF N-terminal domain-containing protein 3-like [Cynoglossus semilaevis]	-	-	-	-	GO:0043227//membrane-bounded organelle;GO:0044421//extracellular region part;GO:0044464//cell part	GO:0005488//binding;GO:0016854//racemase and epimerase activity	GO:0008152//metabolic process;GO:0032374//regulation of cholesterol transport;GO:0045765//regulation of angiogenesis
miR-101-z	ncbi_103376780	-0.828571	Il6st	interleukin-12 receptor subunit beta-2-like isoform X1 [Cynoglossus semilaevis]	Human Diseases;Environmental Information Processing;Environmental Information Processing;Organismal Systems;Human Diseases	Cancers;Signaling molecules and interaction;Signal transduction;Immune system;Immune diseases	ko05200//Pathways in cancer;ko04060//Cytokine-cytokine receptor interaction;ko04630//Jak-STAT signaling pathway;ko04658//Th1 and Th2 cell differentiation;ko05321//Inflammatiory bowel disease (IBD)	K05064;K05064;K05064;K05064;K05064	GO:0016021//integral component of membrane;GO:0044459//plasma membrane part	GO:0004896//cytokine receptor activity;GO:0005515//protein binding	GO:0019221//cytokine-mediated signaling pathway;GO:0044238//primary metabolic process;GO:0044260//cellular macromolecule metabolic process;GO:0044707//single-multicellular organism process;GO:0048518//positive regulation of biological process;GO:0051239//regulation of multicellular organismal process
miR-101-z	ncbi_103378725	-0.714286	GCH1	GTP cyclohydrolase 1 [Cynoglossus semilaevis]	Metabolism;Metabolism	Global and overview maps;Metabolism of cofactors and vitamins	ko01100//Metabolic pathways;ko00790//Folate biosynthesis	K01495;K01495	-	-	-
miR-101-z	ncbi_103380156	-0.828571	slc17a8	vesicular glutamate transporter 3 [Cynoglossus semilaevis]	Organismal Systems;Organismal Systems;Organismal Systems;Human Diseases	Nervous system;Nervous system;Nervous system;Substance dependence	ko04723//Retrograde endocannabinoid signaling;ko04724//Glutamatergic synapse;ko04721//Synaptic vesicle cycle;ko05033//Nicotine addiction	K12302;K12302;K12302;K12302	GO:0005768//endosome;GO:0016023//cytoplasmic, membrane-bounded vesicle;GO:0031224//intrinsic component of membrane;GO:0042995//cell projection;GO:0044433//cytoplasmic vesicle part	GO:0003677//DNA binding;GO:0004879//RNA polymerase II transcription factor activity, ligand-activated sequence-specific DNA binding;GO:0005310//dicarboxylic acid transmembrane transporter activity;GO:0005496//steroid binding;GO:0015291//secondary active transmembrane transporter activity;GO:0038023//signaling receptor activity;GO:0046914//transition metal ion binding	GO:0001505//regulation of neurotransmitter levels;GO:0006355//regulation of transcription, DNA-templated;GO:0009755//hormone-mediated signaling pathway;GO:0015813//L-glutamate transport;GO:0030001//metal ion transport;GO:0050954//sensory perception of mechanical stimulus;GO:0060004//reflex
miR-101-z	ncbi_103381481	-0.885714	PPP1R1B	protein phosphatase 1 regulatory subunit 1B-like [Cynoglossus semilaevis]	Environmental Information Processing;Organismal Systems;Human Diseases;Human Diseases;Human Diseases	Signal transduction;Nervous system;Substance dependence;Substance dependence;Substance dependence	ko04024//cAMP signaling pathway;ko04728//Dopaminergic synapse;ko05034//Alcoholism;ko05031//Amphetamine addiction;ko05030//Cocaine addiction	K15494;K15494;K15494;K15494;K15494	-	-	-
miR-101-z	ncbi_103382035	-0.942857	CA4	carbonic anhydrase 4-like [Cynoglossus semilaevis]	Metabolism;Organismal Systems;Metabolism	Global and overview maps;Excretory system;Energy metabolism	ko01100//Metabolic pathways;ko04964//Proximal tubule bicarbonate reclamation;ko00910//Nitrogen metabolism	K18246;K18246;K18246	GO:0012505//endomembrane system;GO:0043231//intracellular membrane-bounded organelle;GO:0044444//cytoplasmic part;GO:0044459//plasma membrane part	GO:0046872//metal ion binding	GO:0008152//metabolic process;GO:0035725//sodium ion transmembrane transport;GO:0035809//regulation of urine volume;GO:0044062//regulation of excretion;GO:0055067//monovalent inorganic cation homeostasis
miR-101-z	ncbi_103382117	-0.714286	Uts2r	urotensin-2 receptor-like [Cynoglossus semilaevis]	Environmental Information Processing	Signaling molecules and interaction	ko04080//Neuroactive ligand-receptor interaction	K04241	GO:0005768//endosome;GO:0031224//intrinsic component of membrane	GO:0004930//G-protein coupled receptor activity	GO:0001558//regulation of cell growth;GO:0003093//regulation of glomerular filtration;GO:0007166//cell surface receptor signaling pathway;GO:0008284//positive regulation of cell proliferation;GO:0010840//regulation of circadian sleep/wake cycle, wakefulness;GO:0019229//regulation of vasoconstriction;GO:0035809//regulation of urine volume;GO:0035813//regulation of renal sodium excretion;GO:0042221…
miR-101-z	ncbi_103382789	-0.714286	Lrtm2	-	-	-	-	-	-	-	-
miR-101-z	ncbi_103382917	-0.840668	Zbed4	zinc finger BED domain-containing protein 4 [Cynoglossus semilaevis]	-	-	-	-	GO:0031981//nuclear lumen	GO:0003676//nucleic acid binding;GO:0005515//protein binding	-
miR-101-z	ncbi_103384473	-0.885714	Espn	espin isoform X1 [Cynoglossus semilaevis]	-	-	-	-	GO:0005856//cytoskeleton;GO:0005902//microvillus;GO:0032421//stereocilium bundle;GO:0043234//protein complex	GO:0003779//actin binding;GO:0019904//protein domain specific binding	GO:0007610//behavior;GO:0031346//positive regulation of cell projection organization;GO:0050954//sensory perception of mechanical stimulus;GO:0051017//actin filament bundle assembly
miR-101-z	ncbi_103386296	-0.828571	CHST15	-	Metabolism	Glycan biosynthesis and metabolism	ko00532//Glycosaminoglycan biosynthesis - chondroitin sulfate / dermatan sulfate	K08106	-	-	-
miR-101-z	ncbi_103386549	-0.927634	Kcna3	potassium voltage-gated channel subfamily A member 10-like [Cynoglossus semilaevis]	-	-	-	-	-	-	-
miR-101-z	ncbi_103386715	-0.771429	EYA2	-	-	-	-	-	-	-	-
miR-101-z	ncbi_103386790	-0.927634	NWD2	NACHT and WD repeat domain-containing protein 2 [Cynoglossus semilaevis]	-	-	-	-	-	-	-
miR-101-z	ncbi_103386912	-1	Umod	-	-	-	-	-	-	-	-
miR-101-z	ncbi_103387237	-0.898645	Spock2	testican-2-like isoform X1 [Cynoglossus semilaevis]	-	-	-	-	GO:0031012//extracellular matrix	GO:0046872//metal ion binding;GO:0097367//carbohydrate derivative binding	GO:0010810//regulation of cell-substrate adhesion;GO:0018149//peptide cross-linking;GO:0022607//cellular component assembly;GO:0030154//cell differentiation;GO:0043062//extracellular structure organization
miR-101-z	ncbi_103389117	-0.714286	krt18a	keratin, type I cytoskeletal 18-A-like isoform X1 [Cynoglossus semilaevis]	Organismal Systems;Human Diseases	Endocrine system;Infectious diseases	ko04915//Estrogen signaling pathway;ko05150//Staphylococcus aureus infection	K07604;K07604	GO:0043231//intracellular membrane-bounded organelle;GO:0043234//protein complex	GO:0003677//DNA binding;GO:0046914//transition metal ion binding	GO:0001667//ameboidal-type cell migration;GO:0010468//regulation of gene expression
miR-101-z	ncbi_103389229	-0.898645	PJVK	pejvakin [Cynoglossus semilaevis]	-	-	-	-	GO:0044297//cell body	-	GO:0050954//sensory perception of mechanical stimulus
miR-101-z	ncbi_103394371	-0.942857	GIPC3	PDZ domain-containing protein GIPC3 [Cynoglossus semilaevis]	-	-	-	-	GO:0016023//cytoplasmic, membrane-bounded vesicle;GO:0030425//dendrite;GO:0031090//organelle membrane;GO:0044309//neuron spine	GO:0004702//receptor signaling protein serine/threonine kinase activity;GO:0008092//cytoskeletal protein binding;GO:0019904//protein domain specific binding;GO:0046983//protein dimerization activity	GO:0006464//cellular protein modification process;GO:0006835//dicarboxylic acid transport;GO:0006886//intracellular protein transport;GO:0010608//posttranscriptional regulation of gene expression;GO:0010631//epithelial cell migration;GO:0017015//regulation of transforming growth factor beta receptor signaling pathway;GO:0031330//negative regulation of cellular catabolic process;GO:0032465//regula…
miR-101-z	ncbi_103396868	-0.771429	zgc:110063	UPF0454 protein C12orf49 homolog isoform X1 [Cynoglossus semilaevis]	-	-	-	-	-	-	-
miR-101-z	ncbi_103397600	-0.828571	krt18	keratin, type I cytoskeletal 18-like [Cynoglossus semilaevis]	Organismal Systems;Human Diseases	Endocrine system;Infectious diseases	ko04915//Estrogen signaling pathway;ko05150//Staphylococcus aureus infection	K07604;K07604	GO:0005882//intermediate filament;GO:0031988//membrane-bounded vesicle;GO:0043231//intracellular membrane-bounded organelle;GO:0044450//microtubule organizing center part	GO:0003677//DNA binding;GO:0003723//RNA binding;GO:0005515//protein binding;GO:0046914//transition metal ion binding	GO:0001558//regulation of cell growth;GO:0006417//regulation of translation;GO:0009653//anatomical structure morphogenesis;GO:0042635//positive regulation of hair cycle;GO:0042981//regulation of apoptotic process;GO:0043001//Golgi to plasma membrane protein transport;GO:0045104//intermediate filament cytoskeleton organization
miR-101-z	ncbi_103397691	-0.880406	YJEFN3	yjeF N-terminal domain-containing protein 3-like [Cynoglossus semilaevis]	-	-	-	-	GO:0043227//membrane-bounded organelle;GO:0044421//extracellular region part;GO:0044464//cell part	GO:0005488//binding;GO:0016854//racemase and epimerase activity	GO:0008152//metabolic process;GO:0032374//regulation of cholesterol transport;GO:0045765//regulation of angiogenesis
miR-10174-x	MSTRG.14000	-0.714286	--	PREDICTED: carcinoembryonic antigen-related cell adhesion molecule 6-like [Lates calcarifer]	-	-	-	-	-	-	-
miR-10174-x	ncbi_103382035	-0.771429	CA4	carbonic anhydrase 4-like [Cynoglossus semilaevis]	Metabolism;Organismal Systems;Metabolism	Global and overview maps;Excretory system;Energy metabolism	ko01100//Metabolic pathways;ko04964//Proximal tubule bicarbonate reclamation;ko00910//Nitrogen metabolism	K18246;K18246;K18246	GO:0012505//endomembrane system;GO:0043231//intracellular membrane-bounded organelle;GO:0044444//cytoplasmic part;GO:0044459//plasma membrane part	GO:0046872//metal ion binding	GO:0008152//metabolic process;GO:0035725//sodium ion transmembrane transport;GO:0035809//regulation of urine volume;GO:0044062//regulation of excretion;GO:0055067//monovalent inorganic cation homeostasis
miR-10174-x	ncbi_103382117	-0.714286	Uts2r	urotensin-2 receptor-like [Cynoglossus semilaevis]	Environmental Information Processing	Signaling molecules and interaction	ko04080//Neuroactive ligand-receptor interaction	K04241	GO:0005768//endosome;GO:0031224//intrinsic component of membrane	GO:0004930//G-protein coupled receptor activity	GO:0001558//regulation of cell growth;GO:0003093//regulation of glomerular filtration;GO:0007166//cell surface receptor signaling pathway;GO:0008284//positive regulation of cell proliferation;GO:0010840//regulation of circadian sleep/wake cycle, wakefulness;GO:0019229//regulation of vasoconstriction;GO:0035809//regulation of urine volume;GO:0035813//regulation of renal sodium excretion;GO:0042221…
miR-10174-x	ncbi_103386707	-0.714286	asic1b	acid-sensing ion channel 1 isoform X1 [Cynoglossus semilaevis]	Organismal Systems	Sensory system	ko04750//Inflammatory mediator regulation of TRP channels	K04829	GO:0016021//integral component of membrane;GO:0030425//dendrite;GO:0044309//neuron spine	GO:0005488//binding;GO:0015280//ligand-gated sodium channel activity	GO:0006814//sodium ion transport;GO:0006816//calcium ion transport;GO:0007612//learning;GO:0009268//response to pH;GO:0046928//regulation of neurotransmitter secretion;GO:0050909//sensory perception of taste;GO:0051260//protein homooligomerization
miR-10174-x	ncbi_103388272	-0.885714	Uts2r	urotensin-2 receptor-like [Cynoglossus semilaevis]	Environmental Information Processing	Signaling molecules and interaction	ko04080//Neuroactive ligand-receptor interaction	K04241	-	-	GO:0044699//single-organism process;GO:0065007//biological regulation
miR-10174-x	ncbi_103389737	-0.828571	plcd4	1-phosphatidylinositol 4,5-bisphosphate phosphodiesterase delta-4-like isoform X1 [Cynoglossus semilaevis]	Metabolism;Environmental Information Processing;Human Diseases;Organismal Systems;Human Diseases;Environmental Information Processing;Metabolism	Global and overview maps;Signal transduction;Infectious diseases;Endocrine system;Endocrine and metabolic diseases;Signal transduction;Carbohydrate metabolism	ko01100//Metabolic pathways;ko04020//Calcium signaling pathway;ko05131//Shigellosis;ko04919//Thyroid hormone signaling pathway;ko04933//AGE-RAGE signaling pathway in diabetic complications;ko04070//Phosphatidylinositol signaling system;ko00562//Inositol phosphate metabolism	K05857;K05857;K05857;K05857;K05857;K05857;K05857	GO:0043231//intracellular membrane-bounded organelle	GO:0004620//phospholipase activity;GO:0042578//phosphoric ester hydrolase activity;GO:0046872//metal ion binding;GO:0060089//molecular transducer activity	GO:0006650//glycerophospholipid metabolic process;GO:0007165//signal transduction;GO:0007338//single fertilization
miR-10174-x	ncbi_103391124	-0.811679	DNAH7	dynein heavy chain 12, axonemal [Cynoglossus semilaevis]	Human Diseases	Neurodegenerative diseases	ko05016//Huntington disease	K10408	GO:0005868//cytoplasmic dynein complex;GO:0042995//cell projection	GO:0003774//motor activity;GO:0032550//purine ribonucleoside binding	GO:0007017//microtubule-based process;GO:0007165//signal transduction;GO:0032446//protein modification by small protein conjugation
miR-10174-x	ncbi_103399254	-0.771429	--	CD109 antigen-like [Cynoglossus semilaevis]	-	-	-	-	GO:0044464//cell part	GO:0019838//growth factor binding	GO:0000768//syncytium formation by plasma membrane fusion;GO:0010837//regulation of keratinocyte proliferation;GO:0017015//regulation of transforming growth factor beta receptor signaling pathway;GO:0022405//hair cycle process;GO:0032102//negative regulation of response to external stimulus;GO:0045604//regulation of epidermal cell differentiation;GO:0048523//negative regulation of cellular process
miR-10174-x	ncbi_107988824	-0.724714	TMEM238	transmembrane protein 238-like [Cynoglossus semilaevis]	-	-	-	-	-	-	-
miR-10401-y	MSTRG.14884	-0.880406	ihhb	indian hedgehog B-like protein precursor [Trachinotus ovatus]	Human Diseases;Environmental Information Processing	Cancers;Signal transduction	ko05205//Proteoglycans in cancer;ko04340//Hedgehog signaling pathway	K11989;K11989	GO:0016023//cytoplasmic, membrane-bounded vesicle;GO:0031012//extracellular matrix;GO:0043005//neuron projection;GO:0044297//cell body;GO:0044421//extracellular region part;GO:0098589//membrane region	GO:0005102//receptor binding;GO:0016787//hydrolase activity;GO:0043236//laminin binding;GO:0046914//transition metal ion binding;GO:0097367//carbohydrate derivative binding	GO:0000122//negative regulation of transcription from RNA polymerase II promoter;GO:0001101//response to acid chemical;GO:0001570//vasculogenesis;GO:0001649//osteoblast differentiation;GO:0001667//ameboidal-type cell migration;GO:0001816//cytokine production;GO:0001838//embryonic epithelial tube formation;GO:0001895//retina homeostasis;GO:0002053//positive regulation of mesenchymal cell prolifera…
miR-10401-y	ncbi_103380909	-0.880406	RHOB	-	Human Diseases	Infectious diseases	ko05132//Salmonella infection	K07856	-	-	-
miR-10545-x	MSTRG.4013	-0.942857	--	stereocilin-like [Seriola lalandi dorsalis]	-	-	-	-	-	-	-
miR-10545-x	ncbi_103378118	-0.942857	OTOL1	collagen alpha-1(X) chain-like [Cynoglossus semilaevis]	-	-	-	-	-	-	-
miR-10545-x	ncbi_103382117	-0.828571	Uts2r	urotensin-2 receptor-like [Cynoglossus semilaevis]	Environmental Information Processing	Signaling molecules and interaction	ko04080//Neuroactive ligand-receptor interaction	K04241	GO:0005768//endosome;GO:0031224//intrinsic component of membrane	GO:0004930//G-protein coupled receptor activity	GO:0001558//regulation of cell growth;GO:0003093//regulation of glomerular filtration;GO:0007166//cell surface receptor signaling pathway;GO:0008284//positive regulation of cell proliferation;GO:0010840//regulation of circadian sleep/wake cycle, wakefulness;GO:0019229//regulation of vasoconstriction;GO:0035809//regulation of urine volume;GO:0035813//regulation of renal sodium excretion;GO:0042221…
miR-10545-x	ncbi_103383682	-0.882735	nachra9	neuronal acetylcholine receptor subunit alpha-9 isoform X1 [Cynoglossus semilaevis]	Environmental Information Processing	Signaling molecules and interaction	ko04080//Neuroactive ligand-receptor interaction	K04810	GO:0031224//intrinsic component of membrane;GO:0097060//synaptic membrane	GO:0015276//ligand-gated ion channel activity	GO:0006812//cation transport;GO:0048598//embryonic morphogenesis;GO:0050877//neurological system process;GO:0051480//regulation of cytosolic calcium ion concentration
miR-10545-x	ncbi_103386297	-0.942857	Klhdc8a	-	-	-	-	-	-	-	-
miR-10545-x	ncbi_103399558	-0.771429	sox2	transcription factor SOX-2 [Cynoglossus semilaevis]	Environmental Information Processing;Cellular Processes	Signal transduction;Cellular community - eukaryotes	ko04390//Hippo signaling pathway;ko04550//Signaling pathways regulating pluripotency of stem cells	K16796;K16796	GO:0005667//transcription factor complex;GO:0031981//nuclear lumen;GO:0044444//cytoplasmic part	GO:0000977//RNA polymerase II regulatory region sequence-specific DNA binding;GO:0000982//transcription factor activity, RNA polymerase II core promoter proximal region sequence-specific binding;GO:0001104//RNA polymerase II transcription cofactor activity;GO:0003682//chromatin binding;GO:0003723//RNA binding;GO:0046983//protein dimerization activity	GO:0001101//response to acid chemical;GO:0001649//osteoblast differentiation;GO:0001708//cell fate specification;GO:0006357//regulation of transcription from RNA polymerase II promoter;GO:0008285//negative regulation of cell proliferation;GO:0008593//regulation of Notch signaling pathway;GO:0009887//organ morphogenesis;GO:0010033//response to organic substance;GO:0019827//stem cell population mai…
miR-106-y	ncbi_103381082	-0.885714	MYB	-	Environmental Information Processing	Signal transduction	ko04151//PI3K-Akt signaling pathway	K09420	-	-	-
miR-106-y	ncbi_103385890	-0.771429	--	pollen-specific leucine-rich repeat extensin-like protein 1 [Acanthochromis polyacanthus]	-	-	-	-	-	-	-
miR-106-y	ncbi_103391009	-0.771429	csf1r1	-	Human Diseases;Environmental Information Processing;Environmental Information Processing;Environmental Information Processing;Environmental Information Processing;Environmental Information Processing;Human Diseases;Organismal Systems;Human Diseases;Organismal Systems;Environmental Information Processing	Cancers;Signal transduction;Signal transduction;Signal transduction;Signal transduction;Signaling molecules and interaction;Cancers;Development;Cancers;Immune system;Signaling molecules and interaction	ko05200//Pathways in cancer;ko04151//PI3K-Akt signaling pathway;ko04010//MAPK signaling pathway;ko04015//Rap1 signaling pathway;ko04014//Ras signaling pathway;ko04060//Cytokine-cytokine receptor interaction;ko05202//Transcriptional misregulation in cancers;ko04380//Osteoclast differentiation;ko05221//Acute myeloid leukemia;ko04640//Hematopoietic cell lineage;ko04061//Viral protein interaction wit…	K05090;K05090;K05090;K05090;K05090;K05090;K05090;K05090;K05090;K05090;K05090	-	-	-
miR-106-y	ncbi_103391334	-0.771429	ARHGEF9	rho guanine nucleotide exchange factor 9 isoform X1 [Cynoglossus semilaevis]	-	-	-	-	-	-	GO:0043087//regulation of GTPase activity
miR-1180-y	ncbi_103392135	-0.941124	Irs2	insulin receptor substrate 2 [Cynoglossus semilaevis]	Human Diseases;Environmental Information Processing;Human Diseases;Organismal Systems;Environmental Information Processing;Human Diseases;Cellular Processes;Organismal Systems;Environmental Information Processing;Human Diseases;Organismal Systems;Organismal Systems;Organismal Systems;Organismal Systems;Human Diseases	Neurodegenerative diseases;Signal transduction;Cancers;Endocrine system;Signal transduction;Endocrine and metabolic diseases;Transport and catabolism;Endocrine system;Signal transduction;Endocrine and metabolic diseases;Aging;Endocrine system;Aging;Endocrine system;Endocrine and metabolic diseases	ko05010//Alzheimer disease;ko04022//cGMP - PKG signaling pathway;ko05206//MicroRNAs in cancer;ko04910//Insulin signaling pathway;ko04068//FoxO signaling pathway;ko04932//Non-alcoholic fatty liver disease (NAFLD);ko04140//Autophagy - animal;ko04935//Growth hormone synthesis, secretion and action;ko04152//AMPK signaling pathway;ko04931//Insulin resistance;ko04211//Longevity regulating pathway - mam…	K07187;K07187;K07187;K07187;K07187;K07187;K07187;K07187;K07187;K07187;K07187;K07187;K07187;K07187;K07187	-	-	-
miR-1180-y	ncbi_103392165	-0.941124	Scn2a	sodium channel protein type 2 subunit alpha-like isoform X2 [Cynoglossus semilaevis]	Organismal Systems	Sensory system	ko04742//Taste transduction	K04834	-	-	-
miR-1180-y	ncbi_103396682	-0.880406	GNAL	guanine nucleotide-binding protein G(olf) subunit alpha isoform X1 [Cynoglossus semilaevis]	Environmental Information Processing;Organismal Systems;Human Diseases;Human Diseases;Organismal Systems;Human Diseases	Signal transduction;Nervous system;Neurodegenerative diseases;Infectious diseases;Sensory system;Infectious diseases	ko04020//Calcium signaling pathway;ko04728//Dopaminergic synapse;ko05012//Parkinson disease;ko05142//Chagas disease (American trypanosomiasis);ko04740//Olfactory transduction;ko05146//Amoebiasis	K04633;K04633;K04633;K04633;K04633;K04633	-	-	-
miR-1180-y	ncbi_112487466	-0.758971	HHIP	hedgehog-interacting protein-like [Cynoglossus semilaevis]	Human Diseases;Environmental Information Processing;Human Diseases;Environmental Information Processing	Cancers;Signal transduction;Cancers;Signal transduction	ko05200//Pathways in cancer;ko04024//cAMP signaling pathway;ko05217//Basal cell carcinoma;ko04340//Hedgehog signaling pathway	K06231;K06231;K06231;K06231	-	-	-
miR-1193-y	ncbi_103376780	-0.758971	Il6st	interleukin-12 receptor subunit beta-2-like isoform X1 [Cynoglossus semilaevis]	Human Diseases;Environmental Information Processing;Environmental Information Processing;Organismal Systems;Human Diseases	Cancers;Signaling molecules and interaction;Signal transduction;Immune system;Immune diseases	ko05200//Pathways in cancer;ko04060//Cytokine-cytokine receptor interaction;ko04630//Jak-STAT signaling pathway;ko04658//Th1 and Th2 cell differentiation;ko05321//Inflammatiory bowel disease (IBD)	K05064;K05064;K05064;K05064;K05064	GO:0016021//integral component of membrane;GO:0044459//plasma membrane part	GO:0004896//cytokine receptor activity;GO:0005515//protein binding	GO:0019221//cytokine-mediated signaling pathway;GO:0044238//primary metabolic process;GO:0044260//cellular macromolecule metabolic process;GO:0044707//single-multicellular organism process;GO:0048518//positive regulation of biological process;GO:0051239//regulation of multicellular organismal process
miR-1193-y	ncbi_103379743	-0.880406	Tat	tyrosine aminotransferase [Cynoglossus semilaevis]	Metabolism;Metabolism;Metabolism;Metabolism;Metabolism;Metabolism;Metabolism	Global and overview maps;Global and overview maps;Amino acid metabolism;Amino acid metabolism;Amino acid metabolism;Metabolism of cofactors and vitamins;Amino acid metabolism	ko01100//Metabolic pathways;ko01230//Biosynthesis of amino acids;ko00270//Cysteine and methionine metabolism;ko00350//Tyrosine metabolism;ko00360//Phenylalanine metabolism;ko00130//Ubiquinone and other terpenoid-quinone biosynthesis;ko00400//Phenylalanine, tyrosine and tryptophan biosynthesis	K00815;K00815;K00815;K00815;K00815;K00815;K00815	GO:0043231//intracellular membrane-bounded organelle;GO:0044444//cytoplasmic part	GO:0031406//carboxylic acid binding;GO:0070546//L-phenylalanine aminotransferase activity;GO:0070547//L-tyrosine aminotransferase activity	GO:0006006//glucose metabolic process;GO:0006558//L-phenylalanine metabolic process;GO:0006570//tyrosine metabolic process;GO:0006950//response to stress;GO:0009063//cellular amino acid catabolic process;GO:0009064//glutamine family amino acid metabolic process;GO:0010038//response to metal ion;GO:0031960//response to corticosteroid;GO:0043648//dicarboxylic acid metabolic process
miR-1193-y	ncbi_103380156	-0.758971	slc17a8	vesicular glutamate transporter 3 [Cynoglossus semilaevis]	Organismal Systems;Organismal Systems;Organismal Systems;Human Diseases	Nervous system;Nervous system;Nervous system;Substance dependence	ko04723//Retrograde endocannabinoid signaling;ko04724//Glutamatergic synapse;ko04721//Synaptic vesicle cycle;ko05033//Nicotine addiction	K12302;K12302;K12302;K12302	GO:0005768//endosome;GO:0016023//cytoplasmic, membrane-bounded vesicle;GO:0031224//intrinsic component of membrane;GO:0042995//cell projection;GO:0044433//cytoplasmic vesicle part	GO:0003677//DNA binding;GO:0004879//RNA polymerase II transcription factor activity, ligand-activated sequence-specific DNA binding;GO:0005310//dicarboxylic acid transmembrane transporter activity;GO:0005496//steroid binding;GO:0015291//secondary active transmembrane transporter activity;GO:0038023//signaling receptor activity;GO:0046914//transition metal ion binding	GO:0001505//regulation of neurotransmitter levels;GO:0006355//regulation of transcription, DNA-templated;GO:0009755//hormone-mediated signaling pathway;GO:0015813//L-glutamate transport;GO:0030001//metal ion transport;GO:0050954//sensory perception of mechanical stimulus;GO:0060004//reflex
miR-1193-y	ncbi_103382117	-0.880406	Uts2r	urotensin-2 receptor-like [Cynoglossus semilaevis]	Environmental Information Processing	Signaling molecules and interaction	ko04080//Neuroactive ligand-receptor interaction	K04241	GO:0005768//endosome;GO:0031224//intrinsic component of membrane	GO:0004930//G-protein coupled receptor activity	GO:0001558//regulation of cell growth;GO:0003093//regulation of glomerular filtration;GO:0007166//cell surface receptor signaling pathway;GO:0008284//positive regulation of cell proliferation;GO:0010840//regulation of circadian sleep/wake cycle, wakefulness;GO:0019229//regulation of vasoconstriction;GO:0035809//regulation of urine volume;GO:0035813//regulation of renal sodium excretion;GO:0042221…
miR-1193-y	ncbi_103382616	-0.758971	ABCG1	ATP-binding cassette sub-family G member 1 isoform X1 [Cynoglossus semilaevis]	Environmental Information Processing	Membrane transport	ko02010//ABC transporters	K05679	GO:0005768//endosome;GO:0016021//integral component of membrane;GO:0031090//organelle membrane;GO:0031981//nuclear lumen;GO:0044459//plasma membrane part	GO:0008565//protein transporter activity;GO:0015248//sterol transporter activity;GO:0017111//nucleoside-triphosphatase activity;GO:0032550//purine ribonucleoside binding;GO:0032934//sterol binding;GO:0046983//protein dimerization activity	GO:0001525//angiogenesis;GO:0009593//detection of chemical stimulus;GO:0010468//regulation of gene expression;GO:0010743//regulation of macrophage derived foam cell differentiation;GO:0010874//regulation of cholesterol efflux;GO:0010885//regulation of cholesterol storage;GO:0010893//positive regulation of steroid biosynthetic process;GO:0015031//protein transport;GO:0015914//phospholipid transpor…
miR-1193-y	ncbi_103382828	-0.758971	Tmem229a	-	-	-	-	-	-	-	-
miR-1193-y	ncbi_103386303	-0.758971	drd5	D(1B) dopamine receptor-like [Cynoglossus semilaevis]	Environmental Information Processing;Environmental Information Processing;Environmental Information Processing;Organismal Systems	Signaling molecules and interaction;Signal transduction;Signal transduction;Nervous system	ko04080//Neuroactive ligand-receptor interaction;ko04024//cAMP signaling pathway;ko04020//Calcium signaling pathway;ko04728//Dopaminergic synapse	K05840;K05840;K05840;K05840	-	-	-
miR-1193-y	ncbi_103392940	-0.880406	TSTA3	GDP-L-fucose synthase-like [Cynoglossus semilaevis]	Metabolism;Metabolism;Metabolism	Global and overview maps;Carbohydrate metabolism;Carbohydrate metabolism	ko01100//Metabolic pathways;ko00520//Amino sugar and nucleotide sugar metabolism;ko00051//Fructose and mannose metabolism	K02377;K02377;K02377	GO:0031988//membrane-bounded vesicle;GO:0044424//intracellular part	GO:0016616//oxidoreductase activity, acting on the CH-OH group of donors, NAD or NADP as acceptor;GO:0048037//cofactor binding	GO:0016337//single organismal cell-cell adhesion;GO:0042350//GDP-L-fucose biosynthetic process
miR-1193-y	ncbi_103395060	-0.924062	--	glycine-rich protein 5-like [Cynoglossus semilaevis]	-	-	-	-	-	-	-
miR-1193-y	ncbi_103395234	-0.941124	RXFP2	relaxin receptor 2 isoform X2 [Cynoglossus semilaevis]	Environmental Information Processing;Organismal Systems	Signaling molecules and interaction;Endocrine system	ko04080//Neuroactive ligand-receptor interaction;ko04926//Relaxin signaling pathway	K04307;K04307	GO:0031224//intrinsic component of membrane	GO:0004930//G-protein coupled receptor activity;GO:0042277//peptide binding	GO:0007188//adenylate cyclase-modulating G-protein coupled receptor signaling pathway;GO:0008283//cell proliferation;GO:0008406//gonad development;GO:0030804//positive regulation of cyclic nucleotide biosynthetic process;GO:0042981//regulation of apoptotic process
miR-1193-y	ncbi_103397087	-0.941124	CERT1	collagen type IV alpha-3-binding protein-like isoform X1 [Cynoglossus semilaevis]	-	-	-	-	GO:0031090//organelle membrane;GO:0031981//nuclear lumen;GO:0044444//cytoplasmic part	GO:0016301//kinase activity;GO:0033218//amide binding;GO:0046624//sphingolipid transporter activity;GO:1901981//phosphatidylinositol phosphate binding	GO:0002376//immune system process;GO:0003012//muscle system process;GO:0006464//cellular protein modification process;GO:0006665//sphingolipid metabolic process;GO:0006796//phosphate-containing compound metabolic process;GO:0007005//mitochondrion organization;GO:0009887//organ morphogenesis;GO:0032365//intracellular lipid transport;GO:0032989//cellular component morphogenesis;GO:0033554//cellular…
miR-1193-y	ncbi_112486231	-0.941124	zic4	-	-	-	-	-	-	-	-
miR-1198-x	ncbi_103377184	-0.845154	slc7a14a	probable cationic amino acid transporter [Cynoglossus semilaevis]	-	-	-	-	-	-	-
miR-1198-x	ncbi_103382035	-0.845154	CA4	carbonic anhydrase 4-like [Cynoglossus semilaevis]	Metabolism;Organismal Systems;Metabolism	Global and overview maps;Excretory system;Energy metabolism	ko01100//Metabolic pathways;ko04964//Proximal tubule bicarbonate reclamation;ko00910//Nitrogen metabolism	K18246;K18246;K18246	GO:0012505//endomembrane system;GO:0043231//intracellular membrane-bounded organelle;GO:0044444//cytoplasmic part;GO:0044459//plasma membrane part	GO:0046872//metal ion binding	GO:0008152//metabolic process;GO:0035725//sodium ion transmembrane transport;GO:0035809//regulation of urine volume;GO:0044062//regulation of excretion;GO:0055067//monovalent inorganic cation homeostasis
miR-1198-x	ncbi_103393537	-0.845154	SLC16A6	monocarboxylate transporter 7-like [Cynoglossus semilaevis]	-	-	-	-	-	-	-
miR-1198-x	ncbi_103394371	-0.845154	GIPC3	PDZ domain-containing protein GIPC3 [Cynoglossus semilaevis]	-	-	-	-	GO:0016023//cytoplasmic, membrane-bounded vesicle;GO:0030425//dendrite;GO:0031090//organelle membrane;GO:0044309//neuron spine	GO:0004702//receptor signaling protein serine/threonine kinase activity;GO:0008092//cytoskeletal protein binding;GO:0019904//protein domain specific binding;GO:0046983//protein dimerization activity	GO:0006464//cellular protein modification process;GO:0006835//dicarboxylic acid transport;GO:0006886//intracellular protein transport;GO:0010608//posttranscriptional regulation of gene expression;GO:0010631//epithelial cell migration;GO:0017015//regulation of transforming growth factor beta receptor signaling pathway;GO:0031330//negative regulation of cellular catabolic process;GO:0032465//regula…
miR-1198-x	ncbi_103397036	-0.777542	UBE2G1	ubiquitin-conjugating enzyme E2 G1 [Larimichthys crocea]	Genetic Information Processing;Genetic Information Processing;Human Diseases	Folding, sorting and degradation;Folding, sorting and degradation;Neurodegenerative diseases	ko04141//Protein processing in endoplasmic reticulum;ko04120//Ubiquitin mediated proteolysis;ko05012//Parkinson disease	K10575;K10575;K10575	-	-	-
miR-1198-x	ncbi_103397600	-0.777542	krt18	keratin, type I cytoskeletal 18-like [Cynoglossus semilaevis]	Organismal Systems;Human Diseases	Endocrine system;Infectious diseases	ko04915//Estrogen signaling pathway;ko05150//Staphylococcus aureus infection	K07604;K07604	GO:0005882//intermediate filament;GO:0031988//membrane-bounded vesicle;GO:0043231//intracellular membrane-bounded organelle;GO:0044450//microtubule organizing center part	GO:0003677//DNA binding;GO:0003723//RNA binding;GO:0005515//protein binding;GO:0046914//transition metal ion binding	GO:0001558//regulation of cell growth;GO:0006417//regulation of translation;GO:0009653//anatomical structure morphogenesis;GO:0042635//positive regulation of hair cycle;GO:0042981//regulation of apoptotic process;GO:0043001//Golgi to plasma membrane protein transport;GO:0045104//intermediate filament cytoskeleton organization
miR-1198-x	ncbi_112486231	-0.777542	zic4	-	-	-	-	-	-	-	-
miR-12034-z	MSTRG.18844	-0.941124	HPS4	Hermansky-Pudlak syndrome 4 protein [Cynoglossus semilaevis]	-	-	-	-	GO:0000323//lytic vacuole;GO:0030141//secretory granule;GO:0031082//BLOC complex;GO:0048770//pigment granule	GO:0046983//protein dimerization activity	GO:0006886//intracellular protein transport;GO:0007033//vacuole organization;GO:0007599//hemostasis;GO:0010822//positive regulation of mitochondrion organization;GO:0031647//regulation of protein stability;GO:0050931//pigment cell differentiation
miR-12034-z	ncbi_103392640	-0.880406	SRCIN1	SRC kinase signaling inhibitor 1-like [Cynoglossus semilaevis]	-	-	-	-	-	-	GO:0044763//single-organism cellular process
miR-1224-y	ncbi_103378646	-0.880406	PCDH9	protocadherin-9 isoform X1 [Cynoglossus semilaevis]	-	-	-	-	GO:0005911//cell-cell junction;GO:0016021//integral component of membrane;GO:0043005//neuron projection	GO:0046872//metal ion binding	GO:0044767//single-organism developmental process;GO:0098742//cell-cell adhesion via plasma-membrane adhesion molecules
miR-1224-y	ncbi_103379170	-0.880406	SPON1	spondin-1 [Cynoglossus semilaevis]	-	-	-	-	GO:0031012//extracellular matrix;GO:0044421//extracellular region part;GO:0044432//endoplasmic reticulum part	-	GO:0006493//protein O-linked glycosylation;GO:0022610//biological adhesion
miR-1224-y	ncbi_103381244	-0.880406	SLC24A4	sodium/potassium/calcium exchanger 4 [Cynoglossus semilaevis]	Organismal Systems	Sensory system	ko04740//Olfactory transduction	K13752	GO:0016021//integral component of membrane;GO:0044424//intracellular part	GO:0015081//sodium ion transmembrane transporter activity;GO:0015291//secondary active transmembrane transporter activity	GO:0006814//sodium ion transport;GO:0006816//calcium ion transport;GO:0006875//cellular metal ion homeostasis;GO:0007606//sensory perception of chemical stimulus;GO:0042475//odontogenesis of dentin-containing tooth
miR-1224-y	ncbi_103382897	-0.739249	WNT7B	protein Wnt-7b [Cynoglossus semilaevis]	Human Diseases;Human Diseases;Human Diseases;Human Diseases;Human Diseases;Environmental Information Processing;Human Diseases;Human Diseases;Environmental Information Processing;Human Diseases;Environmental Information Processing;Cellular Processes;Organismal Systems;Human Diseases	Cancers;Neurodegenerative diseases;Infectious diseases;Cancers;Endocrine and metabolic diseases;Signal transduction;Cancers;Cancers;Signal transduction;Cancers;Signal transduction;Cellular community - eukaryotes;Endocrine system;Cancers	ko05200//Pathways in cancer;ko05010//Alzheimer disease;ko05165//Human papillomavirus infection;ko05205//Proteoglycans in cancer;ko04934//Cushing syndrome;ko04310//Wnt signaling pathway;ko05224//Breast cancer;ko05225//Hepatocellular carcinoma;ko04390//Hippo signaling pathway;ko05226//Gastric cancer;ko04150//mTOR signaling pathway;ko04550//Signaling pathways regulating pluripotency of stem cells;ko…	K00572;K00572;K00572;K00572;K00572;K00572;K00572;K00572;K00572;K00572;K00572;K00572;K00572;K00572	-	-	-
miR-1224-y	ncbi_103383450	-0.758971	PALB2	partner and localizer of BRCA2 isoform X1 [Cynoglossus semilaevis]	Genetic Information Processing;Genetic Information Processing	Replication and repair;Replication and repair	ko03460//Fanconi anemia pathway;ko03440//Homologous recombination	K10897;K10897	-	-	GO:0007275//multicellular organism development;GO:0009653//anatomical structure morphogenesis;GO:0044763//single-organism cellular process
miR-1224-y	ncbi_103389520	-0.880406	NAB1	NGFI-A-binding protein 1 [Cynoglossus semilaevis]	-	-	-	-	GO:0043231//intracellular membrane-bounded organelle	-	GO:0006355//regulation of transcription, DNA-templated;GO:0007399//nervous system development;GO:0044763//single-organism cellular process
miR-1224-y	ncbi_103392376	-0.739249	INHBB	inhibin beta B chain, partial [Cynoglossus semilaevis]	Environmental Information Processing;Cellular Processes;Environmental Information Processing	Signaling molecules and interaction;Cellular community - eukaryotes;Signal transduction	ko04060//Cytokine-cytokine receptor interaction;ko04550//Signaling pathways regulating pluripotency of stem cells;ko04350//TGF-beta signaling pathway	K22687;K22687;K22687	-	-	-
miR-1224-y	ncbi_103393348	-0.758971	SOX10	transcription factor Sox-10 isoform X1 [Cynoglossus semilaevis]	-	-	-	-	GO:0031312//extrinsic component of organelle membrane;GO:0043231//intracellular membrane-bounded organelle;GO:0043234//protein complex	GO:0000977//RNA polymerase II regulatory region sequence-specific DNA binding;GO:0000981//RNA polymerase II transcription factor activity, sequence-specific DNA binding;GO:0001076//transcription factor activity, RNA polymerase II transcription factor binding;GO:0003712//transcription cofactor activity;GO:0019899//enzyme binding;GO:0032182//ubiquitin-like protein binding	GO:0001503//ossification;GO:0001667//ameboidal-type cell migration;GO:0001837//epithelial to mesenchymal transition;GO:0001894//tissue homeostasis;GO:0002062//chondrocyte differentiation;GO:0003170//heart valve development;GO:0006357//regulation of transcription from RNA polymerase II promoter;GO:0006996//organelle organization;GO:0008284//positive regulation of cell proliferation;GO:0008584//mal…
miR-1224-y	ncbi_103394725	-0.941124	SNRK	SNF-related serine/threonine-protein kinase-like [Cynoglossus semilaevis]	-	-	-	-	-	-	-
miR-1224-y	ncbi_103395345	-0.880406	MPZL1	myelin protein zero-like protein 1 isoform X1 [Cynoglossus semilaevis]	Environmental Information Processing	Signaling molecules and interaction	ko04514//Cell adhesion molecules (CAMs)	K06770	GO:0005924//cell-substrate adherens junction;GO:0016021//integral component of membrane;GO:0044464//cell part	GO:0005488//binding	GO:0003401//axis elongation;GO:0007165//signal transduction
miR-1224-y	ncbi_103396565	-0.831655	MAP4	microtubule-associated protein 4-like isoform X1 [Cynoglossus semilaevis]	-	-	-	-	GO:0044424//intracellular part	-	-
miR-12273-x	MSTRG.18844	-0.880406	HPS4	Hermansky-Pudlak syndrome 4 protein [Cynoglossus semilaevis]	-	-	-	-	GO:0000323//lytic vacuole;GO:0030141//secretory granule;GO:0031082//BLOC complex;GO:0048770//pigment granule	GO:0046983//protein dimerization activity	GO:0006886//intracellular protein transport;GO:0007033//vacuole organization;GO:0007599//hemostasis;GO:0010822//positive regulation of mitochondrion organization;GO:0031647//regulation of protein stability;GO:0050931//pigment cell differentiation
miR-12273-x	ncbi_103378290	-0.880406	zpld1	-	-	-	-	-	-	-	-
miR-12273-x	ncbi_103392003	-0.880406	HCN4	potassium/sodium hyperpolarization-activated cyclic nucleotide-gated channel 1-like [Cynoglossus semilaevis]	-	-	-	-	-	-	-
miR-127-x	ncbi_103378128	-0.985611	HTR1B	5-hydroxytryptamine receptor 1E, partial [Cynoglossus semilaevis]	Environmental Information Processing;Environmental Information Processing;Organismal Systems;Organismal Systems	Signaling molecules and interaction;Signal transduction;Nervous system;Sensory system	ko04080//Neuroactive ligand-receptor interaction;ko04024//cAMP signaling pathway;ko04726//Serotonergic synapse;ko04742//Taste transduction	K04153;K04153;K04153;K04153	GO:0016021//integral component of membrane;GO:0044424//intracellular part	GO:0008227//G-protein coupled amine receptor activity;GO:0043169//cation binding	GO:0006936//muscle contraction;GO:0007193//adenylate cyclase-inhibiting G-protein coupled receptor signaling pathway;GO:0007631//feeding behavior;GO:0009266//response to temperature stimulus;GO:0014062//regulation of serotonin secretion;GO:0030803//negative regulation of cyclic nucleotide biosynthetic process;GO:0031623//receptor internalization;GO:0031960//response to corticosteroid;GO:0032228//…
miR-127-x	ncbi_103378291	-0.840668	Esam	endothelial cell-selective adhesion molecule-like isoform X1 [Cynoglossus semilaevis]	Environmental Information Processing;Organismal Systems	Signaling molecules and interaction;Immune system	ko04514//Cell adhesion molecules (CAMs);ko04670//Leukocyte transendothelial migration	K06787;K06787	GO:0030054//cell junction	-	GO:0098742//cell-cell adhesion via plasma-membrane adhesion molecules
miR-127-x	ncbi_103378711	-0.840668	Fut9	alpha-(1,3)-fucosyltransferase 9 [Cynoglossus semilaevis]	Metabolism;Metabolism;Metabolism;Metabolism	Global and overview maps;Glycan biosynthesis and metabolism;Glycan biosynthesis and metabolism;Glycan biosynthesis and metabolism	ko01100//Metabolic pathways;ko00601//Glycosphingolipid biosynthesis - lacto and neolacto series;ko00515//Mannose type O-glycan biosyntheis;ko00603//Glycosphingolipid biosynthesis - globo and isoglobo series	K03663;K03663;K03663;K03663	GO:0000139//Golgi membrane;GO:0031224//intrinsic component of membrane	GO:0000030//mannosyltransferase activity;GO:0019112//phenanthrol glycosyltransferase activity;GO:0035250//UDP-galactosyltransferase activity;GO:0035251//UDP-glucosyltransferase activity;GO:0046920//alpha-(1->3)-fucosyltransferase activity	GO:0006464//cellular protein modification process;GO:0019317//fucose catabolic process;GO:0048731//system development;GO:0070085//glycosylation
miR-127-x	ncbi_103380012	-0.753702	Fur2	proprotein convertase subtilisin/kexin type 5-like [Cynoglossus semilaevis]	-	-	-	-	-	-	-
miR-127-x	ncbi_103381392	-0.753702	TNFAIP2	tumor necrosis factor alpha-induced protein 2-like isoform X1 [Cynoglossus semilaevis]	-	-	-	-	-	-	-
miR-127-x	ncbi_103382068	-0.831655	foxj1b	forkhead box protein J1-B-like [Cynoglossus semilaevis]	-	-	-	-	-	-	-
miR-127-x	ncbi_103382117	-0.840668	Uts2r	urotensin-2 receptor-like [Cynoglossus semilaevis]	Environmental Information Processing	Signaling molecules and interaction	ko04080//Neuroactive ligand-receptor interaction	K04241	GO:0005768//endosome;GO:0031224//intrinsic component of membrane	GO:0004930//G-protein coupled receptor activity	GO:0001558//regulation of cell growth;GO:0003093//regulation of glomerular filtration;GO:0007166//cell surface receptor signaling pathway;GO:0008284//positive regulation of cell proliferation;GO:0010840//regulation of circadian sleep/wake cycle, wakefulness;GO:0019229//regulation of vasoconstriction;GO:0035809//regulation of urine volume;GO:0035813//regulation of renal sodium excretion;GO:0042221…
miR-127-x	ncbi_103382346	-0.811679	OCM	parvalbumin, thymic CPV3-like [Cynoglossus semilaevis]	-	-	-	-	-	GO:0046872//metal ion binding	-
miR-127-x	ncbi_103385053	-0.811679	CA6	-	Metabolism;Metabolism	Global and overview maps;Energy metabolism	ko01100//Metabolic pathways;ko00910//Nitrogen metabolism	K01672;K01672	-	-	-
miR-127-x	ncbi_103385315	-0.985611	Scube3	signal peptide, CUB and EGF-like domain-containing protein 3, partial [Cynoglossus semilaevis]	-	-	-	-	GO:0016020//membrane;GO:0044464//cell part	GO:0046872//metal ion binding	GO:0007166//cell surface receptor signaling pathway;GO:0007599//hemostasis;GO:0014904//myotube cell development;GO:0051259//protein oligomerization
miR-127-x	ncbi_103391466	-0.794118	d14	D(1) dopamine receptor [Cynoglossus semilaevis]	Environmental Information Processing;Environmental Information Processing;Environmental Information Processing;Organismal Systems;Human Diseases;Human Diseases;Human Diseases;Cellular Processes;Human Diseases;Human Diseases	Signaling molecules and interaction;Signal transduction;Signal transduction;Nervous system;Substance dependence;Neurodegenerative diseases;Substance dependence;Cellular community - eukaryotes;Substance dependence;Substance dependence	ko04080//Neuroactive ligand-receptor interaction;ko04024//cAMP signaling pathway;ko04020//Calcium signaling pathway;ko04728//Dopaminergic synapse;ko05034//Alcoholism;ko05012//Parkinson disease;ko05032//Morphine addiction;ko04540//Gap junction;ko05031//Amphetamine addiction;ko05030//Cocaine addiction	K04144;K04144;K04144;K04144;K04144;K04144;K04144;K04144;K04144;K04144	-	-	-
miR-127-x	ncbi_103398966	-0.898645	Tmed7	transmembrane emp24 domain-containing protein 7-like [Cynoglossus semilaevis]	-	-	-	-	GO:0030120//vesicle coat;GO:0030658//transport vesicle membrane;GO:0030660//Golgi-associated vesicle membrane;GO:0031224//intrinsic component of membrane	GO:0008289//lipid binding	GO:0001961//positive regulation of cytokine-mediated signaling pathway;GO:0008104//protein localization;GO:0032722//positive regulation of chemokine production;GO:0051234//establishment of localization
miR-127-y	MSTRG.4013	-0.771429	--	stereocilin-like [Seriola lalandi dorsalis]	-	-	-	-	-	-	-
miR-127-z	MSTRG.4013	-0.753702	--	stereocilin-like [Seriola lalandi dorsalis]	-	-	-	-	-	-	-
miR-128-y	ncbi_103377693	-0.771429	zgc:66101	serine/threonine-protein kinase SIK3 isoform X1 [Cynoglossus semilaevis]	-	-	-	-	-	GO:0004672//protein kinase activity;GO:0032550//purine ribonucleoside binding;GO:0046872//metal ion binding	GO:0006464//cellular protein modification process;GO:0006796//phosphate-containing compound metabolic process;GO:0009887//organ morphogenesis
miR-128-y	ncbi_103377857	-0.942857	--	heme-binding protein 1-like [Cynoglossus semilaevis]	-	-	-	-	-	-	-
miR-128-y	ncbi_103379762	-0.927634	ANPEP	aminopeptidase N-like [Cynoglossus semilaevis]	Metabolism;Organismal Systems;Metabolism;Organismal Systems	Global and overview maps;Immune system;Metabolism of other amino acids;Endocrine system	ko01100//Metabolic pathways;ko04640//Hematopoietic cell lineage;ko00480//Glutathione metabolism;ko04614//Renin-angiotensin system	K11140;K11140;K11140;K11140	GO:0005774//vacuolar membrane;GO:0016021//integral component of membrane;GO:0031988//membrane-bounded vesicle;GO:0043233//organelle lumen;GO:0044421//extracellular region part;GO:0044459//plasma membrane part	GO:0008238//exopeptidase activity;GO:0033218//amide binding;GO:0046872//metal ion binding;GO:0060089//molecular transducer activity	GO:0016486//peptide hormone processing;GO:0035813//regulation of renal sodium excretion;GO:0044767//single-organism developmental process
miR-128-y	ncbi_103380815	-0.985611	Nin	ninein isoform X1 [Cynoglossus semilaevis]	-	-	-	-	GO:0005815//microtubule organizing center	GO:0005488//binding	GO:0001838//embryonic epithelial tube formation;GO:0007020//microtubule nucleation;GO:0072393//microtubule anchoring at microtubule organizing center
miR-128-y	ncbi_103380909	-0.828571	RHOB	-	Human Diseases	Infectious diseases	ko05132//Salmonella infection	K07856	-	-	-
miR-128-y	ncbi_103381062	-0.92582	Opn5	-	-	-	-	-	-	-	-
miR-128-y	ncbi_103381244	-0.828571	SLC24A4	sodium/potassium/calcium exchanger 4 [Cynoglossus semilaevis]	Organismal Systems	Sensory system	ko04740//Olfactory transduction	K13752	GO:0016021//integral component of membrane;GO:0044424//intracellular part	GO:0015081//sodium ion transmembrane transporter activity;GO:0015291//secondary active transmembrane transporter activity	GO:0006814//sodium ion transport;GO:0006816//calcium ion transport;GO:0006875//cellular metal ion homeostasis;GO:0007606//sensory perception of chemical stimulus;GO:0042475//odontogenesis of dentin-containing tooth
miR-128-y	ncbi_103381245	-0.771429	Plek2	pleckstrin-2 [Cynoglossus semilaevis]	-	-	-	-	GO:0005886//plasma membrane;GO:0042995//cell projection;GO:0044424//intracellular part	-	GO:0007010//cytoskeleton organization;GO:0044763//single-organism cellular process
miR-128-y	ncbi_103382769	-0.942857	COL14A1	LOW QUALITY PROTEIN: collagen alpha-1(VII) chain-like [Cynoglossus semilaevis]	-	-	-	-	-	-	-
miR-128-y	ncbi_103384811	-0.885714	GPR61	-	-	-	-	-	-	-	-
miR-128-y	ncbi_103385890	-0.714286	--	pollen-specific leucine-rich repeat extensin-like protein 1 [Acanthochromis polyacanthus]	-	-	-	-	-	-	-
miR-128-y	ncbi_103386646	-0.885714	Chd5	LOW QUALITY PROTEIN: chromodomain-helicase-DNA-binding protein 5 [Cynoglossus semilaevis]	-	-	-	-	GO:0000118//histone deacetylase complex;GO:0000785//chromatin	GO:0003676//nucleic acid binding;GO:0015631//tubulin binding;GO:0019899//enzyme binding;GO:0032550//purine ribonucleoside binding;GO:0035064//methylated histone binding;GO:0042623//ATPase activity, coupled;GO:0046914//transition metal ion binding	GO:0006357//regulation of transcription from RNA polymerase II promoter;GO:0006461//protein complex assembly;GO:0008283//cell proliferation;GO:0016573//histone acetylation;GO:0021953//central nervous system neuron differentiation;GO:0043486//histone exchange;GO:0048232//male gamete generation;GO:0070734//histone H3-K27 methylation;GO:1901796//regulation of signal transduction by p53 class mediator
miR-128-y	ncbi_103386881	-0.885714	ARHGEF33	rho guanine nucleotide exchange factor 33 [Cynoglossus semilaevis]	-	-	-	-	-	-	-
miR-128-y	ncbi_103387364	-0.942857	Cdc42ep3	cdc42 effector protein 3-like [Cynoglossus semilaevis]	-	-	-	-	-	-	-
miR-128-y	ncbi_103387509	-1	FABP2	fatty acid-binding protein, intestinal-like [Cynoglossus semilaevis]	Organismal Systems;Organismal Systems	Endocrine system;Digestive system	ko03320//PPAR signaling pathway;ko04975//Fat digestion and absorption	K08751;K08751	GO:0016020//membrane;GO:0042995//cell projection;GO:0044448//cell cortex part	GO:0008289//lipid binding;GO:0015245//fatty acid transporter activity	GO:0006641//triglyceride metabolic process;GO:0015908//fatty acid transport;GO:0032787//monocarboxylic acid metabolic process;GO:0044707//single-multicellular organism process
miR-128-y	ncbi_103388035	-0.771429	Npr1	atrial natriuretic peptide receptor 1-like [Cynoglossus semilaevis]	Metabolism;Environmental Information Processing;Environmental Information Processing;Organismal Systems;Organismal Systems;Metabolism;Organismal Systems;Organismal Systems;Organismal Systems;Organismal Systems	Global and overview maps;Signal transduction;Signal transduction;Environmental adaptation;Endocrine system;Nucleotide metabolism;Circulatory system;Endocrine system;Endocrine system;Endocrine system	ko01100//Metabolic pathways;ko04024//cAMP signaling pathway;ko04022//cGMP - PKG signaling pathway;ko04714//Thermogenesis;ko04921//Oxytocin signaling pathway;ko00230//Purine metabolism;ko04270//Vascular smooth muscle contraction;ko04925//Aldosterone synthesis and secretion;ko04924//Renin secretion;ko04923//Regulation of lipolysis in adipocyte	K12323;K12323;K12323;K12323;K12323;K12323;K12323;K12323;K12323;K12323	GO:0016021//integral component of membrane;GO:0043234//protein complex;GO:0044464//cell part	GO:0001653//peptide receptor activity;GO:0009975//cyclase activity;GO:0016301//kinase activity;GO:0016829//lyase activity;GO:0019900//kinase binding;GO:0032550//purine ribonucleoside binding;GO:0042277//peptide binding	GO:0001501//skeletal system development;GO:0001558//regulation of cell growth;GO:0003018//vascular process in circulatory system;GO:0006464//cellular protein modification process;GO:0006584//catecholamine metabolic process;GO:0007167//enzyme linked receptor protein signaling pathway;GO:0008285//negative regulation of cell proliferation;GO:0009152//purine ribonucleotide biosynthetic process;GO:001…
miR-128-y	ncbi_103388271	-0.942857	MYH10	myosin-10-like isoform X3 [Cynoglossus semilaevis]	-	-	-	-	GO:0015630//microtubule cytoskeleton;GO:0016020//membrane;GO:0031988//membrane-bounded vesicle;GO:0032155//cell division site part;GO:0032432//actin filament bundle;GO:0032982//myosin filament;GO:0043231//intracellular membrane-bounded organelle;GO:0044297//cell body;GO:0044309//neuron spine;GO:0044444//cytoplasmic part;GO:0045202//synapse	GO:0003779//actin binding;GO:0032550//purine ribonucleoside binding;GO:0042623//ATPase activity, coupled	GO:0007009//plasma membrane organization;GO:0007417//central nervous system development;GO:0016192//vesicle-mediated transport;GO:0016477//cell migration;GO:0022604//regulation of cell morphogenesis;GO:0030031//cell projection assembly;GO:0030239//myofibril assembly;GO:0040023//establishment of nucleus localization;GO:0043009//chordate embryonic development;GO:0050905//neuromuscular process;GO:00…
miR-128-y	ncbi_103388793	-0.942857	Trim14	nuclear factor 7, ovary-like [Cynoglossus semilaevis]	-	-	-	-	-	-	-
miR-128-y	ncbi_103388882	-1	zdhhc3a	palmitoyltransferase ZDHHC3-like isoform X1 [Cynoglossus semilaevis]	-	-	-	-	GO:0031090//organelle membrane;GO:0031224//intrinsic component of membrane;GO:0043231//intracellular membrane-bounded organelle	GO:0016409//palmitoyltransferase activity;GO:0046914//transition metal ion binding	GO:0006497//protein lipidation;GO:0006886//intracellular protein transport
miR-128-y	ncbi_103388957	-0.885714	BRD2	-	-	-	-	-	-	-	-
miR-128-y	ncbi_103389074	-0.942857	GNAZ	guanine nucleotide-binding protein G(z) subunit alpha [Cynoglossus semilaevis]	Organismal Systems	Nervous system	ko04730//Long-term depression	K04535	-	-	-
miR-128-y	ncbi_103389196	-0.714286	glul	glutamine synthetase-like [Cynoglossus semilaevis]	Metabolism;Organismal Systems;Cellular Processes;Organismal Systems;Metabolism;Metabolism;Metabolism;Metabolism;Metabolism	Global and overview maps;Nervous system;Cell growth and death;Nervous system;Global and overview maps;Amino acid metabolism;Carbohydrate metabolism;Amino acid metabolism;Energy metabolism	ko01100//Metabolic pathways;ko04724//Glutamatergic synapse;ko04217//Necroptosis;ko04727//GABAergic synapse;ko01230//Biosynthesis of amino acids;ko00250//Alanine, aspartate and glutamate metabolism;ko00630//Glyoxylate and dicarboxylate metabolism;ko00220//Arginine biosynthesis;ko00910//Nitrogen metabolism	K01915;K01915;K01915;K01915;K01915;K01915;K01915;K01915;K01915	GO:0005783//endoplasmic reticulum;GO:0031988//membrane-bounded vesicle;GO:0032991//macromolecular complex;GO:0033267//axon part	GO:0016211//ammonia ligase activity;GO:0016597//amino acid binding;GO:0016831//carboxy-lyase activity;GO:0032550//purine ribonucleoside binding;GO:0045502//dynein binding;GO:0046914//transition metal ion binding	GO:0001505//regulation of neurotransmitter levels;GO:0006536//glutamate metabolic process;GO:0006541//glutamine metabolic process;GO:0008284//positive regulation of cell proliferation;GO:0009746//response to hexose;GO:0033554//cellular response to stress;GO:0050796//regulation of insulin secretion;GO:0050806//positive regulation of synaptic transmission;GO:0051259//protein oligomerization
miR-128-y	ncbi_103389662	-0.942857	SCARB1	scavenger receptor class B member 1 isoform X1 [Cynoglossus semilaevis]	Human Diseases;Human Diseases;Cellular Processes;Organismal Systems;Organismal Systems;Organismal Systems;Organismal Systems;Organismal Systems;Organismal Systems;Organismal Systems	Endocrine and metabolic diseases;Infectious diseases;Transport and catabolism;Endocrine system;Endocrine system;Digestive system;Digestive system;Endocrine system;Digestive system;Digestive system	ko04934//Cushing syndrome;ko05160//Hepatitis C;ko04145//Phagosome;ko04925//Aldosterone synthesis and secretion;ko04927//Cortisol synthesis and secretion;ko04976//Bile secretion;ko04979//Cholesterol metabolism;ko04913//Ovarian Steroidogenesis;ko04975//Fat digestion and absorption;ko04977//Vitamin digestion and absorption	K13885;K13885;K13885;K13885;K13885;K13885;K13885;K13885;K13885;K13885	GO:0005774//vacuolar membrane;GO:0016021//integral component of membrane;GO:0030659//cytoplasmic vesicle membrane;GO:0044459//plasma membrane part	GO:0008329//signaling pattern recognition receptor activity;GO:0030228//lipoprotein particle receptor activity;GO:0034185//apolipoprotein binding;GO:0035091//phosphatidylinositol binding;GO:0071813//lipoprotein particle binding	GO:0006910//phagocytosis, recognition;GO:0007166//cell surface receptor signaling pathway;GO:0008203//cholesterol metabolic process;GO:0009611//response to wounding;GO:0010594//regulation of endothelial cell migration;GO:0010866//regulation of triglyceride biosynthetic process;GO:0010884//positive regulation of lipid storage;GO:0019538//protein metabolic process;GO:0022610//biological adhesion;GO…
miR-128-y	ncbi_103389689	-0.771429	PRLR	prolactin receptor-like isoform X1 [Cynoglossus semilaevis]	Environmental Information Processing;Environmental Information Processing;Environmental Information Processing;Organismal Systems;Environmental Information Processing	Signaling molecules and interaction;Signal transduction;Signaling molecules and interaction;Endocrine system;Signal transduction	ko04080//Neuroactive ligand-receptor interaction;ko04151//PI3K-Akt signaling pathway;ko04060//Cytokine-cytokine receptor interaction;ko04935//Growth hormone synthesis, secretion and action;ko04630//Jak-STAT signaling pathway	K05080;K05080;K05080;K05080;K05080	GO:0044425//membrane part;GO:0044444//cytoplasmic part	GO:0004896//cytokine receptor activity;GO:0005488//binding	GO:0006810//transport;GO:0007166//cell surface receptor signaling pathway;GO:0007275//multicellular organism development;GO:0009725//response to hormone;GO:0032147//activation of protein kinase activity;GO:0048856//anatomical structure development;GO:0071310//cellular response to organic substance
miR-128-y	ncbi_103389851	-0.714286	nfil3	nuclear factor interleukin-3-regulated protein [Cynoglossus semilaevis]	-	-	-	-	GO:0044424//intracellular part	GO:0000977//RNA polymerase II regulatory region sequence-specific DNA binding;GO:0000982//transcription factor activity, RNA polymerase II core promoter proximal region sequence-specific binding	GO:0002376//immune system process;GO:0006351//transcription, DNA-templated;GO:0010468//regulation of gene expression;GO:0048468//cell development;GO:0048511//rhythmic process;GO:0070670//response to interleukin-4
miR-128-y	ncbi_103392019	-0.811679	DCT	-	Metabolism;Organismal Systems;Metabolism	Global and overview maps;Endocrine system;Amino acid metabolism	ko01100//Metabolic pathways;ko04916//Melanogenesis;ko00350//Tyrosine metabolism	K01827;K01827;K01827	-	-	-
miR-128-y	ncbi_103392037	-0.828571	GPM6B	neuronal membrane glycoprotein M6-b isoform X1 [Cynoglossus semilaevis]	-	-	-	-	GO:0031224//intrinsic component of membrane;GO:0098589//membrane region	-	GO:0001952//regulation of cell-matrix adhesion;GO:0022607//cellular component assembly;GO:0030282//bone mineralization;GO:0032970//regulation of actin filament-based process;GO:0034394//protein localization to cell surface;GO:0048869//cellular developmental process;GO:0051581//negative regulation of neurotransmitter uptake
miR-128-y	ncbi_103392086	-0.771429	SLC5A7	high-affinity choline transporter 1-like [Cynoglossus semilaevis]	Organismal Systems;Human Diseases	Nervous system;Cancers	ko04725//Cholinergic synapse;ko05231//Choline metabolism in cancer	K14387;K14387	GO:0016020//membrane	-	GO:0051234//establishment of localization
miR-128-y	ncbi_103393527	-0.941124	Slc6a11	sodium- and chloride-dependent GABA transporter 3-like [Cynoglossus semilaevis]	Organismal Systems;Organismal Systems	Nervous system;Nervous system	ko04727//GABAergic synapse;ko04721//Synaptic vesicle cycle	K05044;K05044	GO:0031224//intrinsic component of membrane	GO:0015291//secondary active transmembrane transporter activity	GO:0044763//single-organism cellular process;GO:0044765//single-organism transport
miR-128-y	ncbi_103394069	-1	--	prostate stem cell antigen-like [Cynoglossus semilaevis]	-	-	-	-	-	-	-
miR-128-y	ncbi_103396645	-0.828571	--	dentin sialophosphoprotein isoform X1 [Larimichthys crocea]	Cellular Processes	Transport and catabolism	ko04144//Endocytosis	K12472	GO:0005886//plasma membrane;GO:0012505//endomembrane system;GO:0030118//clathrin coat;GO:0030135//coated vesicle;GO:0031090//organelle membrane	GO:0005515//protein binding	GO:0009987//cellular process;GO:0016192//vesicle-mediated transport;GO:0044699//single-organism process
miR-128-y	ncbi_103396682	-0.771429	GNAL	guanine nucleotide-binding protein G(olf) subunit alpha isoform X1 [Cynoglossus semilaevis]	Environmental Information Processing;Organismal Systems;Human Diseases;Human Diseases;Organismal Systems;Human Diseases	Signal transduction;Nervous system;Neurodegenerative diseases;Infectious diseases;Sensory system;Infectious diseases	ko04020//Calcium signaling pathway;ko04728//Dopaminergic synapse;ko05012//Parkinson disease;ko05142//Chagas disease (American trypanosomiasis);ko04740//Olfactory transduction;ko05146//Amoebiasis	K04633;K04633;K04633;K04633;K04633;K04633	-	-	-
miR-128-y	ncbi_103398415	-0.811679	Vat1l	-	-	-	-	-	-	-	-
miR-128-y	ncbi_103398700	-0.771429	slc2a12	solute carrier family 2, facilitated glucose transporter member 12 [Cynoglossus semilaevis]	-	-	-	-	-	-	-
miR-128-y	ncbi_112487466	-0.771429	HHIP	hedgehog-interacting protein-like [Cynoglossus semilaevis]	Human Diseases;Environmental Information Processing;Human Diseases;Environmental Information Processing	Cancers;Signal transduction;Cancers;Signal transduction	ko05200//Pathways in cancer;ko04024//cAMP signaling pathway;ko05217//Basal cell carcinoma;ko04340//Hedgehog signaling pathway	K06231;K06231;K06231;K06231	-	-	-
miR-129-y	ncbi_103376869	-0.828571	HECW1	E3 ubiquitin-protein ligase HECW1 [Cynoglossus semilaevis]	-	-	-	-	-	-	-
miR-129-y	ncbi_103379072	-0.885714	HDC	histidine decarboxylase [Cynoglossus semilaevis]	Metabolism;Metabolism	Global and overview maps;Amino acid metabolism	ko01100//Metabolic pathways;ko00340//Histidine metabolism	K01590;K01590	GO:0043005//neuron projection;GO:0044297//cell body;GO:0044444//cytoplasmic part	GO:0016831//carboxy-lyase activity;GO:0031406//carboxylic acid binding	GO:0001692//histamine metabolic process;GO:0006547//histidine metabolic process;GO:0006584//catecholamine metabolic process;GO:0007267//cell-cell signaling;GO:0007417//central nervous system development;GO:0009314//response to radiation;GO:0097485//neuron projection guidance
miR-129-y	ncbi_103381556	-0.771429	SEMA4G	-	Organismal Systems	Development	ko04360//Axon guidance	K06521	-	-	-
miR-129-y	ncbi_103384746	-0.724714	HDAC7	-	Human Diseases;Human Diseases	Cancers;Substance dependence	ko05203//Viral carcinogenesis;ko05034//Alcoholism	K11408;K11408	-	-	-
miR-129-y	ncbi_103388271	-0.885714	MYH10	myosin-10-like isoform X3 [Cynoglossus semilaevis]	-	-	-	-	GO:0015630//microtubule cytoskeleton;GO:0016020//membrane;GO:0031988//membrane-bounded vesicle;GO:0032155//cell division site part;GO:0032432//actin filament bundle;GO:0032982//myosin filament;GO:0043231//intracellular membrane-bounded organelle;GO:0044297//cell body;GO:0044309//neuron spine;GO:0044444//cytoplasmic part;GO:0045202//synapse	GO:0003779//actin binding;GO:0032550//purine ribonucleoside binding;GO:0042623//ATPase activity, coupled	GO:0007009//plasma membrane organization;GO:0007417//central nervous system development;GO:0016192//vesicle-mediated transport;GO:0016477//cell migration;GO:0022604//regulation of cell morphogenesis;GO:0030031//cell projection assembly;GO:0030239//myofibril assembly;GO:0040023//establishment of nucleus localization;GO:0043009//chordate embryonic development;GO:0050905//neuromuscular process;GO:00…
miR-129-y	ncbi_103389074	-0.885714	GNAZ	guanine nucleotide-binding protein G(z) subunit alpha [Cynoglossus semilaevis]	Organismal Systems	Nervous system	ko04730//Long-term depression	K04535	-	-	-
miR-129-y	ncbi_103393010	-0.942857	CCDC50	coiled-coil domain-containing protein 50 isoform X1 [Cynoglossus semilaevis]	-	-	-	-	GO:0044424//intracellular part	GO:0044389//ubiquitin-like protein ligase binding	-
miR-129-y	ncbi_103396645	-0.942857	--	dentin sialophosphoprotein isoform X1 [Larimichthys crocea]	Cellular Processes	Transport and catabolism	ko04144//Endocytosis	K12472	GO:0005886//plasma membrane;GO:0012505//endomembrane system;GO:0030118//clathrin coat;GO:0030135//coated vesicle;GO:0031090//organelle membrane	GO:0005515//protein binding	GO:0009987//cellular process;GO:0016192//vesicle-mediated transport;GO:0044699//single-organism process
miR-129-y	ncbi_103397793	-0.942857	adra2b	-	Environmental Information Processing;Environmental Information Processing	Signaling molecules and interaction;Signal transduction	ko04080//Neuroactive ligand-receptor interaction;ko04022//cGMP - PKG signaling pathway	K04139;K04139	-	-	-
miR-129-y	ncbi_112487466	-0.714286	HHIP	hedgehog-interacting protein-like [Cynoglossus semilaevis]	Human Diseases;Environmental Information Processing;Human Diseases;Environmental Information Processing	Cancers;Signal transduction;Cancers;Signal transduction	ko05200//Pathways in cancer;ko04024//cAMP signaling pathway;ko05217//Basal cell carcinoma;ko04340//Hedgehog signaling pathway	K06231;K06231;K06231;K06231	-	-	-
miR-1296-x	ncbi_103380148	-0.811679	Bhlhe41	class E basic helix-loop-helix protein 41 [Cynoglossus semilaevis]	Organismal Systems	Environmental adaptation	ko04710//Circadian rhythm	K03730	GO:0031981//nuclear lumen;GO:0043232//intracellular non-membrane-bounded organelle;GO:0043234//protein complex	GO:0000977//RNA polymerase II regulatory region sequence-specific DNA binding;GO:0000982//transcription factor activity, RNA polymerase II core promoter proximal region sequence-specific binding;GO:0001076//transcription factor activity, RNA polymerase II transcription factor binding;GO:0001085//RNA polymerase II transcription factor binding;GO:0003712//transcription cofactor activity;GO:0019899/…	GO:0006357//regulation of transcription from RNA polymerase II promoter;GO:0007623//circadian rhythm;GO:0009605//response to external stimulus;GO:0009648//photoperiodism;GO:0009653//anatomical structure morphogenesis;GO:0010830//regulation of myotube differentiation;GO:0044092//negative regulation of molecular function;GO:0045892//negative regulation of transcription, DNA-templated;GO:0048167//re…
miR-1296-x	ncbi_103382103	-0.840668	dlx3b	homeobox protein DLX-3 [Cynoglossus semilaevis]	-	-	-	-	GO:0043231//intracellular membrane-bounded organelle	GO:0000977//RNA polymerase II regulatory region sequence-specific DNA binding;GO:0000982//transcription factor activity, RNA polymerase II core promoter proximal region sequence-specific binding;GO:0019904//protein domain specific binding	GO:0001654//eye development;GO:0001944//vasculature development;GO:0007178//transmembrane receptor protein serine/threonine kinase signaling pathway;GO:0008284//positive regulation of cell proliferation;GO:0021545//cranial nerve development;GO:0030177//positive regulation of Wnt signaling pathway;GO:0030855//epithelial cell differentiation;GO:0035108//limb morphogenesis;GO:0036075//replacement os…
miR-1296-x	ncbi_103386588	-0.898645	magi3	membrane-associated guanylate kinase, WW and PDZ domain-containing protein 3 [Cynoglossus semilaevis]	-	-	-	-	GO:0005911//cell-cell junction;GO:0016020//membrane;GO:0044464//cell part	GO:0005515//protein binding;GO:0036094//small molecule binding;GO:0097159//organic cyclic compound binding;GO:1901363//heterocyclic compound binding	GO:0009117//nucleotide metabolic process;GO:0012501//programmed cell death;GO:0032872//regulation of stress-activated MAPK cascade
miR-1301-y	ncbi_103378396	-0.870968	TSPEAR	thrombospondin-type laminin G domain and EAR repeat-containing protein-like [Cynoglossus semilaevis]	-	-	-	-	GO:0005902//microvillus;GO:0031090//organelle membrane	-	GO:0050954//sensory perception of mechanical stimulus
miR-1301-y	ncbi_103378833	-0.870968	slc24a5	-	-	-	-	-	-	-	-
miR-1301-y	ncbi_103379072	-0.941124	HDC	histidine decarboxylase [Cynoglossus semilaevis]	Metabolism;Metabolism	Global and overview maps;Amino acid metabolism	ko01100//Metabolic pathways;ko00340//Histidine metabolism	K01590;K01590	GO:0043005//neuron projection;GO:0044297//cell body;GO:0044444//cytoplasmic part	GO:0016831//carboxy-lyase activity;GO:0031406//carboxylic acid binding	GO:0001692//histamine metabolic process;GO:0006547//histidine metabolic process;GO:0006584//catecholamine metabolic process;GO:0007267//cell-cell signaling;GO:0007417//central nervous system development;GO:0009314//response to radiation;GO:0097485//neuron projection guidance
miR-1301-y	ncbi_103379139	-0.880406	pax6	paired box protein Pax-6 isoform X1 [Cynoglossus semilaevis]	Cellular Processes;Human Diseases	Cellular community - eukaryotes;Endocrine and metabolic diseases	ko04550//Signaling pathways regulating pluripotency of stem cells;ko04950//Maturity onset diabetes of the young	K08031;K08031	GO:0000785//chromatin;GO:0031981//nuclear lumen;GO:0043234//protein complex	GO:0000977//RNA polymerase II regulatory region sequence-specific DNA binding;GO:0000982//transcription factor activity, RNA polymerase II core promoter proximal region sequence-specific binding;GO:0019787//ubiquitin-like protein transferase activity;GO:0019900//kinase binding;GO:0019904//protein domain specific binding;GO:0043566//structure-specific DNA binding;GO:0044389//ubiquitin-like protein…	GO:0001667//ameboidal-type cell migration;GO:0001678//cellular glucose homeostasis;GO:0001764//neuron migration;GO:0001932//regulation of protein phosphorylation;GO:0001944//vasculature development;GO:0002068//glandular epithelial cell development;GO:0006950//response to stress;GO:0007166//cell surface receptor signaling pathway;GO:0007431//salivary gland development;GO:0008285//negative regulati…
miR-1301-y	ncbi_103380330	-0.739249	--	ensconsin-like isoform X1 [Cynoglossus semilaevis]	-	-	-	-	-	-	-
miR-1301-y	ncbi_103380338	-0.758971	OCC1	overexpressed in colon carcinoma 1 protein isoform X1 [Cynoglossus semilaevis]	-	-	-	-	-	-	-
miR-1301-y	ncbi_103380398	-0.880406	--	-	-	-	-	-	-	-	-
miR-1301-y	ncbi_103380464	-0.941124	cep152	centrosomal protein of 152 kDa [Cynoglossus semilaevis]	-	-	-	-	-	-	-
miR-1301-y	ncbi_103380909	-0.880406	RHOB	-	Human Diseases	Infectious diseases	ko05132//Salmonella infection	K07856	-	-	-
miR-1301-y	ncbi_103381062	-0.885365	Opn5	-	-	-	-	-	-	-	-
miR-1301-y	ncbi_103382897	-0.924062	WNT7B	protein Wnt-7b [Cynoglossus semilaevis]	Human Diseases;Human Diseases;Human Diseases;Human Diseases;Human Diseases;Environmental Information Processing;Human Diseases;Human Diseases;Environmental Information Processing;Human Diseases;Environmental Information Processing;Cellular Processes;Organismal Systems;Human Diseases	Cancers;Neurodegenerative diseases;Infectious diseases;Cancers;Endocrine and metabolic diseases;Signal transduction;Cancers;Cancers;Signal transduction;Cancers;Signal transduction;Cellular community - eukaryotes;Endocrine system;Cancers	ko05200//Pathways in cancer;ko05010//Alzheimer disease;ko05165//Human papillomavirus infection;ko05205//Proteoglycans in cancer;ko04934//Cushing syndrome;ko04310//Wnt signaling pathway;ko05224//Breast cancer;ko05225//Hepatocellular carcinoma;ko04390//Hippo signaling pathway;ko05226//Gastric cancer;ko04150//mTOR signaling pathway;ko04550//Signaling pathways regulating pluripotency of stem cells;ko…	K00572;K00572;K00572;K00572;K00572;K00572;K00572;K00572;K00572;K00572;K00572;K00572;K00572;K00572	-	-	-
miR-1301-y	ncbi_103384049	-0.880406	MICALL1	-	-	-	-	-	-	-	-
miR-1301-y	ncbi_103384204	-0.941124	PTGER1	prostaglandin E2 receptor EP1 subtype-like [Cynoglossus semilaevis]	Human Diseases;Environmental Information Processing;Environmental Information Processing;Human Diseases	Cancers;Signaling molecules and interaction;Signal transduction;Infectious diseases	ko05200//Pathways in cancer;ko04080//Neuroactive ligand-receptor interaction;ko04020//Calcium signaling pathway;ko05163//Human cytomegalovirus infection	K04258;K04258;K04258;K04258	GO:0031224//intrinsic component of membrane	GO:0004955//prostaglandin receptor activity	GO:0007166//cell surface receptor signaling pathway
miR-1301-y	ncbi_103384377	-0.758971	MECP2	serine/arginine repetitive matrix protein 2 isoform X1 [Cynoglossus semilaevis]	-	-	-	-	GO:0000785//chromatin;GO:0031981//nuclear lumen;GO:0044421//extracellular region part;GO:0044444//cytoplasmic part	GO:0000166//nucleotide binding;GO:0000217//DNA secondary structure binding;GO:0001071//nucleic acid binding transcription factor activity;GO:0003682//chromatin binding;GO:0003690//double-stranded DNA binding;GO:0003712//transcription cofactor activity;GO:0019899//enzyme binding;GO:0043565//sequence-specific DNA binding;GO:0044822//poly(A) RNA binding	GO:0002209//behavioral defense response;GO:0003073//regulation of systemic arterial blood pressure;GO:0006357//regulation of transcription from RNA polymerase II promoter;GO:0007420//brain development;GO:0007600//sensory perception;GO:0007613//memory;GO:0007626//locomotory behavior;GO:0007632//visual behavior;GO:0008202//steroid metabolic process;GO:0009064//glutamine family amino acid metabolic …
miR-1301-y	ncbi_103386588	-0.758971	magi3	membrane-associated guanylate kinase, WW and PDZ domain-containing protein 3 [Cynoglossus semilaevis]	-	-	-	-	GO:0005911//cell-cell junction;GO:0016020//membrane;GO:0044464//cell part	GO:0005515//protein binding;GO:0036094//small molecule binding;GO:0097159//organic cyclic compound binding;GO:1901363//heterocyclic compound binding	GO:0009117//nucleotide metabolic process;GO:0012501//programmed cell death;GO:0032872//regulation of stress-activated MAPK cascade
miR-1301-y	ncbi_103387364	-0.880406	Cdc42ep3	cdc42 effector protein 3-like [Cynoglossus semilaevis]	-	-	-	-	-	-	-
miR-1301-y	ncbi_103388636	-0.739249	spire1	-	-	-	-	-	-	-	-
miR-1301-y	ncbi_103391009	-0.941124	csf1r1	-	Human Diseases;Environmental Information Processing;Environmental Information Processing;Environmental Information Processing;Environmental Information Processing;Environmental Information Processing;Human Diseases;Organismal Systems;Human Diseases;Organismal Systems;Environmental Information Processing	Cancers;Signal transduction;Signal transduction;Signal transduction;Signal transduction;Signaling molecules and interaction;Cancers;Development;Cancers;Immune system;Signaling molecules and interaction	ko05200//Pathways in cancer;ko04151//PI3K-Akt signaling pathway;ko04010//MAPK signaling pathway;ko04015//Rap1 signaling pathway;ko04014//Ras signaling pathway;ko04060//Cytokine-cytokine receptor interaction;ko05202//Transcriptional misregulation in cancers;ko04380//Osteoclast differentiation;ko05221//Acute myeloid leukemia;ko04640//Hematopoietic cell lineage;ko04061//Viral protein interaction wit…	K05090;K05090;K05090;K05090;K05090;K05090;K05090;K05090;K05090;K05090;K05090	-	-	-
miR-1301-y	ncbi_103391244	-0.758971	nectin4	-	Cellular Processes	Cellular community - eukaryotes	ko04520//Adherens junction	K06593	-	-	-
miR-1301-y	ncbi_103392008	-0.758971	GPR143	G-protein coupled receptor 143 isoform X2 [Cynoglossus semilaevis]	-	-	-	-	GO:0000323//lytic vacuole;GO:0005774//vacuolar membrane;GO:0005886//plasma membrane;GO:0030659//cytoplasmic vesicle membrane;GO:0031224//intrinsic component of membrane;GO:0048770//pigment granule	GO:0008188//neuropeptide receptor activity;GO:0016597//amino acid binding;GO:0043169//cation binding	GO:0007186//G-protein coupled receptor signaling pathway;GO:0007267//cell-cell signaling;GO:0019722//calcium-mediated signaling;GO:0032400//melanosome localization;GO:0042441//eye pigment metabolic process;GO:0048017//inositol lipid-mediated signaling;GO:0048753//pigment granule organization;GO:0050953//sensory perception of light stimulus;GO:1902531//regulation of intracellular signal transducti…
miR-1301-y	ncbi_103392247	-0.880406	Sowahc	ankyrin repeat domain-containing protein SOWAHC [Cynoglossus semilaevis]	-	-	-	-	-	-	-
miR-1301-y	ncbi_103392791	-0.758971	ttyh2l	protein tweety homolog 2-like isoform X1 [Cynoglossus semilaevis]	-	-	-	-	GO:0034702//ion channel complex	GO:0005253//anion channel activity;GO:0005488//binding	GO:0006821//chloride transport
miR-1301-y	ncbi_103394840	-0.954864	NSG2	-	-	-	-	-	-	-	-
miR-1301-y	ncbi_103395000	-0.941124	Rab34	ras-related protein Rab-34-like isoform X2 [Cynoglossus semilaevis]	-	-	-	-	-	-	-
miR-1301-y	ncbi_103395430	-0.880406	Taf1	transcription initiation factor TFIID subunit 1 [Cynoglossus semilaevis]	Genetic Information Processing	Transcription	ko03022//Basal transcription factors	K03125	GO:0044451//nucleoplasm part	GO:0003676//nucleic acid binding	GO:0010468//regulation of gene expression
miR-1301-y	ncbi_103395440	-0.870968	Trpc2	short transient receptor potential channel 2-like [Cynoglossus semilaevis]	-	-	-	-	-	-	-
miR-1301-y	ncbi_103396645	-0.880406	--	dentin sialophosphoprotein isoform X1 [Larimichthys crocea]	Cellular Processes	Transport and catabolism	ko04144//Endocytosis	K12472	GO:0005886//plasma membrane;GO:0012505//endomembrane system;GO:0030118//clathrin coat;GO:0030135//coated vesicle;GO:0031090//organelle membrane	GO:0005515//protein binding	GO:0009987//cellular process;GO:0016192//vesicle-mediated transport;GO:0044699//single-organism process
miR-1301-y	ncbi_103396682	-0.880406	GNAL	guanine nucleotide-binding protein G(olf) subunit alpha isoform X1 [Cynoglossus semilaevis]	Environmental Information Processing;Organismal Systems;Human Diseases;Human Diseases;Organismal Systems;Human Diseases	Signal transduction;Nervous system;Neurodegenerative diseases;Infectious diseases;Sensory system;Infectious diseases	ko04020//Calcium signaling pathway;ko04728//Dopaminergic synapse;ko05012//Parkinson disease;ko05142//Chagas disease (American trypanosomiasis);ko04740//Olfactory transduction;ko05146//Amoebiasis	K04633;K04633;K04633;K04633;K04633;K04633	-	-	-
miR-1301-y	ncbi_103398415	-0.924062	Vat1l	-	-	-	-	-	-	-	-
miR-1301-y	ncbi_103398455	-0.758971	hcea	low choriolytic enzyme-like [Cynoglossus semilaevis]	-	-	-	-	-	GO:0016787//hydrolase activity	-
miR-1301-y	ncbi_103398700	-0.880406	slc2a12	solute carrier family 2, facilitated glucose transporter member 12 [Cynoglossus semilaevis]	-	-	-	-	-	-	-
miR-1304-y	MSTRG.11307	-0.831655	--	-	-	-	-	-	-	-	-
miR-1304-y	ncbi_103376799	-0.880406	EVI5	-	-	-	-	-	-	-	-
miR-1304-y	ncbi_103376869	-0.758971	HECW1	E3 ubiquitin-protein ligase HECW1 [Cynoglossus semilaevis]	-	-	-	-	-	-	-
miR-1304-y	ncbi_103377340	-0.739249	PRTFDC1	phosphoribosyltransferase domain-containing protein 1 isoform X1 [Cynoglossus semilaevis]	Metabolism;Metabolism;Metabolism	Global and overview maps;Nucleotide metabolism;Xenobiotics biodegradation and metabolism	ko01100//Metabolic pathways;ko00230//Purine metabolism;ko00983//Drug metabolism - other enzymes	K00760;K00760;K00760	-	-	-
miR-1304-y	ncbi_103377371	-0.880406	IMPA1	inositol monophosphatase 1-like [Cynoglossus semilaevis]	Metabolism;Environmental Information Processing;Metabolism	Global and overview maps;Signal transduction;Carbohydrate metabolism	ko01100//Metabolic pathways;ko04070//Phosphatidylinositol signaling system;ko00562//Inositol phosphate metabolism	K01092;K01092;K01092	GO:0031988//membrane-bounded vesicle;GO:0043005//neuron projection;GO:0044297//cell body;GO:0044444//cytoplasmic part	GO:0031420//alkali metal ion binding;GO:0046914//transition metal ion binding;GO:0046983//protein dimerization activity;GO:0052834//inositol monophosphate phosphatase activity	GO:0006020//inositol metabolic process;GO:0010038//response to metal ion;GO:0046474//glycerophospholipid biosynthetic process;GO:0046488//phosphatidylinositol metabolic process;GO:0050794//regulation of cellular process
miR-1304-y	ncbi_103377693	-0.758971	zgc:66101	serine/threonine-protein kinase SIK3 isoform X1 [Cynoglossus semilaevis]	-	-	-	-	-	GO:0004672//protein kinase activity;GO:0032550//purine ribonucleoside binding;GO:0046872//metal ion binding	GO:0006464//cellular protein modification process;GO:0006796//phosphate-containing compound metabolic process;GO:0009887//organ morphogenesis
miR-1304-y	ncbi_103377879	-0.758971	B4GALT3	beta-1,4-galactosyltransferase 3-like [Cynoglossus semilaevis]	Metabolism;Metabolism;Metabolism;Metabolism;Metabolism;Metabolism;Metabolism	Global and overview maps;Glycan biosynthesis and metabolism;Glycan biosynthesis and metabolism;Glycan biosynthesis and metabolism;Glycan biosynthesis and metabolism;Glycan biosynthesis and metabolism;Glycan biosynthesis and metabolism	ko01100//Metabolic pathways;ko00510//N-Glycan biosynthesis;ko00514//Other types of O-glycan biosynthesis;ko00513//Various types of N-glycan biosynthesis;ko00601//Glycosphingolipid biosynthesis - lacto and neolacto series;ko00515//Mannose type O-glycan biosyntheis;ko00533//Glycosaminoglycan biosynthesis - keratan sulfate	K07968;K07968;K07968;K07968;K07968;K07968;K07968	GO:0000139//Golgi membrane;GO:0005903//brush border;GO:0005911//cell-cell junction;GO:0030312//external encapsulating structure;GO:0031988//membrane-bounded vesicle;GO:0044421//extracellular region part;GO:0044459//plasma membrane part	GO:0000030//mannosyltransferase activity;GO:0008417//fucosyltransferase activity;GO:0015631//tubulin binding;GO:0019112//phenanthrol glycosyltransferase activity;GO:0035250//UDP-galactosyltransferase activity;GO:0035251//UDP-glucosyltransferase activity;GO:0046914//transition metal ion binding;GO:0046983//protein dimerization activity	GO:0005988//lactose metabolic process;GO:0006024//glycosaminoglycan biosynthetic process;GO:0006487//protein N-linked glycosylation;GO:0006790//sulfur compound metabolic process;GO:0006928//movement of cell or subcellular component;GO:0007166//cell surface receptor signaling pathway;GO:0009611//response to wounding;GO:0009653//anatomical structure morphogenesis;GO:0032879//regulation of localizat…
miR-1304-y	ncbi_103378396	-0.870968	TSPEAR	thrombospondin-type laminin G domain and EAR repeat-containing protein-like [Cynoglossus semilaevis]	-	-	-	-	GO:0005902//microvillus;GO:0031090//organelle membrane	-	GO:0050954//sensory perception of mechanical stimulus
miR-1304-y	ncbi_103380464	-0.880406	cep152	centrosomal protein of 152 kDa [Cynoglossus semilaevis]	-	-	-	-	-	-	-
miR-1304-y	ncbi_103381062	-0.885365	Opn5	-	-	-	-	-	-	-	-
miR-1304-y	ncbi_103381556	-0.758971	SEMA4G	-	Organismal Systems	Development	ko04360//Axon guidance	K06521	-	-	-
miR-1304-y	ncbi_103381759	-0.941124	Gjd3	gap junction delta-3 protein [Cynoglossus semilaevis]	-	-	-	-	GO:0005911//cell-cell junction;GO:0031224//intrinsic component of membrane;GO:0043234//protein complex;GO:0044464//cell part	GO:0015075//ion transmembrane transporter activity;GO:0022829//wide pore channel activity	GO:0006811//ion transport;GO:0009746//response to hexose;GO:0022607//cellular component assembly;GO:0044763//single-organism cellular process
miR-1304-y	ncbi_103383347	-0.758971	HHIP	hedgehog-interacting protein [Cynoglossus semilaevis]	Human Diseases;Environmental Information Processing;Human Diseases;Environmental Information Processing	Cancers;Signal transduction;Cancers;Signal transduction	ko05200//Pathways in cancer;ko04024//cAMP signaling pathway;ko05217//Basal cell carcinoma;ko04340//Hedgehog signaling pathway	K06231;K06231;K06231;K06231	-	-	-
miR-1304-y	ncbi_103384049	-0.758971	MICALL1	-	-	-	-	-	-	-	-
miR-1304-y	ncbi_103384746	-0.924062	HDAC7	-	Human Diseases;Human Diseases	Cancers;Substance dependence	ko05203//Viral carcinogenesis;ko05034//Alcoholism	K11408;K11408	-	-	-
miR-1304-y	ncbi_103384800	-0.880406	Slc6a17	sodium-dependent neutral amino acid transporter SLC6A17 [Cynoglossus semilaevis]	-	-	-	-	GO:0016021//integral component of membrane;GO:0016023//cytoplasmic, membrane-bounded vesicle;GO:0044433//cytoplasmic vesicle part	GO:0005326//neurotransmitter transporter activity;GO:0015291//secondary active transmembrane transporter activity	GO:0006812//cation transport;GO:0006865//amino acid transport;GO:0044763//single-organism cellular process
miR-1304-y	ncbi_103384811	-0.880406	GPR61	-	-	-	-	-	-	-	-
miR-1304-y	ncbi_103386349	-0.880406	Epb41l1	band 4.1-like protein 1 isoform X4 [Cynoglossus semilaevis]	-	-	-	-	-	-	-
miR-1304-y	ncbi_103386646	-0.880406	Chd5	LOW QUALITY PROTEIN: chromodomain-helicase-DNA-binding protein 5 [Cynoglossus semilaevis]	-	-	-	-	GO:0000118//histone deacetylase complex;GO:0000785//chromatin	GO:0003676//nucleic acid binding;GO:0015631//tubulin binding;GO:0019899//enzyme binding;GO:0032550//purine ribonucleoside binding;GO:0035064//methylated histone binding;GO:0042623//ATPase activity, coupled;GO:0046914//transition metal ion binding	GO:0006357//regulation of transcription from RNA polymerase II promoter;GO:0006461//protein complex assembly;GO:0008283//cell proliferation;GO:0016573//histone acetylation;GO:0021953//central nervous system neuron differentiation;GO:0043486//histone exchange;GO:0048232//male gamete generation;GO:0070734//histone H3-K27 methylation;GO:1901796//regulation of signal transduction by p53 class mediator
miR-1304-y	ncbi_103387903	-0.880406	MTF1	metal regulatory transcription factor 1 [Cynoglossus semilaevis]	-	-	-	-	GO:0031981//nuclear lumen	GO:0000977//RNA polymerase II regulatory region sequence-specific DNA binding;GO:0000982//transcription factor activity, RNA polymerase II core promoter proximal region sequence-specific binding;GO:0003712//transcription cofactor activity;GO:0019899//enzyme binding;GO:0043169//cation binding	GO:0006357//regulation of transcription from RNA polymerase II promoter;GO:0006950//response to stress;GO:0010043//response to zinc ion;GO:0046686//response to cadmium ion;GO:0055065//metal ion homeostasis
miR-1304-y	ncbi_103388793	-0.941124	Trim14	nuclear factor 7, ovary-like [Cynoglossus semilaevis]	-	-	-	-	-	-	-
miR-1304-y	ncbi_103389022	-0.880406	COL5A2	collagen alpha-1(III) chain [Cynoglossus semilaevis]	Organismal Systems	Digestive system	ko04974//Protein digestion and absorption	K19721	GO:0005576//extracellular region	GO:0005488//binding	GO:0009987//cellular process;GO:0048731//system development
miR-1304-y	ncbi_103389074	-0.880406	GNAZ	guanine nucleotide-binding protein G(z) subunit alpha [Cynoglossus semilaevis]	Organismal Systems	Nervous system	ko04730//Long-term depression	K04535	-	-	-
miR-1304-y	ncbi_103389689	-0.941124	PRLR	prolactin receptor-like isoform X1 [Cynoglossus semilaevis]	Environmental Information Processing;Environmental Information Processing;Environmental Information Processing;Organismal Systems;Environmental Information Processing	Signaling molecules and interaction;Signal transduction;Signaling molecules and interaction;Endocrine system;Signal transduction	ko04080//Neuroactive ligand-receptor interaction;ko04151//PI3K-Akt signaling pathway;ko04060//Cytokine-cytokine receptor interaction;ko04935//Growth hormone synthesis, secretion and action;ko04630//Jak-STAT signaling pathway	K05080;K05080;K05080;K05080;K05080	GO:0044425//membrane part;GO:0044444//cytoplasmic part	GO:0004896//cytokine receptor activity;GO:0005488//binding	GO:0006810//transport;GO:0007166//cell surface receptor signaling pathway;GO:0007275//multicellular organism development;GO:0009725//response to hormone;GO:0032147//activation of protein kinase activity;GO:0048856//anatomical structure development;GO:0071310//cellular response to organic substance
miR-1304-y	ncbi_103394839	-0.758971	msxd	-	Human Diseases	Infectious diseases	ko05166//HTLV-I infection	K09341	-	-	-
miR-1304-y	ncbi_103395440	-0.870968	Trpc2	short transient receptor potential channel 2-like [Cynoglossus semilaevis]	-	-	-	-	-	-	-
miR-1304-y	ncbi_103395769	-0.880406	Slc5a5	sodium/iodide cotransporter [Cynoglossus semilaevis]	Organismal Systems	Endocrine system	ko04918//Thyroid hormone synthesis	K14385	GO:0031224//intrinsic component of membrane;GO:0031988//membrane-bounded vesicle;GO:0043231//intracellular membrane-bounded organelle	GO:0015103//inorganic anion transmembrane transporter activity;GO:0015373//monovalent anion:sodium symporter activity	GO:0006814//sodium ion transport;GO:0015698//inorganic anion transport;GO:0032870//cellular response to hormone stimulus;GO:0042403//thyroid hormone metabolic process;GO:0044710//single-organism metabolic process;GO:0044763//single-organism cellular process;GO:0051591//response to cAMP
miR-1304-y	ncbi_103396565	-0.924062	MAP4	microtubule-associated protein 4-like isoform X1 [Cynoglossus semilaevis]	-	-	-	-	GO:0044424//intracellular part	-	-
miR-1304-y	ncbi_103398463	-0.750366	Apc2	adenomatous polyposis coli protein 2 [Cynoglossus semilaevis]	Human Diseases;Human Diseases;Human Diseases;Cellular Processes;Human Diseases;Human Diseases;Environmental Information Processing;Human Diseases;Human Diseases;Environmental Information Processing;Human Diseases;Cellular Processes;Human Diseases;Human Diseases;Human Diseases	Cancers;Neurodegenerative diseases;Infectious diseases;Cell motility;Cancers;Endocrine and metabolic diseases;Signal transduction;Cancers;Cancers;Signal transduction;Cancers;Cellular community - eukaryotes;Cancers;Cancers;Cancers	ko05200//Pathways in cancer;ko05010//Alzheimer disease;ko05165//Human papillomavirus infection;ko04810//Regulation of actin cytoskeleton;ko05206//MicroRNAs in cancer;ko04934//Cushing syndrome;ko04310//Wnt signaling pathway;ko05224//Breast cancer;ko05225//Hepatocellular carcinoma;ko04390//Hippo signaling pathway;ko05226//Gastric cancer;ko04550//Signaling pathways regulating pluripotency of stem ce…	K02085;K02085;K02085;K02085;K02085;K02085;K02085;K02085;K02085;K02085;K02085;K02085;K02085;K02085;K02085	GO:0005874//microtubule;GO:0015629//actin cytoskeleton;GO:0031253//cell projection membrane;GO:0043231//intracellular membrane-bounded organelle;GO:0044444//cytoplasmic part	GO:0005515//protein binding	GO:0030178//negative regulation of Wnt signaling pathway;GO:0035412//regulation of catenin import into nucleus
miR-1304-y	ncbi_112487466	-0.880406	HHIP	hedgehog-interacting protein-like [Cynoglossus semilaevis]	Human Diseases;Environmental Information Processing;Human Diseases;Environmental Information Processing	Cancers;Signal transduction;Cancers;Signal transduction	ko05200//Pathways in cancer;ko04024//cAMP signaling pathway;ko05217//Basal cell carcinoma;ko04340//Hedgehog signaling pathway	K06231;K06231;K06231;K06231	-	-	-
miR-1307-x	ncbi_103394725	-0.714286	SNRK	SNF-related serine/threonine-protein kinase-like [Cynoglossus semilaevis]	-	-	-	-	-	-	-
miR-1307-y	ncbi_103383195	-1	foxi1c	forkhead box protein I3 [Cynoglossus semilaevis]	-	-	-	-	-	-	-
miR-1307-y	ncbi_103387364	-0.771429	Cdc42ep3	cdc42 effector protein 3-like [Cynoglossus semilaevis]	-	-	-	-	-	-	-
miR-134-x	MSTRG.4014	-0.758971	STRCP1	stereocilin-like [Seriola lalandi dorsalis]	-	-	-	-	GO:0005929//cilium;GO:0032421//stereocilium bundle	-	GO:0050877//neurological system process
miR-134-x	ncbi_103378128	-0.941124	HTR1B	5-hydroxytryptamine receptor 1E, partial [Cynoglossus semilaevis]	Environmental Information Processing;Environmental Information Processing;Organismal Systems;Organismal Systems	Signaling molecules and interaction;Signal transduction;Nervous system;Sensory system	ko04080//Neuroactive ligand-receptor interaction;ko04024//cAMP signaling pathway;ko04726//Serotonergic synapse;ko04742//Taste transduction	K04153;K04153;K04153;K04153	GO:0016021//integral component of membrane;GO:0044424//intracellular part	GO:0008227//G-protein coupled amine receptor activity;GO:0043169//cation binding	GO:0006936//muscle contraction;GO:0007193//adenylate cyclase-inhibiting G-protein coupled receptor signaling pathway;GO:0007631//feeding behavior;GO:0009266//response to temperature stimulus;GO:0014062//regulation of serotonin secretion;GO:0030803//negative regulation of cyclic nucleotide biosynthetic process;GO:0031623//receptor internalization;GO:0031960//response to corticosteroid;GO:0032228//…
miR-134-x	ncbi_103378711	-0.880406	Fut9	alpha-(1,3)-fucosyltransferase 9 [Cynoglossus semilaevis]	Metabolism;Metabolism;Metabolism;Metabolism	Global and overview maps;Glycan biosynthesis and metabolism;Glycan biosynthesis and metabolism;Glycan biosynthesis and metabolism	ko01100//Metabolic pathways;ko00601//Glycosphingolipid biosynthesis - lacto and neolacto series;ko00515//Mannose type O-glycan biosyntheis;ko00603//Glycosphingolipid biosynthesis - globo and isoglobo series	K03663;K03663;K03663;K03663	GO:0000139//Golgi membrane;GO:0031224//intrinsic component of membrane	GO:0000030//mannosyltransferase activity;GO:0019112//phenanthrol glycosyltransferase activity;GO:0035250//UDP-galactosyltransferase activity;GO:0035251//UDP-glucosyltransferase activity;GO:0046920//alpha-(1->3)-fucosyltransferase activity	GO:0006464//cellular protein modification process;GO:0019317//fucose catabolic process;GO:0048731//system development;GO:0070085//glycosylation
miR-134-x	ncbi_103381911	-0.880406	KCNMA1	-	Environmental Information Processing;Organismal Systems;Organismal Systems;Organismal Systems;Organismal Systems;Organismal Systems	Signal transduction;Circulatory system;Digestive system;Endocrine system;Endocrine system;Digestive system	ko04022//cGMP - PKG signaling pathway;ko04270//Vascular smooth muscle contraction;ko04972//Pancreatic secretion;ko04911//Insulin secretion;ko04924//Renin secretion;ko04970//Salivary secretion	K04936;K04936;K04936;K04936;K04936;K04936	-	-	-
miR-134-x	ncbi_103382098	-0.758971	COCH	-	-	-	-	-	-	-	-
miR-134-x	ncbi_103383889	-0.758971	LYZ	alpha-lactalbumin-like [Cynoglossus semilaevis]	-	-	-	-	GO:0012505//endomembrane system;GO:0016020//membrane;GO:0043231//intracellular membrane-bounded organelle;GO:0044444//cytoplasmic part	GO:0003824//catalytic activity;GO:0005515//protein binding	GO:0008152//metabolic process;GO:0009566//fertilization;GO:0044763//single-organism cellular process
miR-134-x	ncbi_103385053	-0.758971	CA6	-	Metabolism;Metabolism	Global and overview maps;Energy metabolism	ko01100//Metabolic pathways;ko00910//Nitrogen metabolism	K01672;K01672	-	-	-
miR-134-x	ncbi_103386549	-0.739249	Kcna3	potassium voltage-gated channel subfamily A member 10-like [Cynoglossus semilaevis]	-	-	-	-	-	-	-
miR-134-x	ncbi_103386910	-0.758971	Umod	mucin-like protein [Cynoglossus semilaevis]	-	-	-	-	-	-	-
miR-134-x	ncbi_103391466	-0.739249	d14	D(1) dopamine receptor [Cynoglossus semilaevis]	Environmental Information Processing;Environmental Information Processing;Environmental Information Processing;Organismal Systems;Human Diseases;Human Diseases;Human Diseases;Cellular Processes;Human Diseases;Human Diseases	Signaling molecules and interaction;Signal transduction;Signal transduction;Nervous system;Substance dependence;Neurodegenerative diseases;Substance dependence;Cellular community - eukaryotes;Substance dependence;Substance dependence	ko04080//Neuroactive ligand-receptor interaction;ko04024//cAMP signaling pathway;ko04020//Calcium signaling pathway;ko04728//Dopaminergic synapse;ko05034//Alcoholism;ko05012//Parkinson disease;ko05032//Morphine addiction;ko04540//Gap junction;ko05031//Amphetamine addiction;ko05030//Cocaine addiction	K04144;K04144;K04144;K04144;K04144;K04144;K04144;K04144;K04144;K04144	-	-	-
miR-134-x	ncbi_103392478	-0.880406	MAP3K19	mitogen-activated protein kinase kinase kinase 19 [Cynoglossus semilaevis]	-	-	-	-	-	-	-
miR-134-x	ncbi_103394531	-0.880406	s100a1	-	-	-	-	-	-	-	-
miR-134-x	ncbi_103395738	-0.941124	B3GNT3	N-acetyllactosaminide beta-1,3-N-acetylglucosaminyltransferase 3-like [Cynoglossus semilaevis]	Metabolism;Metabolism	Global and overview maps;Glycan biosynthesis and metabolism	ko01100//Metabolic pathways;ko00601//Glycosphingolipid biosynthesis - lacto and neolacto series	K07970;K07970	GO:0016021//integral component of membrane;GO:0031090//organelle membrane;GO:0043231//intracellular membrane-bounded organelle	GO:0008375//acetylglucosaminyltransferase activity	GO:0006024//glycosaminoglycan biosynthetic process;GO:0006493//protein O-linked glycosylation;GO:0006790//sulfur compound metabolic process;GO:0051704//multi-organism process
miR-134-x	ncbi_103395980	-0.758971	Fndc7	fibronectin type III domain-containing protein 7-like [Cynoglossus semilaevis]	-	-	-	-	-	-	-
miR-134-x	ncbi_103397087	-0.941124	CERT1	collagen type IV alpha-3-binding protein-like isoform X1 [Cynoglossus semilaevis]	-	-	-	-	GO:0031090//organelle membrane;GO:0031981//nuclear lumen;GO:0044444//cytoplasmic part	GO:0016301//kinase activity;GO:0033218//amide binding;GO:0046624//sphingolipid transporter activity;GO:1901981//phosphatidylinositol phosphate binding	GO:0002376//immune system process;GO:0003012//muscle system process;GO:0006464//cellular protein modification process;GO:0006665//sphingolipid metabolic process;GO:0006796//phosphate-containing compound metabolic process;GO:0007005//mitochondrion organization;GO:0009887//organ morphogenesis;GO:0032365//intracellular lipid transport;GO:0032989//cellular component morphogenesis;GO:0033554//cellular…
miR-134-x	ncbi_103399000	-0.758971	TSPAN1	-	-	-	-	-	-	-	-
miR-134-x	ncbi_103399314	-0.758971	mettl11b	alpha N-terminal protein methyltransferase 1B [Cynoglossus semilaevis]	-	-	-	-	-	-	-
miR-134-x	ncbi_112488053	-0.880406	--	protein turtle homolog A-like [Seriola lalandi dorsalis]	-	-	-	-	-	-	-
miR-136-y	ncbi_103381314	-0.941124	CD109	CD109 antigen-like [Cynoglossus semilaevis]	-	-	-	-	GO:0044464//cell part	GO:0019838//growth factor binding	GO:0017015//regulation of transforming growth factor beta receptor signaling pathway;GO:0032102//negative regulation of response to external stimulus;GO:0048523//negative regulation of cellular process
miR-136-y	ncbi_103382117	-0.885714	Uts2r	urotensin-2 receptor-like [Cynoglossus semilaevis]	Environmental Information Processing	Signaling molecules and interaction	ko04080//Neuroactive ligand-receptor interaction	K04241	GO:0005768//endosome;GO:0031224//intrinsic component of membrane	GO:0004930//G-protein coupled receptor activity	GO:0001558//regulation of cell growth;GO:0003093//regulation of glomerular filtration;GO:0007166//cell surface receptor signaling pathway;GO:0008284//positive regulation of cell proliferation;GO:0010840//regulation of circadian sleep/wake cycle, wakefulness;GO:0019229//regulation of vasoconstriction;GO:0035809//regulation of urine volume;GO:0035813//regulation of renal sodium excretion;GO:0042221…
miR-136-y	ncbi_103397087	-0.828571	CERT1	collagen type IV alpha-3-binding protein-like isoform X1 [Cynoglossus semilaevis]	-	-	-	-	GO:0031090//organelle membrane;GO:0031981//nuclear lumen;GO:0044444//cytoplasmic part	GO:0016301//kinase activity;GO:0033218//amide binding;GO:0046624//sphingolipid transporter activity;GO:1901981//phosphatidylinositol phosphate binding	GO:0002376//immune system process;GO:0003012//muscle system process;GO:0006464//cellular protein modification process;GO:0006665//sphingolipid metabolic process;GO:0006796//phosphate-containing compound metabolic process;GO:0007005//mitochondrion organization;GO:0009887//organ morphogenesis;GO:0032365//intracellular lipid transport;GO:0032989//cellular component morphogenesis;GO:0033554//cellular…
miR-1413-x	ncbi_103392003	-0.941124	HCN4	potassium/sodium hyperpolarization-activated cyclic nucleotide-gated channel 1-like [Cynoglossus semilaevis]	-	-	-	-	-	-	-
miR-142-x	MSTRG.14000	-0.771429	--	PREDICTED: carcinoembryonic antigen-related cell adhesion molecule 6-like [Lates calcarifer]	-	-	-	-	-	-	-
miR-142-x	ncbi_103384415	-0.724714	KCNA10	-	-	-	-	-	-	-	-
miR-142-x	ncbi_103386423	-0.771429	ABO	globoside alpha-1,3-N-acetylgalactosaminyltransferase 1-like isoform X1 [Cynoglossus semilaevis]	Metabolism;Metabolism	Global and overview maps;Glycan biosynthesis and metabolism	ko01100//Metabolic pathways;ko00603//Glycosphingolipid biosynthesis - globo and isoglobo series	K00722;K00722	-	GO:0008376//acetylgalactosaminyltransferase activity	GO:0044255//cellular lipid metabolic process;GO:0050794//regulation of cellular process;GO:1901135//carbohydrate derivative metabolic process
miR-142-x	ncbi_103389203	-0.771429	--	butyrophilin-like protein 2 [Mastacembelus armatus]	Environmental Information Processing;Human Diseases	Signaling molecules and interaction;Cancer: overview	ko04514//Cell adhesion molecules (CAMs);ko05235//PD-L1 expression and PD-1 checkpoint pathway in cancer	K06745;K06745	-	-	-
miR-142-x	ncbi_103393537	-0.942857	SLC16A6	monocarboxylate transporter 7-like [Cynoglossus semilaevis]	-	-	-	-	-	-	-
miR-142-x	ncbi_103399314	-0.942857	mettl11b	alpha N-terminal protein methyltransferase 1B [Cynoglossus semilaevis]	-	-	-	-	-	-	-
miR-142-y	MSTRG.4013	-0.942857	--	stereocilin-like [Seriola lalandi dorsalis]	-	-	-	-	-	-	-
miR-142-y	ncbi_103379350	-0.885714	CHST8	carbohydrate sulfotransferase 8 [Cynoglossus semilaevis]	Metabolism;Metabolism	Global and overview maps;Glycan biosynthesis and metabolism	ko01100//Metabolic pathways;ko00513//Various types of N-glycan biosynthesis	K09672;K09672	GO:0016020//membrane	GO:0019111//phenanthrol sulfotransferase activity	GO:0006029//proteoglycan metabolic process;GO:0009058//biosynthetic process;GO:0016485//protein processing;GO:0044699//single-organism process
miR-142-y	ncbi_103380156	-0.828571	slc17a8	vesicular glutamate transporter 3 [Cynoglossus semilaevis]	Organismal Systems;Organismal Systems;Organismal Systems;Human Diseases	Nervous system;Nervous system;Nervous system;Substance dependence	ko04723//Retrograde endocannabinoid signaling;ko04724//Glutamatergic synapse;ko04721//Synaptic vesicle cycle;ko05033//Nicotine addiction	K12302;K12302;K12302;K12302	GO:0005768//endosome;GO:0016023//cytoplasmic, membrane-bounded vesicle;GO:0031224//intrinsic component of membrane;GO:0042995//cell projection;GO:0044433//cytoplasmic vesicle part	GO:0003677//DNA binding;GO:0004879//RNA polymerase II transcription factor activity, ligand-activated sequence-specific DNA binding;GO:0005310//dicarboxylic acid transmembrane transporter activity;GO:0005496//steroid binding;GO:0015291//secondary active transmembrane transporter activity;GO:0038023//signaling receptor activity;GO:0046914//transition metal ion binding	GO:0001505//regulation of neurotransmitter levels;GO:0006355//regulation of transcription, DNA-templated;GO:0009755//hormone-mediated signaling pathway;GO:0015813//L-glutamate transport;GO:0030001//metal ion transport;GO:0050954//sensory perception of mechanical stimulus;GO:0060004//reflex
miR-142-y	ncbi_103383505	-1	MYO15A	LOW QUALITY PROTEIN: unconventional myosin-XV-like [Cynoglossus semilaevis]	-	-	-	-	GO:0005856//cytoskeleton;GO:0005902//microvillus;GO:0031988//membrane-bounded vesicle	GO:0005515//protein binding;GO:0036094//small molecule binding;GO:0097159//organic cyclic compound binding;GO:1901363//heterocyclic compound binding	GO:0007610//behavior;GO:0048598//embryonic morphogenesis;GO:0050954//sensory perception of mechanical stimulus
miR-142-y	ncbi_103387685	-0.828571	PAPSS2	-	Metabolism;Metabolism;Metabolism;Metabolism;Metabolism	Global and overview maps;Nucleotide metabolism;Metabolism of other amino acids;Energy metabolism;Biosynthesis of other secondary metabolites	ko01100//Metabolic pathways;ko00230//Purine metabolism;ko00450//Selenocompound metabolism;ko00920//Sulfur metabolism;ko00261//Monobactam biosynthesis	K13811;K13811;K13811;K13811;K13811	-	-	-
miR-142-y	ncbi_103388345	-0.771429	Crisp2	cysteine-rich venom protein-like [Cynoglossus semilaevis]	-	-	-	-	GO:0043229//intracellular organelle	-	GO:0006950//response to stress;GO:0019953//sexual reproduction;GO:0044702//single organism reproductive process
miR-142-y	ncbi_103391466	-0.898645	d14	D(1) dopamine receptor [Cynoglossus semilaevis]	Environmental Information Processing;Environmental Information Processing;Environmental Information Processing;Organismal Systems;Human Diseases;Human Diseases;Human Diseases;Cellular Processes;Human Diseases;Human Diseases	Signaling molecules and interaction;Signal transduction;Signal transduction;Nervous system;Substance dependence;Neurodegenerative diseases;Substance dependence;Cellular community - eukaryotes;Substance dependence;Substance dependence	ko04080//Neuroactive ligand-receptor interaction;ko04024//cAMP signaling pathway;ko04020//Calcium signaling pathway;ko04728//Dopaminergic synapse;ko05034//Alcoholism;ko05012//Parkinson disease;ko05032//Morphine addiction;ko04540//Gap junction;ko05031//Amphetamine addiction;ko05030//Cocaine addiction	K04144;K04144;K04144;K04144;K04144;K04144;K04144;K04144;K04144;K04144	-	-	-
miR-142-y	ncbi_103394853	-0.985611	pou4f3	POU domain, class 4, transcription factor 3 [Cynoglossus semilaevis]	-	-	-	-	GO:0000785//chromatin;GO:0031981//nuclear lumen;GO:0042995//cell projection;GO:0043234//protein complex	GO:0000977//RNA polymerase II regulatory region sequence-specific DNA binding;GO:0000982//transcription factor activity, RNA polymerase II core promoter proximal region sequence-specific binding;GO:0001228//transcriptional activator activity, RNA polymerase II transcription regulatory region sequence-specific binding;GO:0036094//small molecule binding	GO:0001708//cell fate specification;GO:0006357//regulation of transcription from RNA polymerase II promoter;GO:0007165//signal transduction;GO:0007411//axon guidance;GO:0007631//feeding behavior;GO:0016477//cell migration;GO:0019230//proprioception;GO:0021538//epithalamus development;GO:0021545//cranial nerve development;GO:0035315//hair cell differentiation;GO:0042490//mechanoreceptor differenti…
miR-142-y	ncbi_103395981	-0.942857	--	fibronectin type III domain-containing protein 7-like [Cynoglossus semilaevis]	-	-	-	-	-	-	-
miR-143-x	MSTRG.14000	-0.714286	--	PREDICTED: carcinoembryonic antigen-related cell adhesion molecule 6-like [Lates calcarifer]	-	-	-	-	-	-	-
miR-143-x	MSTRG.4013	-0.942857	--	stereocilin-like [Seriola lalandi dorsalis]	-	-	-	-	-	-	-
miR-143-x	ncbi_103377184	-0.942857	slc7a14a	probable cationic amino acid transporter [Cynoglossus semilaevis]	-	-	-	-	-	-	-
miR-143-x	ncbi_103378725	-0.714286	GCH1	GTP cyclohydrolase 1 [Cynoglossus semilaevis]	Metabolism;Metabolism	Global and overview maps;Metabolism of cofactors and vitamins	ko01100//Metabolic pathways;ko00790//Folate biosynthesis	K01495;K01495	-	-	-
miR-143-x	ncbi_103380156	-0.828571	slc17a8	vesicular glutamate transporter 3 [Cynoglossus semilaevis]	Organismal Systems;Organismal Systems;Organismal Systems;Human Diseases	Nervous system;Nervous system;Nervous system;Substance dependence	ko04723//Retrograde endocannabinoid signaling;ko04724//Glutamatergic synapse;ko04721//Synaptic vesicle cycle;ko05033//Nicotine addiction	K12302;K12302;K12302;K12302	GO:0005768//endosome;GO:0016023//cytoplasmic, membrane-bounded vesicle;GO:0031224//intrinsic component of membrane;GO:0042995//cell projection;GO:0044433//cytoplasmic vesicle part	GO:0003677//DNA binding;GO:0004879//RNA polymerase II transcription factor activity, ligand-activated sequence-specific DNA binding;GO:0005310//dicarboxylic acid transmembrane transporter activity;GO:0005496//steroid binding;GO:0015291//secondary active transmembrane transporter activity;GO:0038023//signaling receptor activity;GO:0046914//transition metal ion binding	GO:0001505//regulation of neurotransmitter levels;GO:0006355//regulation of transcription, DNA-templated;GO:0009755//hormone-mediated signaling pathway;GO:0015813//L-glutamate transport;GO:0030001//metal ion transport;GO:0050954//sensory perception of mechanical stimulus;GO:0060004//reflex
miR-143-x	ncbi_103380536	-0.942857	nr2c1-b	nuclear receptor subfamily 2 group C member 1 [Cynoglossus semilaevis]	-	-	-	-	GO:0016604//nuclear body	GO:0000981//RNA polymerase II transcription factor activity, sequence-specific DNA binding;GO:0003677//DNA binding;GO:0019899//enzyme binding;GO:0038023//signaling receptor activity;GO:0046914//transition metal ion binding;GO:0046983//protein dimerization activity	GO:0000003//reproduction;GO:0006357//regulation of transcription from RNA polymerase II promoter;GO:0007275//multicellular organism development;GO:0009755//hormone-mediated signaling pathway;GO:0009967//positive regulation of signal transduction;GO:0048856//anatomical structure development
miR-143-x	ncbi_103382117	-0.714286	Uts2r	urotensin-2 receptor-like [Cynoglossus semilaevis]	Environmental Information Processing	Signaling molecules and interaction	ko04080//Neuroactive ligand-receptor interaction	K04241	GO:0005768//endosome;GO:0031224//intrinsic component of membrane	GO:0004930//G-protein coupled receptor activity	GO:0001558//regulation of cell growth;GO:0003093//regulation of glomerular filtration;GO:0007166//cell surface receptor signaling pathway;GO:0008284//positive regulation of cell proliferation;GO:0010840//regulation of circadian sleep/wake cycle, wakefulness;GO:0019229//regulation of vasoconstriction;GO:0035809//regulation of urine volume;GO:0035813//regulation of renal sodium excretion;GO:0042221…
miR-143-x	ncbi_103383921	-0.898645	c3	complement C3-like [Cynoglossus semilaevis]	Environmental Information Processing;Human Diseases;Human Diseases;Human Diseases;Human Diseases;Human Diseases;Cellular Processes;Human Diseases;Human Diseases;Human Diseases;Human Diseases;Human Diseases;Organismal Systems;Human Diseases	Signaling molecules and interaction;Infectious diseases;Infectious diseases;Cancers;Infectious diseases;Infectious diseases;Transport and catabolism;Infectious diseases;Infectious diseases;Infectious diseases;Immune diseases;Infectious diseases;Immune system;Infectious diseases	ko04080//Neuroactive ligand-receptor interaction;ko05131//Shigellosis;ko05168//Herpes simplex infection;ko05203//Viral carcinogenesis;ko05167//Kaposi sarcoma-associated herpesvirus infection;ko05152//Tuberculosis;ko04145//Phagosome;ko05142//Chagas disease (American trypanosomiasis);ko05140//Leishmaniasis;ko05133//Pertussis;ko05322//Systemic lupus erythematosus;ko05134//Legionellosis;ko04610//Comp…	K03990;K03990;K03990;K03990;K03990;K03990;K03990;K03990;K03990;K03990;K03990;K03990;K03990;K03990	GO:0005576//extracellular region	-	GO:0006952//defense response;GO:0006956//complement activation;GO:0009792//embryo development ending in birth or egg hatching
miR-143-x	ncbi_103384473	-0.885714	Espn	espin isoform X1 [Cynoglossus semilaevis]	-	-	-	-	GO:0005856//cytoskeleton;GO:0005902//microvillus;GO:0032421//stereocilium bundle;GO:0043234//protein complex	GO:0003779//actin binding;GO:0019904//protein domain specific binding	GO:0007610//behavior;GO:0031346//positive regulation of cell projection organization;GO:0050954//sensory perception of mechanical stimulus;GO:0051017//actin filament bundle assembly
miR-143-x	ncbi_103385246	-0.714286	--	proteoglycan 4-like isoform X1 [Echeneis naucrates]	-	-	-	-	-	-	-
miR-143-x	ncbi_103385315	-0.828571	Scube3	signal peptide, CUB and EGF-like domain-containing protein 3, partial [Cynoglossus semilaevis]	-	-	-	-	GO:0016020//membrane;GO:0044464//cell part	GO:0046872//metal ion binding	GO:0007166//cell surface receptor signaling pathway;GO:0007599//hemostasis;GO:0014904//myotube cell development;GO:0051259//protein oligomerization
miR-143-x	ncbi_103385841	-0.985611	CELSR2	cadherin EGF LAG seven-pass G-type receptor 2 [Cynoglossus semilaevis]	-	-	-	-	GO:0031224//intrinsic component of membrane;GO:0044424//intracellular part	GO:0004888//transmembrane signaling receptor activity;GO:0046872//metal ion binding	GO:0007018//microtubule-based movement;GO:0007166//cell surface receptor signaling pathway;GO:0007420//brain development;GO:0007589//body fluid secretion;GO:0008104//protein localization;GO:0009952//anterior/posterior pattern specification;GO:0010468//regulation of gene expression;GO:0010927//cellular component assembly involved in morphogenesis;GO:0016477//cell migration;GO:0030155//regulation o…
miR-143-x	ncbi_103386715	-0.771429	EYA2	-	-	-	-	-	-	-	-
miR-143-x	ncbi_103386788	-0.985611	krt8	intermediate filament protein ON3-like [Cynoglossus semilaevis]	-	-	-	-	GO:0005882//intermediate filament;GO:0031981//nuclear lumen	-	GO:0042246//tissue regeneration;GO:0050953//sensory perception of light stimulus
miR-143-x	ncbi_103388165	-0.771429	APCS	-	-	-	-	-	-	-	-
miR-143-x	ncbi_103388338	-0.771429	COL28A1	-	Organismal Systems	Digestive system	ko04974//Protein digestion and absorption	K23619	-	-	-
miR-143-x	ncbi_103390832	-0.942857	Abca1	ATP-binding cassette sub-family A member 1-like isoform X1 [Cynoglossus semilaevis]	Organismal Systems;Environmental Information Processing;Organismal Systems	Digestive system;Membrane transport;Digestive system	ko04979//Cholesterol metabolism;ko02010//ABC transporters;ko04975//Fat digestion and absorption	K05641;K05641;K05641	-	-	-
miR-143-x	ncbi_103392873	-0.771429	--	tripartite motif-containing protein 16-like [Cynoglossus semilaevis]	-	-	-	-	GO:0044424//intracellular part	GO:0005488//binding	GO:0044763//single-organism cellular process;GO:0048522//positive regulation of cellular process
miR-143-x	ncbi_103395060	-0.811679	--	glycine-rich protein 5-like [Cynoglossus semilaevis]	-	-	-	-	-	-	-
miR-143-x	ncbi_103396982	-0.771429	si:dkey-46a10.3	UPF0600 protein C5orf51 homolog [Cynoglossus semilaevis]	-	-	-	-	-	-	-
miR-144-y	ncbi_103376780	-0.771429	Il6st	interleukin-12 receptor subunit beta-2-like isoform X1 [Cynoglossus semilaevis]	Human Diseases;Environmental Information Processing;Environmental Information Processing;Organismal Systems;Human Diseases	Cancers;Signaling molecules and interaction;Signal transduction;Immune system;Immune diseases	ko05200//Pathways in cancer;ko04060//Cytokine-cytokine receptor interaction;ko04630//Jak-STAT signaling pathway;ko04658//Th1 and Th2 cell differentiation;ko05321//Inflammatiory bowel disease (IBD)	K05064;K05064;K05064;K05064;K05064	GO:0016021//integral component of membrane;GO:0044459//plasma membrane part	GO:0004896//cytokine receptor activity;GO:0005515//protein binding	GO:0019221//cytokine-mediated signaling pathway;GO:0044238//primary metabolic process;GO:0044260//cellular macromolecule metabolic process;GO:0044707//single-multicellular organism process;GO:0048518//positive regulation of biological process;GO:0051239//regulation of multicellular organismal process
miR-144-y	ncbi_103378128	-0.885714	HTR1B	5-hydroxytryptamine receptor 1E, partial [Cynoglossus semilaevis]	Environmental Information Processing;Environmental Information Processing;Organismal Systems;Organismal Systems	Signaling molecules and interaction;Signal transduction;Nervous system;Sensory system	ko04080//Neuroactive ligand-receptor interaction;ko04024//cAMP signaling pathway;ko04726//Serotonergic synapse;ko04742//Taste transduction	K04153;K04153;K04153;K04153	GO:0016021//integral component of membrane;GO:0044424//intracellular part	GO:0008227//G-protein coupled amine receptor activity;GO:0043169//cation binding	GO:0006936//muscle contraction;GO:0007193//adenylate cyclase-inhibiting G-protein coupled receptor signaling pathway;GO:0007631//feeding behavior;GO:0009266//response to temperature stimulus;GO:0014062//regulation of serotonin secretion;GO:0030803//negative regulation of cyclic nucleotide biosynthetic process;GO:0031623//receptor internalization;GO:0031960//response to corticosteroid;GO:0032228//…
miR-144-y	ncbi_103378290	-0.942857	zpld1	-	-	-	-	-	-	-	-
miR-144-y	ncbi_103379039	-0.885714	SALL1	sal-like protein 1 isoform X1 [Cynoglossus semilaevis]	-	-	-	-	GO:0000118//histone deacetylase complex;GO:0000785//chromatin;GO:0098687//chromosomal region	GO:0000977//RNA polymerase II regulatory region sequence-specific DNA binding;GO:0000982//transcription factor activity, RNA polymerase II core promoter proximal region sequence-specific binding;GO:0001104//RNA polymerase II transcription cofactor activity;GO:0008134//transcription factor binding;GO:0016811//hydrolase activity, acting on carbon-nitrogen (but not peptide) bonds, in linear amides;G…	GO:0003231//cardiac ventricle development;GO:0003339//regulation of mesenchymal to epithelial transition involved in metanephros morphogenesis;GO:0006357//regulation of transcription from RNA polymerase II promoter;GO:0007398//ectoderm development;GO:0007498//mesoderm development;GO:0008589//regulation of smoothened signaling pathway;GO:0009967//positive regulation of signal transduction;GO:00165…
miR-144-y	ncbi_103379350	-0.771429	CHST8	carbohydrate sulfotransferase 8 [Cynoglossus semilaevis]	Metabolism;Metabolism	Global and overview maps;Glycan biosynthesis and metabolism	ko01100//Metabolic pathways;ko00513//Various types of N-glycan biosynthesis	K09672;K09672	GO:0016020//membrane	GO:0019111//phenanthrol sulfotransferase activity	GO:0006029//proteoglycan metabolic process;GO:0009058//biosynthetic process;GO:0016485//protein processing;GO:0044699//single-organism process
miR-144-y	ncbi_103382117	-0.771429	Uts2r	urotensin-2 receptor-like [Cynoglossus semilaevis]	Environmental Information Processing	Signaling molecules and interaction	ko04080//Neuroactive ligand-receptor interaction	K04241	GO:0005768//endosome;GO:0031224//intrinsic component of membrane	GO:0004930//G-protein coupled receptor activity	GO:0001558//regulation of cell growth;GO:0003093//regulation of glomerular filtration;GO:0007166//cell surface receptor signaling pathway;GO:0008284//positive regulation of cell proliferation;GO:0010840//regulation of circadian sleep/wake cycle, wakefulness;GO:0019229//regulation of vasoconstriction;GO:0035809//regulation of urine volume;GO:0035813//regulation of renal sodium excretion;GO:0042221…
miR-144-y	ncbi_103383921	-0.985611	c3	complement C3-like [Cynoglossus semilaevis]	Environmental Information Processing;Human Diseases;Human Diseases;Human Diseases;Human Diseases;Human Diseases;Cellular Processes;Human Diseases;Human Diseases;Human Diseases;Human Diseases;Human Diseases;Organismal Systems;Human Diseases	Signaling molecules and interaction;Infectious diseases;Infectious diseases;Cancers;Infectious diseases;Infectious diseases;Transport and catabolism;Infectious diseases;Infectious diseases;Infectious diseases;Immune diseases;Infectious diseases;Immune system;Infectious diseases	ko04080//Neuroactive ligand-receptor interaction;ko05131//Shigellosis;ko05168//Herpes simplex infection;ko05203//Viral carcinogenesis;ko05167//Kaposi sarcoma-associated herpesvirus infection;ko05152//Tuberculosis;ko04145//Phagosome;ko05142//Chagas disease (American trypanosomiasis);ko05140//Leishmaniasis;ko05133//Pertussis;ko05322//Systemic lupus erythematosus;ko05134//Legionellosis;ko04610//Comp…	K03990;K03990;K03990;K03990;K03990;K03990;K03990;K03990;K03990;K03990;K03990;K03990;K03990;K03990	GO:0005576//extracellular region	-	GO:0006952//defense response;GO:0006956//complement activation;GO:0009792//embryo development ending in birth or egg hatching
miR-144-y	ncbi_103384484	-0.828571	Hes5	transcription factor HES-5-like [Cynoglossus semilaevis]	Human Diseases;Human Diseases;Human Diseases;Environmental Information Processing	Cancers;Infectious diseases;Cancers;Signal transduction	ko05200//Pathways in cancer;ko05165//Human papillomavirus infection;ko05224//Breast cancer;ko04330//Notch signaling pathway	K06055;K06055;K06055;K06055	GO:0043231//intracellular membrane-bounded organelle	GO:0005515//protein binding	GO:0007409//axonogenesis;GO:0010468//regulation of gene expression;GO:0034645//cellular macromolecule biosynthetic process
miR-144-y	ncbi_103385246	-0.771429	--	proteoglycan 4-like isoform X1 [Echeneis naucrates]	-	-	-	-	-	-	-
miR-144-y	ncbi_103386062	-0.885714	GPR25	probable G-protein coupled receptor 25 [Cynoglossus semilaevis]	-	-	-	-	GO:0016020//membrane;GO:0044464//cell part	GO:0008528//G-protein coupled peptide receptor activity	GO:0001667//ameboidal-type cell migration;GO:0001944//vasculature development;GO:0007186//G-protein coupled receptor signaling pathway;GO:0007369//gastrulation;GO:0014706//striated muscle tissue development;GO:0048646//anatomical structure formation involved in morphogenesis
miR-144-y	ncbi_103386297	-0.885714	Klhdc8a	-	-	-	-	-	-	-	-
miR-144-y	ncbi_103386715	-0.714286	EYA2	-	-	-	-	-	-	-	-
miR-144-y	ncbi_103386790	-0.840668	NWD2	NACHT and WD repeat domain-containing protein 2 [Cynoglossus semilaevis]	-	-	-	-	-	-	-
miR-144-y	ncbi_103391247	-0.771429	GPX3	glutathione peroxidase 3 [Cynoglossus semilaevis]	Metabolism;Human Diseases;Organismal Systems;Human Diseases;Metabolism;Metabolism	Global and overview maps;Neurodegenerative diseases;Endocrine system;Neurodegenerative diseases;Metabolism of other amino acids;Lipid metabolism	ko01100//Metabolic pathways;ko05016//Huntington disease;ko04918//Thyroid hormone synthesis;ko05014//Amyotrophic lateral sclerosis (ALS);ko00480//Glutathione metabolism;ko00590//Arachidonic acid metabolism	K00432;K00432;K00432;K00432;K00432;K00432	GO:0005886//plasma membrane;GO:0031988//membrane-bounded vesicle;GO:0044421//extracellular region part	GO:0004601//peroxidase activity;GO:0005515//protein binding	GO:0006979//response to oxidative stress;GO:0010033//response to organic substance;GO:0042743//hydrogen peroxide metabolic process;GO:0044710//single-organism metabolic process;GO:0051260//protein homooligomerization
miR-144-y	ncbi_103394371	-1	GIPC3	PDZ domain-containing protein GIPC3 [Cynoglossus semilaevis]	-	-	-	-	GO:0016023//cytoplasmic, membrane-bounded vesicle;GO:0030425//dendrite;GO:0031090//organelle membrane;GO:0044309//neuron spine	GO:0004702//receptor signaling protein serine/threonine kinase activity;GO:0008092//cytoskeletal protein binding;GO:0019904//protein domain specific binding;GO:0046983//protein dimerization activity	GO:0006464//cellular protein modification process;GO:0006835//dicarboxylic acid transport;GO:0006886//intracellular protein transport;GO:0010608//posttranscriptional regulation of gene expression;GO:0010631//epithelial cell migration;GO:0017015//regulation of transforming growth factor beta receptor signaling pathway;GO:0031330//negative regulation of cellular catabolic process;GO:0032465//regula…
miR-144-y	ncbi_103395738	-0.771429	B3GNT3	N-acetyllactosaminide beta-1,3-N-acetylglucosaminyltransferase 3-like [Cynoglossus semilaevis]	Metabolism;Metabolism	Global and overview maps;Glycan biosynthesis and metabolism	ko01100//Metabolic pathways;ko00601//Glycosphingolipid biosynthesis - lacto and neolacto series	K07970;K07970	GO:0016021//integral component of membrane;GO:0031090//organelle membrane;GO:0043231//intracellular membrane-bounded organelle	GO:0008375//acetylglucosaminyltransferase activity	GO:0006024//glycosaminoglycan biosynthetic process;GO:0006493//protein O-linked glycosylation;GO:0006790//sulfur compound metabolic process;GO:0051704//multi-organism process
miR-144-y	ncbi_103395981	-0.885714	--	fibronectin type III domain-containing protein 7-like [Cynoglossus semilaevis]	-	-	-	-	-	-	-
miR-144-y	ncbi_103397036	-0.771429	UBE2G1	ubiquitin-conjugating enzyme E2 G1 [Larimichthys crocea]	Genetic Information Processing;Genetic Information Processing;Human Diseases	Folding, sorting and degradation;Folding, sorting and degradation;Neurodegenerative diseases	ko04141//Protein processing in endoplasmic reticulum;ko04120//Ubiquitin mediated proteolysis;ko05012//Parkinson disease	K10575;K10575;K10575	-	-	-
miR-144-y	ncbi_103397355	-0.714286	--	C-X-C motif chemokine 10-like [Cynoglossus semilaevis]	Environmental Information Processing;Human Diseases;Organismal Systems;Human Diseases;Human Diseases;Environmental Information Processing;Organismal Systems;Organismal Systems;Environmental Information Processing;Organismal Systems;Organismal Systems	Signaling molecules and interaction;Infectious diseases;Immune system;Infectious diseases;Infectious diseases;Signal transduction;Immune system;Immune system;Signaling molecules and interaction;Immune system;Immune system	ko04060//Cytokine-cytokine receptor interaction;ko05169//Epstein-Barr virus infection;ko04062//Chemokine signaling pathway;ko05160//Hepatitis C;ko05164//Influenza A;ko04668//TNF signaling pathway;ko04620//Toll-like receptor signaling pathway;ko04657//IL-17 signaling pathway;ko04061//Viral protein interaction with cytokine and cytokine receptor;ko04622//RIG-I-like receptor signaling pathway;ko0462…	K12671;K12671;K12671;K12671;K12671;K12671;K12671;K12671;K12671;K12671;K12671	-	-	GO:0050896//response to stimulus
miR-144-y	ncbi_103397993	-0.942857	Gramd2b	GRAM domain-containing protein 2B [Cynoglossus semilaevis]	-	-	-	-	-	-	-
miR-144-y	ncbi_103398682	-0.942857	--	neuronal acetylcholine receptor subunit alpha-2-like [Chanos chanos]	-	-	-	-	-	-	-
miR-144-z	MSTRG.4014	-0.885714	STRCP1	stereocilin-like [Seriola lalandi dorsalis]	-	-	-	-	GO:0005929//cilium;GO:0032421//stereocilium bundle	-	GO:0050877//neurological system process
miR-144-z	ncbi_103386303	-0.714286	drd5	D(1B) dopamine receptor-like [Cynoglossus semilaevis]	Environmental Information Processing;Environmental Information Processing;Environmental Information Processing;Organismal Systems	Signaling molecules and interaction;Signal transduction;Signal transduction;Nervous system	ko04080//Neuroactive ligand-receptor interaction;ko04024//cAMP signaling pathway;ko04020//Calcium signaling pathway;ko04728//Dopaminergic synapse	K05840;K05840;K05840;K05840	-	-	-
miR-144-z	ncbi_103386788	-0.927634	krt8	intermediate filament protein ON3-like [Cynoglossus semilaevis]	-	-	-	-	GO:0005882//intermediate filament;GO:0031981//nuclear lumen	-	GO:0042246//tissue regeneration;GO:0050953//sensory perception of light stimulus
miR-144-z	ncbi_103391247	-0.714286	GPX3	glutathione peroxidase 3 [Cynoglossus semilaevis]	Metabolism;Human Diseases;Organismal Systems;Human Diseases;Metabolism;Metabolism	Global and overview maps;Neurodegenerative diseases;Endocrine system;Neurodegenerative diseases;Metabolism of other amino acids;Lipid metabolism	ko01100//Metabolic pathways;ko05016//Huntington disease;ko04918//Thyroid hormone synthesis;ko05014//Amyotrophic lateral sclerosis (ALS);ko00480//Glutathione metabolism;ko00590//Arachidonic acid metabolism	K00432;K00432;K00432;K00432;K00432;K00432	GO:0005886//plasma membrane;GO:0031988//membrane-bounded vesicle;GO:0044421//extracellular region part	GO:0004601//peroxidase activity;GO:0005515//protein binding	GO:0006979//response to oxidative stress;GO:0010033//response to organic substance;GO:0042743//hydrogen peroxide metabolic process;GO:0044710//single-organism metabolic process;GO:0051260//protein homooligomerization
miR-144-z	ncbi_103393181	-0.771429	caprin2	-	-	-	-	-	-	-	-
miR-152-y	MSTRG.4014	-1	STRCP1	stereocilin-like [Seriola lalandi dorsalis]	-	-	-	-	GO:0005929//cilium;GO:0032421//stereocilium bundle	-	GO:0050877//neurological system process
miR-152-y	ncbi_103377184	-0.942857	slc7a14a	probable cationic amino acid transporter [Cynoglossus semilaevis]	-	-	-	-	-	-	-
miR-152-y	ncbi_103378725	-0.714286	GCH1	GTP cyclohydrolase 1 [Cynoglossus semilaevis]	Metabolism;Metabolism	Global and overview maps;Metabolism of cofactors and vitamins	ko01100//Metabolic pathways;ko00790//Folate biosynthesis	K01495;K01495	-	-	-
miR-152-y	ncbi_103378888	-0.771429	rhcg2	ammonium transporter Rh type C 2 [Cynoglossus semilaevis]	-	-	-	-	GO:0005886//plasma membrane;GO:0016021//integral component of membrane;GO:0031988//membrane-bounded vesicle	GO:0008092//cytoskeletal protein binding;GO:0015077//monovalent inorganic cation transmembrane transporter activity	GO:0015696//ammonium transport;GO:0030001//metal ion transport;GO:0055067//monovalent inorganic cation homeostasis;GO:0072505//divalent inorganic anion homeostasis
miR-152-y	ncbi_103380536	-0.942857	nr2c1-b	nuclear receptor subfamily 2 group C member 1 [Cynoglossus semilaevis]	-	-	-	-	GO:0016604//nuclear body	GO:0000981//RNA polymerase II transcription factor activity, sequence-specific DNA binding;GO:0003677//DNA binding;GO:0019899//enzyme binding;GO:0038023//signaling receptor activity;GO:0046914//transition metal ion binding;GO:0046983//protein dimerization activity	GO:0000003//reproduction;GO:0006357//regulation of transcription from RNA polymerase II promoter;GO:0007275//multicellular organism development;GO:0009755//hormone-mediated signaling pathway;GO:0009967//positive regulation of signal transduction;GO:0048856//anatomical structure development
miR-152-y	ncbi_103382117	-0.714286	Uts2r	urotensin-2 receptor-like [Cynoglossus semilaevis]	Environmental Information Processing	Signaling molecules and interaction	ko04080//Neuroactive ligand-receptor interaction	K04241	GO:0005768//endosome;GO:0031224//intrinsic component of membrane	GO:0004930//G-protein coupled receptor activity	GO:0001558//regulation of cell growth;GO:0003093//regulation of glomerular filtration;GO:0007166//cell surface receptor signaling pathway;GO:0008284//positive regulation of cell proliferation;GO:0010840//regulation of circadian sleep/wake cycle, wakefulness;GO:0019229//regulation of vasoconstriction;GO:0035809//regulation of urine volume;GO:0035813//regulation of renal sodium excretion;GO:0042221…
miR-152-y	ncbi_103383682	-0.706188	nachra9	neuronal acetylcholine receptor subunit alpha-9 isoform X1 [Cynoglossus semilaevis]	Environmental Information Processing	Signaling molecules and interaction	ko04080//Neuroactive ligand-receptor interaction	K04810	GO:0031224//intrinsic component of membrane;GO:0097060//synaptic membrane	GO:0015276//ligand-gated ion channel activity	GO:0006812//cation transport;GO:0048598//embryonic morphogenesis;GO:0050877//neurological system process;GO:0051480//regulation of cytosolic calcium ion concentration
miR-152-y	ncbi_103383921	-0.898645	c3	complement C3-like [Cynoglossus semilaevis]	Environmental Information Processing;Human Diseases;Human Diseases;Human Diseases;Human Diseases;Human Diseases;Cellular Processes;Human Diseases;Human Diseases;Human Diseases;Human Diseases;Human Diseases;Organismal Systems;Human Diseases	Signaling molecules and interaction;Infectious diseases;Infectious diseases;Cancers;Infectious diseases;Infectious diseases;Transport and catabolism;Infectious diseases;Infectious diseases;Infectious diseases;Immune diseases;Infectious diseases;Immune system;Infectious diseases	ko04080//Neuroactive ligand-receptor interaction;ko05131//Shigellosis;ko05168//Herpes simplex infection;ko05203//Viral carcinogenesis;ko05167//Kaposi sarcoma-associated herpesvirus infection;ko05152//Tuberculosis;ko04145//Phagosome;ko05142//Chagas disease (American trypanosomiasis);ko05140//Leishmaniasis;ko05133//Pertussis;ko05322//Systemic lupus erythematosus;ko05134//Legionellosis;ko04610//Comp…	K03990;K03990;K03990;K03990;K03990;K03990;K03990;K03990;K03990;K03990;K03990;K03990;K03990;K03990	GO:0005576//extracellular region	-	GO:0006952//defense response;GO:0006956//complement activation;GO:0009792//embryo development ending in birth or egg hatching
miR-152-y	ncbi_103385841	-0.985611	CELSR2	cadherin EGF LAG seven-pass G-type receptor 2 [Cynoglossus semilaevis]	-	-	-	-	GO:0031224//intrinsic component of membrane;GO:0044424//intracellular part	GO:0004888//transmembrane signaling receptor activity;GO:0046872//metal ion binding	GO:0007018//microtubule-based movement;GO:0007166//cell surface receptor signaling pathway;GO:0007420//brain development;GO:0007589//body fluid secretion;GO:0008104//protein localization;GO:0009952//anterior/posterior pattern specification;GO:0010468//regulation of gene expression;GO:0010927//cellular component assembly involved in morphogenesis;GO:0016477//cell migration;GO:0030155//regulation o…
miR-152-y	ncbi_103386297	-0.942857	Klhdc8a	-	-	-	-	-	-	-	-
miR-152-y	ncbi_103386549	-0.927634	Kcna3	potassium voltage-gated channel subfamily A member 10-like [Cynoglossus semilaevis]	-	-	-	-	-	-	-
miR-152-y	ncbi_103386715	-0.771429	EYA2	-	-	-	-	-	-	-	-
miR-152-y	ncbi_103388272	-0.714286	Uts2r	urotensin-2 receptor-like [Cynoglossus semilaevis]	Environmental Information Processing	Signaling molecules and interaction	ko04080//Neuroactive ligand-receptor interaction	K04241	-	-	GO:0044699//single-organism process;GO:0065007//biological regulation
miR-152-y	ncbi_103388973	-0.942857	--	PREDICTED: testis development-related protein-like [Paralichthys olivaceus]	-	-	-	-	-	-	-
miR-152-y	ncbi_103389126	-1	Kcnn2	small conductance calcium-activated potassium channel protein 2 [Cynoglossus semilaevis]	Organismal Systems;Organismal Systems;Organismal Systems;Organismal Systems	Nervous system;Endocrine system;Endocrine system;Digestive system	ko04726//Serotonergic synapse;ko04911//Insulin secretion;ko04929//GnRH secretion;ko04976//Bile secretion	K04943;K04943;K04943;K04943	-	-	-
miR-152-y	ncbi_103389737	-0.828571	plcd4	1-phosphatidylinositol 4,5-bisphosphate phosphodiesterase delta-4-like isoform X1 [Cynoglossus semilaevis]	Metabolism;Environmental Information Processing;Human Diseases;Organismal Systems;Human Diseases;Environmental Information Processing;Metabolism	Global and overview maps;Signal transduction;Infectious diseases;Endocrine system;Endocrine and metabolic diseases;Signal transduction;Carbohydrate metabolism	ko01100//Metabolic pathways;ko04020//Calcium signaling pathway;ko05131//Shigellosis;ko04919//Thyroid hormone signaling pathway;ko04933//AGE-RAGE signaling pathway in diabetic complications;ko04070//Phosphatidylinositol signaling system;ko00562//Inositol phosphate metabolism	K05857;K05857;K05857;K05857;K05857;K05857;K05857	GO:0043231//intracellular membrane-bounded organelle	GO:0004620//phospholipase activity;GO:0042578//phosphoric ester hydrolase activity;GO:0046872//metal ion binding;GO:0060089//molecular transducer activity	GO:0006650//glycerophospholipid metabolic process;GO:0007165//signal transduction;GO:0007338//single fertilization
miR-152-y	ncbi_103390832	-0.942857	Abca1	ATP-binding cassette sub-family A member 1-like isoform X1 [Cynoglossus semilaevis]	Organismal Systems;Environmental Information Processing;Organismal Systems	Digestive system;Membrane transport;Digestive system	ko04979//Cholesterol metabolism;ko02010//ABC transporters;ko04975//Fat digestion and absorption	K05641;K05641;K05641	-	-	-
miR-152-y	ncbi_103393278	-0.942857	MYO15A	-	-	-	-	-	-	-	-
miR-152-y	ncbi_103394244	-0.771429	--	receptor-transporting protein 3-like [Cynoglossus semilaevis]	-	-	-	-	GO:0044464//cell part	GO:0005488//binding	GO:0034613//cellular protein localization;GO:0045184//establishment of protein localization;GO:1902578//single-organism localization
miR-152-y	ncbi_103395866	-0.840668	OCLN	occludin-like isoform X1 [Cynoglossus semilaevis]	Human Diseases;Cellular Processes;Environmental Information Processing;Human Diseases;Organismal Systems	Infectious diseases;Cellular community - eukaryotes;Signaling molecules and interaction;Infectious diseases;Immune system	ko05130//Pathogenic Escherichia coli infection;ko04530//Tight junction;ko04514//Cell adhesion molecules (CAMs);ko05160//Hepatitis C;ko04670//Leukocyte transendothelial migration	K06088;K06088;K06088;K06088;K06088	GO:0005886//plasma membrane;GO:0005911//cell-cell junction;GO:0031224//intrinsic component of membrane;GO:0031410//cytoplasmic vesicle	GO:0005515//protein binding	GO:0012501//programmed cell death;GO:0022607//cellular component assembly;GO:0045216//cell-cell junction organization
miR-152-y	ncbi_103396982	-0.771429	si:dkey-46a10.3	UPF0600 protein C5orf51 homolog [Cynoglossus semilaevis]	-	-	-	-	-	-	-
miR-152-y	ncbi_103399314	-0.828571	mettl11b	alpha N-terminal protein methyltransferase 1B [Cynoglossus semilaevis]	-	-	-	-	-	-	-
miR-152-z	MSTRG.4014	-1	STRCP1	stereocilin-like [Seriola lalandi dorsalis]	-	-	-	-	GO:0005929//cilium;GO:0032421//stereocilium bundle	-	GO:0050877//neurological system process
miR-152-z	ncbi_103377184	-0.942857	slc7a14a	probable cationic amino acid transporter [Cynoglossus semilaevis]	-	-	-	-	-	-	-
miR-152-z	ncbi_103378725	-0.714286	GCH1	GTP cyclohydrolase 1 [Cynoglossus semilaevis]	Metabolism;Metabolism	Global and overview maps;Metabolism of cofactors and vitamins	ko01100//Metabolic pathways;ko00790//Folate biosynthesis	K01495;K01495	-	-	-
miR-152-z	ncbi_103378888	-0.771429	rhcg2	ammonium transporter Rh type C 2 [Cynoglossus semilaevis]	-	-	-	-	GO:0005886//plasma membrane;GO:0016021//integral component of membrane;GO:0031988//membrane-bounded vesicle	GO:0008092//cytoskeletal protein binding;GO:0015077//monovalent inorganic cation transmembrane transporter activity	GO:0015696//ammonium transport;GO:0030001//metal ion transport;GO:0055067//monovalent inorganic cation homeostasis;GO:0072505//divalent inorganic anion homeostasis
miR-152-z	ncbi_103380536	-0.942857	nr2c1-b	nuclear receptor subfamily 2 group C member 1 [Cynoglossus semilaevis]	-	-	-	-	GO:0016604//nuclear body	GO:0000981//RNA polymerase II transcription factor activity, sequence-specific DNA binding;GO:0003677//DNA binding;GO:0019899//enzyme binding;GO:0038023//signaling receptor activity;GO:0046914//transition metal ion binding;GO:0046983//protein dimerization activity	GO:0000003//reproduction;GO:0006357//regulation of transcription from RNA polymerase II promoter;GO:0007275//multicellular organism development;GO:0009755//hormone-mediated signaling pathway;GO:0009967//positive regulation of signal transduction;GO:0048856//anatomical structure development
miR-152-z	ncbi_103382117	-0.714286	Uts2r	urotensin-2 receptor-like [Cynoglossus semilaevis]	Environmental Information Processing	Signaling molecules and interaction	ko04080//Neuroactive ligand-receptor interaction	K04241	GO:0005768//endosome;GO:0031224//intrinsic component of membrane	GO:0004930//G-protein coupled receptor activity	GO:0001558//regulation of cell growth;GO:0003093//regulation of glomerular filtration;GO:0007166//cell surface receptor signaling pathway;GO:0008284//positive regulation of cell proliferation;GO:0010840//regulation of circadian sleep/wake cycle, wakefulness;GO:0019229//regulation of vasoconstriction;GO:0035809//regulation of urine volume;GO:0035813//regulation of renal sodium excretion;GO:0042221…
miR-152-z	ncbi_103383682	-0.706188	nachra9	neuronal acetylcholine receptor subunit alpha-9 isoform X1 [Cynoglossus semilaevis]	Environmental Information Processing	Signaling molecules and interaction	ko04080//Neuroactive ligand-receptor interaction	K04810	GO:0031224//intrinsic component of membrane;GO:0097060//synaptic membrane	GO:0015276//ligand-gated ion channel activity	GO:0006812//cation transport;GO:0048598//embryonic morphogenesis;GO:0050877//neurological system process;GO:0051480//regulation of cytosolic calcium ion concentration
miR-152-z	ncbi_103383921	-0.898645	c3	complement C3-like [Cynoglossus semilaevis]	Environmental Information Processing;Human Diseases;Human Diseases;Human Diseases;Human Diseases;Human Diseases;Cellular Processes;Human Diseases;Human Diseases;Human Diseases;Human Diseases;Human Diseases;Organismal Systems;Human Diseases	Signaling molecules and interaction;Infectious diseases;Infectious diseases;Cancers;Infectious diseases;Infectious diseases;Transport and catabolism;Infectious diseases;Infectious diseases;Infectious diseases;Immune diseases;Infectious diseases;Immune system;Infectious diseases	ko04080//Neuroactive ligand-receptor interaction;ko05131//Shigellosis;ko05168//Herpes simplex infection;ko05203//Viral carcinogenesis;ko05167//Kaposi sarcoma-associated herpesvirus infection;ko05152//Tuberculosis;ko04145//Phagosome;ko05142//Chagas disease (American trypanosomiasis);ko05140//Leishmaniasis;ko05133//Pertussis;ko05322//Systemic lupus erythematosus;ko05134//Legionellosis;ko04610//Comp…	K03990;K03990;K03990;K03990;K03990;K03990;K03990;K03990;K03990;K03990;K03990;K03990;K03990;K03990	GO:0005576//extracellular region	-	GO:0006952//defense response;GO:0006956//complement activation;GO:0009792//embryo development ending in birth or egg hatching
miR-152-z	ncbi_103385841	-0.985611	CELSR2	cadherin EGF LAG seven-pass G-type receptor 2 [Cynoglossus semilaevis]	-	-	-	-	GO:0031224//intrinsic component of membrane;GO:0044424//intracellular part	GO:0004888//transmembrane signaling receptor activity;GO:0046872//metal ion binding	GO:0007018//microtubule-based movement;GO:0007166//cell surface receptor signaling pathway;GO:0007420//brain development;GO:0007589//body fluid secretion;GO:0008104//protein localization;GO:0009952//anterior/posterior pattern specification;GO:0010468//regulation of gene expression;GO:0010927//cellular component assembly involved in morphogenesis;GO:0016477//cell migration;GO:0030155//regulation o…
miR-152-z	ncbi_103386297	-0.942857	Klhdc8a	-	-	-	-	-	-	-	-
miR-152-z	ncbi_103386549	-0.927634	Kcna3	potassium voltage-gated channel subfamily A member 10-like [Cynoglossus semilaevis]	-	-	-	-	-	-	-
miR-152-z	ncbi_103386715	-0.771429	EYA2	-	-	-	-	-	-	-	-
miR-152-z	ncbi_103388272	-0.714286	Uts2r	urotensin-2 receptor-like [Cynoglossus semilaevis]	Environmental Information Processing	Signaling molecules and interaction	ko04080//Neuroactive ligand-receptor interaction	K04241	-	-	GO:0044699//single-organism process;GO:0065007//biological regulation
miR-152-z	ncbi_103388973	-0.942857	--	PREDICTED: testis development-related protein-like [Paralichthys olivaceus]	-	-	-	-	-	-	-
miR-152-z	ncbi_103389126	-1	Kcnn2	small conductance calcium-activated potassium channel protein 2 [Cynoglossus semilaevis]	Organismal Systems;Organismal Systems;Organismal Systems;Organismal Systems	Nervous system;Endocrine system;Endocrine system;Digestive system	ko04726//Serotonergic synapse;ko04911//Insulin secretion;ko04929//GnRH secretion;ko04976//Bile secretion	K04943;K04943;K04943;K04943	-	-	-
miR-152-z	ncbi_103389737	-0.828571	plcd4	1-phosphatidylinositol 4,5-bisphosphate phosphodiesterase delta-4-like isoform X1 [Cynoglossus semilaevis]	Metabolism;Environmental Information Processing;Human Diseases;Organismal Systems;Human Diseases;Environmental Information Processing;Metabolism	Global and overview maps;Signal transduction;Infectious diseases;Endocrine system;Endocrine and metabolic diseases;Signal transduction;Carbohydrate metabolism	ko01100//Metabolic pathways;ko04020//Calcium signaling pathway;ko05131//Shigellosis;ko04919//Thyroid hormone signaling pathway;ko04933//AGE-RAGE signaling pathway in diabetic complications;ko04070//Phosphatidylinositol signaling system;ko00562//Inositol phosphate metabolism	K05857;K05857;K05857;K05857;K05857;K05857;K05857	GO:0043231//intracellular membrane-bounded organelle	GO:0004620//phospholipase activity;GO:0042578//phosphoric ester hydrolase activity;GO:0046872//metal ion binding;GO:0060089//molecular transducer activity	GO:0006650//glycerophospholipid metabolic process;GO:0007165//signal transduction;GO:0007338//single fertilization
miR-152-z	ncbi_103390832	-0.942857	Abca1	ATP-binding cassette sub-family A member 1-like isoform X1 [Cynoglossus semilaevis]	Organismal Systems;Environmental Information Processing;Organismal Systems	Digestive system;Membrane transport;Digestive system	ko04979//Cholesterol metabolism;ko02010//ABC transporters;ko04975//Fat digestion and absorption	K05641;K05641;K05641	-	-	-
miR-152-z	ncbi_103393278	-0.942857	MYO15A	-	-	-	-	-	-	-	-
miR-152-z	ncbi_103394244	-0.771429	--	receptor-transporting protein 3-like [Cynoglossus semilaevis]	-	-	-	-	GO:0044464//cell part	GO:0005488//binding	GO:0034613//cellular protein localization;GO:0045184//establishment of protein localization;GO:1902578//single-organism localization
miR-152-z	ncbi_103395866	-0.840668	OCLN	occludin-like isoform X1 [Cynoglossus semilaevis]	Human Diseases;Cellular Processes;Environmental Information Processing;Human Diseases;Organismal Systems	Infectious diseases;Cellular community - eukaryotes;Signaling molecules and interaction;Infectious diseases;Immune system	ko05130//Pathogenic Escherichia coli infection;ko04530//Tight junction;ko04514//Cell adhesion molecules (CAMs);ko05160//Hepatitis C;ko04670//Leukocyte transendothelial migration	K06088;K06088;K06088;K06088;K06088	GO:0005886//plasma membrane;GO:0005911//cell-cell junction;GO:0031224//intrinsic component of membrane;GO:0031410//cytoplasmic vesicle	GO:0005515//protein binding	GO:0012501//programmed cell death;GO:0022607//cellular component assembly;GO:0045216//cell-cell junction organization
miR-152-z	ncbi_103396982	-0.771429	si:dkey-46a10.3	UPF0600 protein C5orf51 homolog [Cynoglossus semilaevis]	-	-	-	-	-	-	-
miR-152-z	ncbi_103399314	-0.828571	mettl11b	alpha N-terminal protein methyltransferase 1B [Cynoglossus semilaevis]	-	-	-	-	-	-	-
miR-154-z	ncbi_103376869	-0.811679	HECW1	E3 ubiquitin-protein ligase HECW1 [Cynoglossus semilaevis]	-	-	-	-	-	-	-
miR-154-z	ncbi_103379762	-0.705882	ANPEP	aminopeptidase N-like [Cynoglossus semilaevis]	Metabolism;Organismal Systems;Metabolism;Organismal Systems	Global and overview maps;Immune system;Metabolism of other amino acids;Endocrine system	ko01100//Metabolic pathways;ko04640//Hematopoietic cell lineage;ko00480//Glutathione metabolism;ko04614//Renin-angiotensin system	K11140;K11140;K11140;K11140	GO:0005774//vacuolar membrane;GO:0016021//integral component of membrane;GO:0031988//membrane-bounded vesicle;GO:0043233//organelle lumen;GO:0044421//extracellular region part;GO:0044459//plasma membrane part	GO:0008238//exopeptidase activity;GO:0033218//amide binding;GO:0046872//metal ion binding;GO:0060089//molecular transducer activity	GO:0016486//peptide hormone processing;GO:0035813//regulation of renal sodium excretion;GO:0044767//single-organism developmental process
miR-154-z	ncbi_103385890	-0.840668	--	pollen-specific leucine-rich repeat extensin-like protein 1 [Acanthochromis polyacanthus]	-	-	-	-	-	-	-
miR-154-z	ncbi_103386349	-0.753702	Epb41l1	band 4.1-like protein 1 isoform X4 [Cynoglossus semilaevis]	-	-	-	-	-	-	-
miR-154-z	ncbi_103388126	-0.985611	SIGLEC15	sialic acid-binding Ig-like lectin 15 isoform X1 [Cynoglossus semilaevis]	-	-	-	-	GO:0016020//membrane	-	GO:0002376//immune system process;GO:0044707//single-multicellular organism process;GO:0044763//single-organism cellular process;GO:0050794//regulation of cellular process;GO:0050896//response to stimulus
miR-154-z	ncbi_103388957	-0.927634	BRD2	-	-	-	-	-	-	-	-
miR-154-z	ncbi_103396682	-0.811679	GNAL	guanine nucleotide-binding protein G(olf) subunit alpha isoform X1 [Cynoglossus semilaevis]	Environmental Information Processing;Organismal Systems;Human Diseases;Human Diseases;Organismal Systems;Human Diseases	Signal transduction;Nervous system;Neurodegenerative diseases;Infectious diseases;Sensory system;Infectious diseases	ko04020//Calcium signaling pathway;ko04728//Dopaminergic synapse;ko05012//Parkinson disease;ko05142//Chagas disease (American trypanosomiasis);ko04740//Olfactory transduction;ko05146//Amoebiasis	K04633;K04633;K04633;K04633;K04633;K04633	-	-	-
miR-154-z	ncbi_103398463	-0.940403	Apc2	adenomatous polyposis coli protein 2 [Cynoglossus semilaevis]	Human Diseases;Human Diseases;Human Diseases;Cellular Processes;Human Diseases;Human Diseases;Environmental Information Processing;Human Diseases;Human Diseases;Environmental Information Processing;Human Diseases;Cellular Processes;Human Diseases;Human Diseases;Human Diseases	Cancers;Neurodegenerative diseases;Infectious diseases;Cell motility;Cancers;Endocrine and metabolic diseases;Signal transduction;Cancers;Cancers;Signal transduction;Cancers;Cellular community - eukaryotes;Cancers;Cancers;Cancers	ko05200//Pathways in cancer;ko05010//Alzheimer disease;ko05165//Human papillomavirus infection;ko04810//Regulation of actin cytoskeleton;ko05206//MicroRNAs in cancer;ko04934//Cushing syndrome;ko04310//Wnt signaling pathway;ko05224//Breast cancer;ko05225//Hepatocellular carcinoma;ko04390//Hippo signaling pathway;ko05226//Gastric cancer;ko04550//Signaling pathways regulating pluripotency of stem ce…	K02085;K02085;K02085;K02085;K02085;K02085;K02085;K02085;K02085;K02085;K02085;K02085;K02085;K02085;K02085	GO:0005874//microtubule;GO:0015629//actin cytoskeleton;GO:0031253//cell projection membrane;GO:0043231//intracellular membrane-bounded organelle;GO:0044444//cytoplasmic part	GO:0005515//protein binding	GO:0030178//negative regulation of Wnt signaling pathway;GO:0035412//regulation of catenin import into nucleus
miR-154-z	ncbi_112487466	-0.753702	HHIP	hedgehog-interacting protein-like [Cynoglossus semilaevis]	Human Diseases;Environmental Information Processing;Human Diseases;Environmental Information Processing	Cancers;Signal transduction;Cancers;Signal transduction	ko05200//Pathways in cancer;ko04024//cAMP signaling pathway;ko05217//Basal cell carcinoma;ko04340//Hedgehog signaling pathway	K06231;K06231;K06231;K06231	-	-	-
miR-16-y	ncbi_103376869	-0.758971	HECW1	E3 ubiquitin-protein ligase HECW1 [Cynoglossus semilaevis]	-	-	-	-	-	-	-
miR-16-y	ncbi_103379273	-0.880406	scube2	-	-	-	-	-	-	-	-
miR-16-y	ncbi_103379762	-0.739249	ANPEP	aminopeptidase N-like [Cynoglossus semilaevis]	Metabolism;Organismal Systems;Metabolism;Organismal Systems	Global and overview maps;Immune system;Metabolism of other amino acids;Endocrine system	ko01100//Metabolic pathways;ko04640//Hematopoietic cell lineage;ko00480//Glutathione metabolism;ko04614//Renin-angiotensin system	K11140;K11140;K11140;K11140	GO:0005774//vacuolar membrane;GO:0016021//integral component of membrane;GO:0031988//membrane-bounded vesicle;GO:0043233//organelle lumen;GO:0044421//extracellular region part;GO:0044459//plasma membrane part	GO:0008238//exopeptidase activity;GO:0033218//amide binding;GO:0046872//metal ion binding;GO:0060089//molecular transducer activity	GO:0016486//peptide hormone processing;GO:0035813//regulation of renal sodium excretion;GO:0044767//single-organism developmental process
miR-16-y	ncbi_103380398	-0.941124	--	-	-	-	-	-	-	-	-
miR-16-y	ncbi_103380604	-0.758971	gja1	gap junction alpha-1 protein [Cynoglossus semilaevis]	Human Diseases;Human Diseases;Cellular Processes	Infectious diseases;Cardiovascular diseases;Cellular community - eukaryotes	ko05131//Shigellosis;ko05412//Arrhythmogenic right ventricular cardiomyopathy (ARVC);ko04540//Gap junction	K07372;K07372;K07372	GO:0000139//Golgi membrane;GO:0000323//lytic vacuole;GO:0005770//late endosome;GO:0005913//cell-cell adherens junction;GO:0005924//cell-substrate adherens junction;GO:0016021//integral component of membrane;GO:0031966//mitochondrial membrane;GO:0031988//membrane-bounded vesicle;GO:0043232//intracellular non-membrane-bounded organelle;GO:0043234//protein complex;GO:0044291//cell-cell contact zone;…	GO:0015631//tubulin binding;GO:0019904//protein domain specific binding;GO:0022836//gated channel activity;GO:0022891//substrate-specific transmembrane transporter activity;GO:0060089//molecular transducer activity;GO:1903763//gap junction channel activity involved in cell communication by electrical coupling	GO:0001568//blood vessel development;GO:0001662//behavioral fear response;GO:0001837//epithelial to mesenchymal transition;GO:0001936//regulation of endothelial cell proliferation;GO:0003093//regulation of glomerular filtration;GO:0003143//embryonic heart tube morphogenesis;GO:0003254//regulation of membrane depolarization;GO:0006461//protein complex assembly;GO:0006954//inflammatory response;GO:…
miR-16-y	ncbi_103380909	-0.941124	RHOB	-	Human Diseases	Infectious diseases	ko05132//Salmonella infection	K07856	-	-	-
miR-16-y	ncbi_103383560	-0.880406	RIN3	ras and Rab interactor 3-like isoform X1 [Cynoglossus semilaevis]	-	-	-	-	GO:0005768//endosome;GO:0031982//vesicle	GO:0005088//Ras guanyl-nucleotide exchange factor activity;GO:0017016//Ras GTPase binding	GO:0016192//vesicle-mediated transport;GO:0043087//regulation of GTPase activity
miR-16-y	ncbi_103384811	-0.880406	GPR61	-	-	-	-	-	-	-	-
miR-16-y	ncbi_103386646	-0.880406	Chd5	LOW QUALITY PROTEIN: chromodomain-helicase-DNA-binding protein 5 [Cynoglossus semilaevis]	-	-	-	-	GO:0000118//histone deacetylase complex;GO:0000785//chromatin	GO:0003676//nucleic acid binding;GO:0015631//tubulin binding;GO:0019899//enzyme binding;GO:0032550//purine ribonucleoside binding;GO:0035064//methylated histone binding;GO:0042623//ATPase activity, coupled;GO:0046914//transition metal ion binding	GO:0006357//regulation of transcription from RNA polymerase II promoter;GO:0006461//protein complex assembly;GO:0008283//cell proliferation;GO:0016573//histone acetylation;GO:0021953//central nervous system neuron differentiation;GO:0043486//histone exchange;GO:0048232//male gamete generation;GO:0070734//histone H3-K27 methylation;GO:1901796//regulation of signal transduction by p53 class mediator
miR-16-y	ncbi_103388636	-0.831655	spire1	-	-	-	-	-	-	-	-
miR-16-y	ncbi_103388793	-0.758971	Trim14	nuclear factor 7, ovary-like [Cynoglossus semilaevis]	-	-	-	-	-	-	-
miR-16-y	ncbi_103389048	-0.758971	--	EH domain-containing and endocytosis protein 1-like isoform X1 [Cynoglossus semilaevis]	-	-	-	-	-	-	-
miR-16-y	ncbi_103391924	-0.880406	KLF5	Krueppel-like factor 5 [Cynoglossus semilaevis]	-	-	-	-	GO:0044464//cell part	GO:0003676//nucleic acid binding	GO:0010468//regulation of gene expression;GO:0044763//single-organism cellular process;GO:0050794//regulation of cellular process
miR-16-y	ncbi_103393313	-0.758971	iaaA	-	Metabolism;Metabolism	Global and overview maps;Amino acid metabolism	ko01100//Metabolic pathways;ko00250//Alanine, aspartate and glutamate metabolism	K13051;K13051	-	-	-
miR-16-y	ncbi_103395000	-0.880406	Rab34	ras-related protein Rab-34-like isoform X2 [Cynoglossus semilaevis]	-	-	-	-	-	-	-
miR-1788-y	ncbi_103377184	-0.942857	slc7a14a	probable cationic amino acid transporter [Cynoglossus semilaevis]	-	-	-	-	-	-	-
miR-1788-y	ncbi_103378118	-0.771429	OTOL1	collagen alpha-1(X) chain-like [Cynoglossus semilaevis]	-	-	-	-	-	-	-
miR-1788-y	ncbi_103378291	-1	Esam	endothelial cell-selective adhesion molecule-like isoform X1 [Cynoglossus semilaevis]	Environmental Information Processing;Organismal Systems	Signaling molecules and interaction;Immune system	ko04514//Cell adhesion molecules (CAMs);ko04670//Leukocyte transendothelial migration	K06787;K06787	GO:0030054//cell junction	-	GO:0098742//cell-cell adhesion via plasma-membrane adhesion molecules
miR-1788-y	ncbi_103380012	-0.771429	Fur2	proprotein convertase subtilisin/kexin type 5-like [Cynoglossus semilaevis]	-	-	-	-	-	-	-
miR-1788-y	ncbi_103391401	-0.942857	CLINT1	clathrin interactor 1 isoform X1 [Cynoglossus semilaevis]	Cellular Processes	Transport and catabolism	ko04144//Endocytosis	K12471	GO:0030135//coated vesicle;GO:0031981//nuclear lumen;GO:0031984//organelle subcompartment	GO:0005515//protein binding	GO:0006901//vesicle coating;GO:0048193//Golgi vesicle transport;GO:2000026//regulation of multicellular organismal development
miR-1788-y	ncbi_103391466	-0.753702	d14	D(1) dopamine receptor [Cynoglossus semilaevis]	Environmental Information Processing;Environmental Information Processing;Environmental Information Processing;Organismal Systems;Human Diseases;Human Diseases;Human Diseases;Cellular Processes;Human Diseases;Human Diseases	Signaling molecules and interaction;Signal transduction;Signal transduction;Nervous system;Substance dependence;Neurodegenerative diseases;Substance dependence;Cellular community - eukaryotes;Substance dependence;Substance dependence	ko04080//Neuroactive ligand-receptor interaction;ko04024//cAMP signaling pathway;ko04020//Calcium signaling pathway;ko04728//Dopaminergic synapse;ko05034//Alcoholism;ko05012//Parkinson disease;ko05032//Morphine addiction;ko04540//Gap junction;ko05031//Amphetamine addiction;ko05030//Cocaine addiction	K04144;K04144;K04144;K04144;K04144;K04144;K04144;K04144;K04144;K04144	-	-	-
miR-1788-y	ncbi_103392640	-0.942857	SRCIN1	SRC kinase signaling inhibitor 1-like [Cynoglossus semilaevis]	-	-	-	-	-	-	GO:0044763//single-organism cellular process
miR-1788-y	ncbi_103395980	-0.885714	Fndc7	fibronectin type III domain-containing protein 7-like [Cynoglossus semilaevis]	-	-	-	-	-	-	-
miR-1788-y	ncbi_103397087	-0.714286	CERT1	collagen type IV alpha-3-binding protein-like isoform X1 [Cynoglossus semilaevis]	-	-	-	-	GO:0031090//organelle membrane;GO:0031981//nuclear lumen;GO:0044444//cytoplasmic part	GO:0016301//kinase activity;GO:0033218//amide binding;GO:0046624//sphingolipid transporter activity;GO:1901981//phosphatidylinositol phosphate binding	GO:0002376//immune system process;GO:0003012//muscle system process;GO:0006464//cellular protein modification process;GO:0006665//sphingolipid metabolic process;GO:0006796//phosphate-containing compound metabolic process;GO:0007005//mitochondrion organization;GO:0009887//organ morphogenesis;GO:0032365//intracellular lipid transport;GO:0032989//cellular component morphogenesis;GO:0033554//cellular…
miR-1788-y	ncbi_103397600	-0.885714	krt18	keratin, type I cytoskeletal 18-like [Cynoglossus semilaevis]	Organismal Systems;Human Diseases	Endocrine system;Infectious diseases	ko04915//Estrogen signaling pathway;ko05150//Staphylococcus aureus infection	K07604;K07604	GO:0005882//intermediate filament;GO:0031988//membrane-bounded vesicle;GO:0043231//intracellular membrane-bounded organelle;GO:0044450//microtubule organizing center part	GO:0003677//DNA binding;GO:0003723//RNA binding;GO:0005515//protein binding;GO:0046914//transition metal ion binding	GO:0001558//regulation of cell growth;GO:0006417//regulation of translation;GO:0009653//anatomical structure morphogenesis;GO:0042635//positive regulation of hair cycle;GO:0042981//regulation of apoptotic process;GO:0043001//Golgi to plasma membrane protein transport;GO:0045104//intermediate filament cytoskeleton organization
miR-1788-y	ncbi_103399000	-0.714286	TSPAN1	-	-	-	-	-	-	-	-
miR-1788-y	ncbi_107988824	-0.927634	TMEM238	transmembrane protein 238-like [Cynoglossus semilaevis]	-	-	-	-	-	-	-
miR-1788-y	ncbi_112486231	-0.714286	zic4	-	-	-	-	-	-	-	-
miR-1788-y	ncbi_112487645	-0.753702	TRIM17	nuclear factor 7, brain-like [Cynoglossus semilaevis]	-	-	-	-	-	-	-
miR-181-z	ncbi_103378118	-0.885714	OTOL1	collagen alpha-1(X) chain-like [Cynoglossus semilaevis]	-	-	-	-	-	-	-
miR-181-z	ncbi_103378290	-0.828571	zpld1	-	-	-	-	-	-	-	-
miR-181-z	ncbi_103387699	-0.885714	Kcns3	potassium voltage-gated channel subfamily S member 3-like [Cynoglossus semilaevis]	-	-	-	-	-	-	-
miR-181-z	ncbi_103388338	-0.828571	COL28A1	-	Organismal Systems	Digestive system	ko04974//Protein digestion and absorption	K23619	-	-	-
miR-181-z	ncbi_103388973	-0.885714	--	PREDICTED: testis development-related protein-like [Paralichthys olivaceus]	-	-	-	-	-	-	-
miR-181-z	ncbi_107988824	-0.753702	TMEM238	transmembrane protein 238-like [Cynoglossus semilaevis]	-	-	-	-	-	-	-
miR-182-x	ncbi_103378646	-0.771429	PCDH9	protocadherin-9 isoform X1 [Cynoglossus semilaevis]	-	-	-	-	GO:0005911//cell-cell junction;GO:0016021//integral component of membrane;GO:0043005//neuron projection	GO:0046872//metal ion binding	GO:0044767//single-organism developmental process;GO:0098742//cell-cell adhesion via plasma-membrane adhesion molecules
miR-182-x	ncbi_103378931	-0.771429	RASA3	ras GTPase-activating protein 3 isoform X1 [Cynoglossus semilaevis]	-	-	-	-	-	-	-
miR-182-x	ncbi_103380909	-0.885714	RHOB	-	Human Diseases	Infectious diseases	ko05132//Salmonella infection	K07856	-	-	-
miR-182-x	ncbi_103381244	-0.885714	SLC24A4	sodium/potassium/calcium exchanger 4 [Cynoglossus semilaevis]	Organismal Systems	Sensory system	ko04740//Olfactory transduction	K13752	GO:0016021//integral component of membrane;GO:0044424//intracellular part	GO:0015081//sodium ion transmembrane transporter activity;GO:0015291//secondary active transmembrane transporter activity	GO:0006814//sodium ion transport;GO:0006816//calcium ion transport;GO:0006875//cellular metal ion homeostasis;GO:0007606//sensory perception of chemical stimulus;GO:0042475//odontogenesis of dentin-containing tooth
miR-182-x	ncbi_103383848	-0.771429	--	-	-	-	-	-	-	-	-
miR-182-x	ncbi_103388882	-0.885714	zdhhc3a	palmitoyltransferase ZDHHC3-like isoform X1 [Cynoglossus semilaevis]	-	-	-	-	GO:0031090//organelle membrane;GO:0031224//intrinsic component of membrane;GO:0043231//intracellular membrane-bounded organelle	GO:0016409//palmitoyltransferase activity;GO:0046914//transition metal ion binding	GO:0006497//protein lipidation;GO:0006886//intracellular protein transport
miR-182-x	ncbi_103389022	-0.942857	COL5A2	collagen alpha-1(III) chain [Cynoglossus semilaevis]	Organismal Systems	Digestive system	ko04974//Protein digestion and absorption	K19721	GO:0005576//extracellular region	GO:0005488//binding	GO:0009987//cellular process;GO:0048731//system development
miR-182-x	ncbi_103396565	-0.927634	MAP4	microtubule-associated protein 4-like isoform X1 [Cynoglossus semilaevis]	-	-	-	-	GO:0044424//intracellular part	-	-
miR-182-x	ncbi_103396682	-0.942857	GNAL	guanine nucleotide-binding protein G(olf) subunit alpha isoform X1 [Cynoglossus semilaevis]	Environmental Information Processing;Organismal Systems;Human Diseases;Human Diseases;Organismal Systems;Human Diseases	Signal transduction;Nervous system;Neurodegenerative diseases;Infectious diseases;Sensory system;Infectious diseases	ko04020//Calcium signaling pathway;ko04728//Dopaminergic synapse;ko05012//Parkinson disease;ko05142//Chagas disease (American trypanosomiasis);ko04740//Olfactory transduction;ko05146//Amoebiasis	K04633;K04633;K04633;K04633;K04633;K04633	-	-	-
miR-182-x	ncbi_103397878	-0.771429	foxd2	forkhead box protein D2-like [Cynoglossus semilaevis]	-	-	-	-	-	-	-
miR-182-x	ncbi_103398468	-0.840668	Ppn	ADAMTS-like protein 5 isoform X1 [Cynoglossus semilaevis]	-	-	-	-	GO:0043205//fibril	GO:0005539//glycosaminoglycan binding;GO:0046914//transition metal ion binding;GO:0070011//peptidase activity, acting on L-amino acid peptides	GO:0019538//protein metabolic process
miR-182-y	ncbi_103379170	-0.714286	SPON1	spondin-1 [Cynoglossus semilaevis]	-	-	-	-	GO:0031012//extracellular matrix;GO:0044421//extracellular region part;GO:0044432//endoplasmic reticulum part	-	GO:0006493//protein O-linked glycosylation;GO:0022610//biological adhesion
miR-182-y	ncbi_103380148	-0.828571	Bhlhe41	class E basic helix-loop-helix protein 41 [Cynoglossus semilaevis]	Organismal Systems	Environmental adaptation	ko04710//Circadian rhythm	K03730	GO:0031981//nuclear lumen;GO:0043232//intracellular non-membrane-bounded organelle;GO:0043234//protein complex	GO:0000977//RNA polymerase II regulatory region sequence-specific DNA binding;GO:0000982//transcription factor activity, RNA polymerase II core promoter proximal region sequence-specific binding;GO:0001076//transcription factor activity, RNA polymerase II transcription factor binding;GO:0001085//RNA polymerase II transcription factor binding;GO:0003712//transcription cofactor activity;GO:0019899/…	GO:0006357//regulation of transcription from RNA polymerase II promoter;GO:0007623//circadian rhythm;GO:0009605//response to external stimulus;GO:0009648//photoperiodism;GO:0009653//anatomical structure morphogenesis;GO:0010830//regulation of myotube differentiation;GO:0044092//negative regulation of molecular function;GO:0045892//negative regulation of transcription, DNA-templated;GO:0048167//re…
miR-182-y	ncbi_103380604	-0.714286	gja1	gap junction alpha-1 protein [Cynoglossus semilaevis]	Human Diseases;Human Diseases;Cellular Processes	Infectious diseases;Cardiovascular diseases;Cellular community - eukaryotes	ko05131//Shigellosis;ko05412//Arrhythmogenic right ventricular cardiomyopathy (ARVC);ko04540//Gap junction	K07372;K07372;K07372	GO:0000139//Golgi membrane;GO:0000323//lytic vacuole;GO:0005770//late endosome;GO:0005913//cell-cell adherens junction;GO:0005924//cell-substrate adherens junction;GO:0016021//integral component of membrane;GO:0031966//mitochondrial membrane;GO:0031988//membrane-bounded vesicle;GO:0043232//intracellular non-membrane-bounded organelle;GO:0043234//protein complex;GO:0044291//cell-cell contact zone;…	GO:0015631//tubulin binding;GO:0019904//protein domain specific binding;GO:0022836//gated channel activity;GO:0022891//substrate-specific transmembrane transporter activity;GO:0060089//molecular transducer activity;GO:1903763//gap junction channel activity involved in cell communication by electrical coupling	GO:0001568//blood vessel development;GO:0001662//behavioral fear response;GO:0001837//epithelial to mesenchymal transition;GO:0001936//regulation of endothelial cell proliferation;GO:0003093//regulation of glomerular filtration;GO:0003143//embryonic heart tube morphogenesis;GO:0003254//regulation of membrane depolarization;GO:0006461//protein complex assembly;GO:0006954//inflammatory response;GO:…
miR-182-y	ncbi_103381062	-0.740656	Opn5	-	-	-	-	-	-	-	-
miR-182-y	ncbi_103381244	-0.942857	SLC24A4	sodium/potassium/calcium exchanger 4 [Cynoglossus semilaevis]	Organismal Systems	Sensory system	ko04740//Olfactory transduction	K13752	GO:0016021//integral component of membrane;GO:0044424//intracellular part	GO:0015081//sodium ion transmembrane transporter activity;GO:0015291//secondary active transmembrane transporter activity	GO:0006814//sodium ion transport;GO:0006816//calcium ion transport;GO:0006875//cellular metal ion homeostasis;GO:0007606//sensory perception of chemical stimulus;GO:0042475//odontogenesis of dentin-containing tooth
miR-182-y	ncbi_103384377	-0.771429	MECP2	serine/arginine repetitive matrix protein 2 isoform X1 [Cynoglossus semilaevis]	-	-	-	-	GO:0000785//chromatin;GO:0031981//nuclear lumen;GO:0044421//extracellular region part;GO:0044444//cytoplasmic part	GO:0000166//nucleotide binding;GO:0000217//DNA secondary structure binding;GO:0001071//nucleic acid binding transcription factor activity;GO:0003682//chromatin binding;GO:0003690//double-stranded DNA binding;GO:0003712//transcription cofactor activity;GO:0019899//enzyme binding;GO:0043565//sequence-specific DNA binding;GO:0044822//poly(A) RNA binding	GO:0002209//behavioral defense response;GO:0003073//regulation of systemic arterial blood pressure;GO:0006357//regulation of transcription from RNA polymerase II promoter;GO:0007420//brain development;GO:0007600//sensory perception;GO:0007613//memory;GO:0007626//locomotory behavior;GO:0007632//visual behavior;GO:0008202//steroid metabolic process;GO:0009064//glutamine family amino acid metabolic …
miR-182-y	ncbi_103387022	-0.942857	Gpr26	G-protein coupled receptor 26-like [Cynoglossus semilaevis]	-	-	-	-	GO:0031224//intrinsic component of membrane	GO:0004888//transmembrane signaling receptor activity	GO:0007188//adenylate cyclase-modulating G-protein coupled receptor signaling pathway;GO:0010822//positive regulation of mitochondrion organization
miR-182-y	ncbi_103387565	-0.771429	Golga4	golgin subfamily A member 4 isoform X1 [Cynoglossus semilaevis]	-	-	-	-	GO:0031981//nuclear lumen;GO:0031988//membrane-bounded vesicle	GO:0019899//enzyme binding	GO:0006886//intracellular protein transport;GO:0030307//positive regulation of cell growth
miR-182-y	ncbi_103389461	-0.885714	Hecw2	E3 ubiquitin-protein ligase HECW2 isoform X1 [Cynoglossus semilaevis]	-	-	-	-	-	-	-
miR-182-y	ncbi_103389816	-0.942857	Mlph	melanophilin-like isoform X1 [Cynoglossus semilaevis]	-	-	-	-	GO:0044430//cytoskeletal part	GO:0008092//cytoskeletal protein binding;GO:0017016//Ras GTPase binding	GO:0015031//protein transport;GO:0044699//single-organism process
miR-182-y	ncbi_103391334	-0.771429	ARHGEF9	rho guanine nucleotide exchange factor 9 isoform X1 [Cynoglossus semilaevis]	-	-	-	-	-	-	GO:0043087//regulation of GTPase activity
miR-182-y	ncbi_103392165	-0.771429	Scn2a	sodium channel protein type 2 subunit alpha-like isoform X2 [Cynoglossus semilaevis]	Organismal Systems	Sensory system	ko04742//Taste transduction	K04834	-	-	-
miR-182-y	ncbi_103395402	-0.714286	tyr	tyrosinase-like [Cynoglossus semilaevis]	Metabolism;Organismal Systems;Metabolism	Global and overview maps;Endocrine system;Amino acid metabolism	ko01100//Metabolic pathways;ko04916//Melanogenesis;ko00350//Tyrosine metabolism	K00505;K00505;K00505	GO:0000323//lytic vacuole;GO:0030659//cytoplasmic vesicle membrane;GO:0031224//intrinsic component of membrane;GO:0048770//pigment granule	GO:0016682//oxidoreductase activity, acting on diphenols and related substances as donors, oxygen as acceptor;GO:0016716//oxidoreductase activity, acting on paired donors, with incorporation or reduction of molecular oxygen, another compound as one donor, and incorporation of one atom of oxygen;GO:0046914//transition metal ion binding;GO:0046983//protein dimerization activity	GO:0006570//tyrosine metabolic process;GO:0006582//melanin metabolic process;GO:0009416//response to light stimulus;GO:0014070//response to organic cyclic compound;GO:0042441//eye pigment metabolic process;GO:0046683//response to organophosphorus;GO:0048534//hematopoietic or lymphoid organ development;GO:0050931//pigment cell differentiation;GO:0050953//sensory perception of light stimulus
miR-183-x	ncbi_103376869	-0.714286	HECW1	E3 ubiquitin-protein ligase HECW1 [Cynoglossus semilaevis]	-	-	-	-	-	-	-
miR-183-x	ncbi_103377879	-0.714286	B4GALT3	beta-1,4-galactosyltransferase 3-like [Cynoglossus semilaevis]	Metabolism;Metabolism;Metabolism;Metabolism;Metabolism;Metabolism;Metabolism	Global and overview maps;Glycan biosynthesis and metabolism;Glycan biosynthesis and metabolism;Glycan biosynthesis and metabolism;Glycan biosynthesis and metabolism;Glycan biosynthesis and metabolism;Glycan biosynthesis and metabolism	ko01100//Metabolic pathways;ko00510//N-Glycan biosynthesis;ko00514//Other types of O-glycan biosynthesis;ko00513//Various types of N-glycan biosynthesis;ko00601//Glycosphingolipid biosynthesis - lacto and neolacto series;ko00515//Mannose type O-glycan biosyntheis;ko00533//Glycosaminoglycan biosynthesis - keratan sulfate	K07968;K07968;K07968;K07968;K07968;K07968;K07968	GO:0000139//Golgi membrane;GO:0005903//brush border;GO:0005911//cell-cell junction;GO:0030312//external encapsulating structure;GO:0031988//membrane-bounded vesicle;GO:0044421//extracellular region part;GO:0044459//plasma membrane part	GO:0000030//mannosyltransferase activity;GO:0008417//fucosyltransferase activity;GO:0015631//tubulin binding;GO:0019112//phenanthrol glycosyltransferase activity;GO:0035250//UDP-galactosyltransferase activity;GO:0035251//UDP-glucosyltransferase activity;GO:0046914//transition metal ion binding;GO:0046983//protein dimerization activity	GO:0005988//lactose metabolic process;GO:0006024//glycosaminoglycan biosynthetic process;GO:0006487//protein N-linked glycosylation;GO:0006790//sulfur compound metabolic process;GO:0006928//movement of cell or subcellular component;GO:0007166//cell surface receptor signaling pathway;GO:0009611//response to wounding;GO:0009653//anatomical structure morphogenesis;GO:0032879//regulation of localizat…
miR-183-x	ncbi_103382428	-0.885714	Scube1	signal peptide, CUB and EGF-like domain-containing protein 1 isoform X1 [Cynoglossus semilaevis]	-	-	-	-	GO:0019898//extrinsic component of membrane;GO:0044421//extracellular region part;GO:0044459//plasma membrane part	GO:0046872//metal ion binding;GO:0046983//protein dimerization activity	GO:0007166//cell surface receptor signaling pathway;GO:0007599//hemostasis;GO:0051259//protein oligomerization;GO:0055002//striated muscle cell development
miR-183-x	ncbi_103383560	-1	RIN3	ras and Rab interactor 3-like isoform X1 [Cynoglossus semilaevis]	-	-	-	-	GO:0005768//endosome;GO:0031982//vesicle	GO:0005088//Ras guanyl-nucleotide exchange factor activity;GO:0017016//Ras GTPase binding	GO:0016192//vesicle-mediated transport;GO:0043087//regulation of GTPase activity
miR-183-x	ncbi_103386588	-0.771429	magi3	membrane-associated guanylate kinase, WW and PDZ domain-containing protein 3 [Cynoglossus semilaevis]	-	-	-	-	GO:0005911//cell-cell junction;GO:0016020//membrane;GO:0044464//cell part	GO:0005515//protein binding;GO:0036094//small molecule binding;GO:0097159//organic cyclic compound binding;GO:1901363//heterocyclic compound binding	GO:0009117//nucleotide metabolic process;GO:0012501//programmed cell death;GO:0032872//regulation of stress-activated MAPK cascade
miR-183-x	ncbi_103388882	-0.771429	zdhhc3a	palmitoyltransferase ZDHHC3-like isoform X1 [Cynoglossus semilaevis]	-	-	-	-	GO:0031090//organelle membrane;GO:0031224//intrinsic component of membrane;GO:0043231//intracellular membrane-bounded organelle	GO:0016409//palmitoyltransferase activity;GO:0046914//transition metal ion binding	GO:0006497//protein lipidation;GO:0006886//intracellular protein transport
miR-183-x	ncbi_103389689	-0.885714	PRLR	prolactin receptor-like isoform X1 [Cynoglossus semilaevis]	Environmental Information Processing;Environmental Information Processing;Environmental Information Processing;Organismal Systems;Environmental Information Processing	Signaling molecules and interaction;Signal transduction;Signaling molecules and interaction;Endocrine system;Signal transduction	ko04080//Neuroactive ligand-receptor interaction;ko04151//PI3K-Akt signaling pathway;ko04060//Cytokine-cytokine receptor interaction;ko04935//Growth hormone synthesis, secretion and action;ko04630//Jak-STAT signaling pathway	K05080;K05080;K05080;K05080;K05080	GO:0044425//membrane part;GO:0044444//cytoplasmic part	GO:0004896//cytokine receptor activity;GO:0005488//binding	GO:0006810//transport;GO:0007166//cell surface receptor signaling pathway;GO:0007275//multicellular organism development;GO:0009725//response to hormone;GO:0032147//activation of protein kinase activity;GO:0048856//anatomical structure development;GO:0071310//cellular response to organic substance
miR-183-x	ncbi_103390076	-0.771429	MAP1B	microtubule-associated protein 1B isoform X2 [Cynoglossus semilaevis]	-	-	-	-	GO:0014069//postsynaptic density;GO:0015630//microtubule cytoskeleton;GO:0016020//membrane;GO:0031513//nonmotile primary cilium;GO:0033267//axon part;GO:0043234//protein complex;GO:0044297//cell body;GO:0044309//neuron spine;GO:0044444//cytoplasmic part	GO:0003779//actin binding;GO:0008289//lipid binding;GO:0015631//tubulin binding	GO:0009636//response to toxic substance;GO:0012501//programmed cell death;GO:0022607//cellular component assembly;GO:0030010//establishment of cell polarity;GO:0030307//positive regulation of cell growth;GO:0031103//axon regeneration;GO:0031111//negative regulation of microtubule polymerization or depolymerization;GO:0031112//positive regulation of microtubule polymerization or depolymerization;G…
miR-183-x	ncbi_103391244	-0.828571	nectin4	-	Cellular Processes	Cellular community - eukaryotes	ko04520//Adherens junction	K06593	-	-	-
miR-183-x	ncbi_103393190	-0.942857	FBF1	fas-binding factor 1 homolog isoform X1 [Cynoglossus semilaevis]	-	-	-	-	GO:0044430//cytoskeletal part	-	GO:0016043//cellular component organization;GO:0044763//single-organism cellular process
miR-183-x	ncbi_103394725	-0.828571	SNRK	SNF-related serine/threonine-protein kinase-like [Cynoglossus semilaevis]	-	-	-	-	-	-	-
miR-183-x	ncbi_103395270	-0.758971	stk10	serine/threonine-protein kinase 10 [Cynoglossus semilaevis]	Organismal Systems	Endocrine system	ko04914//Progesterone-mediated oocyte maturation	K08837	-	-	-
miR-183-x	ncbi_103395507	-0.811679	hunk-a	hormonally up-regulated neu tumor-associated kinase [Cynoglossus semilaevis]	-	-	-	-	-	-	-
miR-183-x	ncbi_103398415	-0.985611	Vat1l	-	-	-	-	-	-	-	-
miR-183-x	ncbi_103398700	-0.885714	slc2a12	solute carrier family 2, facilitated glucose transporter member 12 [Cynoglossus semilaevis]	-	-	-	-	-	-	-
miR-183-y	ncbi_103380398	-0.885714	--	-	-	-	-	-	-	-	-
miR-183-y	ncbi_103383420	-0.828571	Syngr1	synaptogyrin-1 isoform X1 [Cynoglossus semilaevis]	-	-	-	-	-	-	-
miR-183-y	ncbi_103389689	-0.942857	PRLR	prolactin receptor-like isoform X1 [Cynoglossus semilaevis]	Environmental Information Processing;Environmental Information Processing;Environmental Information Processing;Organismal Systems;Environmental Information Processing	Signaling molecules and interaction;Signal transduction;Signaling molecules and interaction;Endocrine system;Signal transduction	ko04080//Neuroactive ligand-receptor interaction;ko04151//PI3K-Akt signaling pathway;ko04060//Cytokine-cytokine receptor interaction;ko04935//Growth hormone synthesis, secretion and action;ko04630//Jak-STAT signaling pathway	K05080;K05080;K05080;K05080;K05080	GO:0044425//membrane part;GO:0044444//cytoplasmic part	GO:0004896//cytokine receptor activity;GO:0005488//binding	GO:0006810//transport;GO:0007166//cell surface receptor signaling pathway;GO:0007275//multicellular organism development;GO:0009725//response to hormone;GO:0032147//activation of protein kinase activity;GO:0048856//anatomical structure development;GO:0071310//cellular response to organic substance
miR-1843-x	MSTRG.4014	-0.758971	STRCP1	stereocilin-like [Seriola lalandi dorsalis]	-	-	-	-	GO:0005929//cilium;GO:0032421//stereocilium bundle	-	GO:0050877//neurological system process
miR-1843-x	ncbi_103382117	-0.880406	Uts2r	urotensin-2 receptor-like [Cynoglossus semilaevis]	Environmental Information Processing	Signaling molecules and interaction	ko04080//Neuroactive ligand-receptor interaction	K04241	GO:0005768//endosome;GO:0031224//intrinsic component of membrane	GO:0004930//G-protein coupled receptor activity	GO:0001558//regulation of cell growth;GO:0003093//regulation of glomerular filtration;GO:0007166//cell surface receptor signaling pathway;GO:0008284//positive regulation of cell proliferation;GO:0010840//regulation of circadian sleep/wake cycle, wakefulness;GO:0019229//regulation of vasoconstriction;GO:0035809//regulation of urine volume;GO:0035813//regulation of renal sodium excretion;GO:0042221…
miR-1843-x	ncbi_103384473	-0.880406	Espn	espin isoform X1 [Cynoglossus semilaevis]	-	-	-	-	GO:0005856//cytoskeleton;GO:0005902//microvillus;GO:0032421//stereocilium bundle;GO:0043234//protein complex	GO:0003779//actin binding;GO:0019904//protein domain specific binding	GO:0007610//behavior;GO:0031346//positive regulation of cell projection organization;GO:0050954//sensory perception of mechanical stimulus;GO:0051017//actin filament bundle assembly
miR-1843-x	ncbi_103386910	-0.758971	Umod	mucin-like protein [Cynoglossus semilaevis]	-	-	-	-	-	-	-
miR-1843-x	ncbi_103391466	-0.739249	d14	D(1) dopamine receptor [Cynoglossus semilaevis]	Environmental Information Processing;Environmental Information Processing;Environmental Information Processing;Organismal Systems;Human Diseases;Human Diseases;Human Diseases;Cellular Processes;Human Diseases;Human Diseases	Signaling molecules and interaction;Signal transduction;Signal transduction;Nervous system;Substance dependence;Neurodegenerative diseases;Substance dependence;Cellular community - eukaryotes;Substance dependence;Substance dependence	ko04080//Neuroactive ligand-receptor interaction;ko04024//cAMP signaling pathway;ko04020//Calcium signaling pathway;ko04728//Dopaminergic synapse;ko05034//Alcoholism;ko05012//Parkinson disease;ko05032//Morphine addiction;ko04540//Gap junction;ko05031//Amphetamine addiction;ko05030//Cocaine addiction	K04144;K04144;K04144;K04144;K04144;K04144;K04144;K04144;K04144;K04144	-	-	-
miR-1843-x	ncbi_103398824	-0.880406	Lrrc52	leucine-rich repeat-containing protein 52 isoform X1 [Cynoglossus semilaevis]	-	-	-	-	-	-	-
miR-19-y	MSTRG.14000	-0.771429	--	PREDICTED: carcinoembryonic antigen-related cell adhesion molecule 6-like [Lates calcarifer]	-	-	-	-	-	-	-
miR-19-y	ncbi_103380156	-0.771429	slc17a8	vesicular glutamate transporter 3 [Cynoglossus semilaevis]	Organismal Systems;Organismal Systems;Organismal Systems;Human Diseases	Nervous system;Nervous system;Nervous system;Substance dependence	ko04723//Retrograde endocannabinoid signaling;ko04724//Glutamatergic synapse;ko04721//Synaptic vesicle cycle;ko05033//Nicotine addiction	K12302;K12302;K12302;K12302	GO:0005768//endosome;GO:0016023//cytoplasmic, membrane-bounded vesicle;GO:0031224//intrinsic component of membrane;GO:0042995//cell projection;GO:0044433//cytoplasmic vesicle part	GO:0003677//DNA binding;GO:0004879//RNA polymerase II transcription factor activity, ligand-activated sequence-specific DNA binding;GO:0005310//dicarboxylic acid transmembrane transporter activity;GO:0005496//steroid binding;GO:0015291//secondary active transmembrane transporter activity;GO:0038023//signaling receptor activity;GO:0046914//transition metal ion binding	GO:0001505//regulation of neurotransmitter levels;GO:0006355//regulation of transcription, DNA-templated;GO:0009755//hormone-mediated signaling pathway;GO:0015813//L-glutamate transport;GO:0030001//metal ion transport;GO:0050954//sensory perception of mechanical stimulus;GO:0060004//reflex
miR-19-y	ncbi_103382068	-0.941124	foxj1b	forkhead box protein J1-B-like [Cynoglossus semilaevis]	-	-	-	-	-	-	-
miR-19-y	ncbi_103382709	-0.771429	ubp9	-	-	-	-	-	-	-	-
miR-19-y	ncbi_103385315	-0.771429	Scube3	signal peptide, CUB and EGF-like domain-containing protein 3, partial [Cynoglossus semilaevis]	-	-	-	-	GO:0016020//membrane;GO:0044464//cell part	GO:0046872//metal ion binding	GO:0007166//cell surface receptor signaling pathway;GO:0007599//hemostasis;GO:0014904//myotube cell development;GO:0051259//protein oligomerization
miR-19-y	ncbi_103386549	-0.985611	Kcna3	potassium voltage-gated channel subfamily A member 10-like [Cynoglossus semilaevis]	-	-	-	-	-	-	-
miR-19-y	ncbi_103387321	-0.811679	--	transmembrane protein 150A-like isoform X1 [Cynoglossus semilaevis]	-	-	-	-	-	-	-
miR-19-y	ncbi_103389203	-0.942857	--	butyrophilin-like protein 2 [Mastacembelus armatus]	Environmental Information Processing;Human Diseases	Signaling molecules and interaction;Cancer: overview	ko04514//Cell adhesion molecules (CAMs);ko05235//PD-L1 expression and PD-1 checkpoint pathway in cancer	K06745;K06745	-	-	-
miR-19-y	ncbi_103391837	-0.771429	sox21b	transcription factor SOX-21 [Cynoglossus semilaevis]	-	-	-	-	GO:0005667//transcription factor complex;GO:0043231//intracellular membrane-bounded organelle	GO:0003677//DNA binding;GO:0003700//transcription factor activity, sequence-specific DNA binding;GO:0046983//protein dimerization activity	GO:0001764//neuron migration;GO:0006357//regulation of transcription from RNA polymerase II promoter;GO:0009605//response to external stimulus;GO:0042303//molting cycle;GO:0043010//camera-type eye development;GO:0045596//negative regulation of cell differentiation;GO:0050953//sensory perception of light stimulus
miR-19-y	ncbi_103392478	-0.942857	MAP3K19	mitogen-activated protein kinase kinase kinase 19 [Cynoglossus semilaevis]	-	-	-	-	-	-	-
miR-19-y	ncbi_103395866	-0.898645	OCLN	occludin-like isoform X1 [Cynoglossus semilaevis]	Human Diseases;Cellular Processes;Environmental Information Processing;Human Diseases;Organismal Systems	Infectious diseases;Cellular community - eukaryotes;Signaling molecules and interaction;Infectious diseases;Immune system	ko05130//Pathogenic Escherichia coli infection;ko04530//Tight junction;ko04514//Cell adhesion molecules (CAMs);ko05160//Hepatitis C;ko04670//Leukocyte transendothelial migration	K06088;K06088;K06088;K06088;K06088	GO:0005886//plasma membrane;GO:0005911//cell-cell junction;GO:0031224//intrinsic component of membrane;GO:0031410//cytoplasmic vesicle	GO:0005515//protein binding	GO:0012501//programmed cell death;GO:0022607//cellular component assembly;GO:0045216//cell-cell junction organization
miR-19-z	MSTRG.14000	-0.771429	--	PREDICTED: carcinoembryonic antigen-related cell adhesion molecule 6-like [Lates calcarifer]	-	-	-	-	-	-	-
miR-19-z	ncbi_103380156	-0.771429	slc17a8	vesicular glutamate transporter 3 [Cynoglossus semilaevis]	Organismal Systems;Organismal Systems;Organismal Systems;Human Diseases	Nervous system;Nervous system;Nervous system;Substance dependence	ko04723//Retrograde endocannabinoid signaling;ko04724//Glutamatergic synapse;ko04721//Synaptic vesicle cycle;ko05033//Nicotine addiction	K12302;K12302;K12302;K12302	GO:0005768//endosome;GO:0016023//cytoplasmic, membrane-bounded vesicle;GO:0031224//intrinsic component of membrane;GO:0042995//cell projection;GO:0044433//cytoplasmic vesicle part	GO:0003677//DNA binding;GO:0004879//RNA polymerase II transcription factor activity, ligand-activated sequence-specific DNA binding;GO:0005310//dicarboxylic acid transmembrane transporter activity;GO:0005496//steroid binding;GO:0015291//secondary active transmembrane transporter activity;GO:0038023//signaling receptor activity;GO:0046914//transition metal ion binding	GO:0001505//regulation of neurotransmitter levels;GO:0006355//regulation of transcription, DNA-templated;GO:0009755//hormone-mediated signaling pathway;GO:0015813//L-glutamate transport;GO:0030001//metal ion transport;GO:0050954//sensory perception of mechanical stimulus;GO:0060004//reflex
miR-19-z	ncbi_103381065	-0.942857	Ush2A	usherin [Cynoglossus semilaevis]	-	-	-	-	GO:0002141//stereocilia ankle link;GO:0031513//nonmotile primary cilium;GO:0031528//microvillus membrane;GO:0033267//axon part;GO:0043232//intracellular non-membrane-bounded organelle;GO:0044297//cell body;GO:0044420//extracellular matrix component	GO:0008092//cytoskeletal protein binding;GO:0032403//protein complex binding	GO:0007600//sensory perception;GO:0008104//protein localization;GO:0009888//tissue development;GO:0042490//mechanoreceptor differentiation
miR-19-z	ncbi_103382068	-0.941124	foxj1b	forkhead box protein J1-B-like [Cynoglossus semilaevis]	-	-	-	-	-	-	-
miR-19-z	ncbi_103382709	-0.771429	ubp9	-	-	-	-	-	-	-	-
miR-19-z	ncbi_103385315	-0.771429	Scube3	signal peptide, CUB and EGF-like domain-containing protein 3, partial [Cynoglossus semilaevis]	-	-	-	-	GO:0016020//membrane;GO:0044464//cell part	GO:0046872//metal ion binding	GO:0007166//cell surface receptor signaling pathway;GO:0007599//hemostasis;GO:0014904//myotube cell development;GO:0051259//protein oligomerization
miR-19-z	ncbi_103386549	-0.985611	Kcna3	potassium voltage-gated channel subfamily A member 10-like [Cynoglossus semilaevis]	-	-	-	-	-	-	-
miR-19-z	ncbi_103387321	-0.811679	--	transmembrane protein 150A-like isoform X1 [Cynoglossus semilaevis]	-	-	-	-	-	-	-
miR-19-z	ncbi_103389203	-0.942857	--	butyrophilin-like protein 2 [Mastacembelus armatus]	Environmental Information Processing;Human Diseases	Signaling molecules and interaction;Cancer: overview	ko04514//Cell adhesion molecules (CAMs);ko05235//PD-L1 expression and PD-1 checkpoint pathway in cancer	K06745;K06745	-	-	-
miR-19-z	ncbi_103391837	-0.771429	sox21b	transcription factor SOX-21 [Cynoglossus semilaevis]	-	-	-	-	GO:0005667//transcription factor complex;GO:0043231//intracellular membrane-bounded organelle	GO:0003677//DNA binding;GO:0003700//transcription factor activity, sequence-specific DNA binding;GO:0046983//protein dimerization activity	GO:0001764//neuron migration;GO:0006357//regulation of transcription from RNA polymerase II promoter;GO:0009605//response to external stimulus;GO:0042303//molting cycle;GO:0043010//camera-type eye development;GO:0045596//negative regulation of cell differentiation;GO:0050953//sensory perception of light stimulus
miR-19-z	ncbi_103392478	-0.942857	MAP3K19	mitogen-activated protein kinase kinase kinase 19 [Cynoglossus semilaevis]	-	-	-	-	-	-	-
miR-19-z	ncbi_103395866	-0.898645	OCLN	occludin-like isoform X1 [Cynoglossus semilaevis]	Human Diseases;Cellular Processes;Environmental Information Processing;Human Diseases;Organismal Systems	Infectious diseases;Cellular community - eukaryotes;Signaling molecules and interaction;Infectious diseases;Immune system	ko05130//Pathogenic Escherichia coli infection;ko04530//Tight junction;ko04514//Cell adhesion molecules (CAMs);ko05160//Hepatitis C;ko04670//Leukocyte transendothelial migration	K06088;K06088;K06088;K06088;K06088	GO:0005886//plasma membrane;GO:0005911//cell-cell junction;GO:0031224//intrinsic component of membrane;GO:0031410//cytoplasmic vesicle	GO:0005515//protein binding	GO:0012501//programmed cell death;GO:0022607//cellular component assembly;GO:0045216//cell-cell junction organization
miR-190-x	ncbi_103381481	-0.942857	PPP1R1B	protein phosphatase 1 regulatory subunit 1B-like [Cynoglossus semilaevis]	Environmental Information Processing;Organismal Systems;Human Diseases;Human Diseases;Human Diseases	Signal transduction;Nervous system;Substance dependence;Substance dependence;Substance dependence	ko04024//cAMP signaling pathway;ko04728//Dopaminergic synapse;ko05034//Alcoholism;ko05031//Amphetamine addiction;ko05030//Cocaine addiction	K15494;K15494;K15494;K15494;K15494	-	-	-
miR-190-x	ncbi_103382789	-0.771429	Lrtm2	-	-	-	-	-	-	-	-
miR-190-x	ncbi_103387685	-0.771429	PAPSS2	-	Metabolism;Metabolism;Metabolism;Metabolism;Metabolism	Global and overview maps;Nucleotide metabolism;Metabolism of other amino acids;Energy metabolism;Biosynthesis of other secondary metabolites	ko01100//Metabolic pathways;ko00230//Purine metabolism;ko00450//Selenocompound metabolism;ko00920//Sulfur metabolism;ko00261//Monobactam biosynthesis	K13811;K13811;K13811;K13811;K13811	-	-	-
miR-190-x	ncbi_103391837	-0.771429	sox21b	transcription factor SOX-21 [Cynoglossus semilaevis]	-	-	-	-	GO:0005667//transcription factor complex;GO:0043231//intracellular membrane-bounded organelle	GO:0003677//DNA binding;GO:0003700//transcription factor activity, sequence-specific DNA binding;GO:0046983//protein dimerization activity	GO:0001764//neuron migration;GO:0006357//regulation of transcription from RNA polymerase II promoter;GO:0009605//response to external stimulus;GO:0042303//molting cycle;GO:0043010//camera-type eye development;GO:0045596//negative regulation of cell differentiation;GO:0050953//sensory perception of light stimulus
miR-190-x	ncbi_103396095	-0.828571	GFI1	zinc finger protein Gfi-1 [Cynoglossus semilaevis]	-	-	-	-	GO:0043234//protein complex;GO:0044451//nucleoplasm part	GO:0000975//regulatory region DNA binding;GO:0000982//transcription factor activity, RNA polymerase II core promoter proximal region sequence-specific binding;GO:0046914//transition metal ion binding	GO:0001961//positive regulation of cytokine-mediated signaling pathway;GO:0002682//regulation of immune system process;GO:0006357//regulation of transcription from RNA polymerase II promoter;GO:0009612//response to mechanical stimulus;GO:0010454//negative regulation of cell fate commitment;GO:0010455//positive regulation of cell fate commitment;GO:0010957//negative regulation of vitamin D biosynt…
miR-190-y	ncbi_103376780	-0.828571	Il6st	interleukin-12 receptor subunit beta-2-like isoform X1 [Cynoglossus semilaevis]	Human Diseases;Environmental Information Processing;Environmental Information Processing;Organismal Systems;Human Diseases	Cancers;Signaling molecules and interaction;Signal transduction;Immune system;Immune diseases	ko05200//Pathways in cancer;ko04060//Cytokine-cytokine receptor interaction;ko04630//Jak-STAT signaling pathway;ko04658//Th1 and Th2 cell differentiation;ko05321//Inflammatiory bowel disease (IBD)	K05064;K05064;K05064;K05064;K05064	GO:0016021//integral component of membrane;GO:0044459//plasma membrane part	GO:0004896//cytokine receptor activity;GO:0005515//protein binding	GO:0019221//cytokine-mediated signaling pathway;GO:0044238//primary metabolic process;GO:0044260//cellular macromolecule metabolic process;GO:0044707//single-multicellular organism process;GO:0048518//positive regulation of biological process;GO:0051239//regulation of multicellular organismal process
miR-190-y	ncbi_103378290	-1	zpld1	-	-	-	-	-	-	-	-
miR-190-y	ncbi_103380536	-0.942857	nr2c1-b	nuclear receptor subfamily 2 group C member 1 [Cynoglossus semilaevis]	-	-	-	-	GO:0016604//nuclear body	GO:0000981//RNA polymerase II transcription factor activity, sequence-specific DNA binding;GO:0003677//DNA binding;GO:0019899//enzyme binding;GO:0038023//signaling receptor activity;GO:0046914//transition metal ion binding;GO:0046983//protein dimerization activity	GO:0000003//reproduction;GO:0006357//regulation of transcription from RNA polymerase II promoter;GO:0007275//multicellular organism development;GO:0009755//hormone-mediated signaling pathway;GO:0009967//positive regulation of signal transduction;GO:0048856//anatomical structure development
miR-190-y	ncbi_103386910	-1	Umod	mucin-like protein [Cynoglossus semilaevis]	-	-	-	-	-	-	-
miR-197-y	ncbi_103376765	-0.880406	TJP3	tight junction protein ZO-3 isoform X1 [Cynoglossus semilaevis]	Cellular Processes	Cellular community - eukaryotes	ko04530//Tight junction	K06097	GO:0016020//membrane;GO:0031981//nuclear lumen;GO:0043296//apical junction complex	GO:0005488//binding	-
miR-197-y	ncbi_103376869	-0.880406	HECW1	E3 ubiquitin-protein ligase HECW1 [Cynoglossus semilaevis]	-	-	-	-	-	-	-
miR-197-y	ncbi_103378017	-0.880406	Fhdc1	FH2 domain-containing protein 1-like, partial [Cynoglossus semilaevis]	-	-	-	-	-	-	-
miR-197-y	ncbi_103378396	-0.870968	TSPEAR	thrombospondin-type laminin G domain and EAR repeat-containing protein-like [Cynoglossus semilaevis]	-	-	-	-	GO:0005902//microvillus;GO:0031090//organelle membrane	-	GO:0050954//sensory perception of mechanical stimulus
miR-197-y	ncbi_103378543	-0.758971	tyr	LOW QUALITY PROTEIN: tyrosinase [Cynoglossus semilaevis]	Metabolism;Organismal Systems;Metabolism	Global and overview maps;Endocrine system;Amino acid metabolism	ko01100//Metabolic pathways;ko04916//Melanogenesis;ko00350//Tyrosine metabolism	K00505;K00505;K00505	GO:0000323//lytic vacuole;GO:0030659//cytoplasmic vesicle membrane;GO:0031224//intrinsic component of membrane;GO:0048770//pigment granule	GO:0016682//oxidoreductase activity, acting on diphenols and related substances as donors, oxygen as acceptor;GO:0016716//oxidoreductase activity, acting on paired donors, with incorporation or reduction of molecular oxygen, another compound as one donor, and incorporation of one atom of oxygen;GO:0046914//transition metal ion binding;GO:0046983//protein dimerization activity	GO:0006570//tyrosine metabolic process;GO:0006582//melanin metabolic process;GO:0009416//response to light stimulus;GO:0014070//response to organic cyclic compound;GO:0042441//eye pigment metabolic process;GO:0046683//response to organophosphorus;GO:0048534//hematopoietic or lymphoid organ development;GO:0050931//pigment cell differentiation;GO:0050953//sensory perception of light stimulus
miR-197-y	ncbi_103378894	-0.880406	GPC5	LOW QUALITY PROTEIN: glypican-5-like [Cynoglossus semilaevis]	-	-	-	-	GO:0005576//extracellular region;GO:0005775//vacuolar lumen;GO:0016021//integral component of membrane;GO:0044431//Golgi apparatus part	-	GO:0006023//aminoglycan biosynthetic process;GO:0006026//aminoglycan catabolic process;GO:0006790//sulfur compound metabolic process;GO:0007602//phototransduction;GO:0016101//diterpenoid metabolic process;GO:0051704//multi-organism process
miR-197-y	ncbi_103378931	-0.758971	RASA3	ras GTPase-activating protein 3 isoform X1 [Cynoglossus semilaevis]	-	-	-	-	-	-	-
miR-197-y	ncbi_103380148	-0.758971	Bhlhe41	class E basic helix-loop-helix protein 41 [Cynoglossus semilaevis]	Organismal Systems	Environmental adaptation	ko04710//Circadian rhythm	K03730	GO:0031981//nuclear lumen;GO:0043232//intracellular non-membrane-bounded organelle;GO:0043234//protein complex	GO:0000977//RNA polymerase II regulatory region sequence-specific DNA binding;GO:0000982//transcription factor activity, RNA polymerase II core promoter proximal region sequence-specific binding;GO:0001076//transcription factor activity, RNA polymerase II transcription factor binding;GO:0001085//RNA polymerase II transcription factor binding;GO:0003712//transcription cofactor activity;GO:0019899/…	GO:0006357//regulation of transcription from RNA polymerase II promoter;GO:0007623//circadian rhythm;GO:0009605//response to external stimulus;GO:0009648//photoperiodism;GO:0009653//anatomical structure morphogenesis;GO:0010830//regulation of myotube differentiation;GO:0044092//negative regulation of molecular function;GO:0045892//negative regulation of transcription, DNA-templated;GO:0048167//re…
miR-197-y	ncbi_103380330	-0.924062	--	ensconsin-like isoform X1 [Cynoglossus semilaevis]	-	-	-	-	-	-	-
miR-197-y	ncbi_103383560	-0.758971	RIN3	ras and Rab interactor 3-like isoform X1 [Cynoglossus semilaevis]	-	-	-	-	GO:0005768//endosome;GO:0031982//vesicle	GO:0005088//Ras guanyl-nucleotide exchange factor activity;GO:0017016//Ras GTPase binding	GO:0016192//vesicle-mediated transport;GO:0043087//regulation of GTPase activity
miR-197-y	ncbi_103383759	-0.880406	kita	mast/stem cell growth factor receptor kita-like [Cynoglossus semilaevis]	Human Diseases;Environmental Information Processing;Environmental Information Processing;Environmental Information Processing;Environmental Information Processing;Human Diseases;Environmental Information Processing;Organismal Systems;Human Diseases;Human Diseases;Organismal Systems	Cancers;Signal transduction;Signal transduction;Signal transduction;Signal transduction;Cancers;Signal transduction;Endocrine system;Cancers;Cancers;Immune system	ko05200//Pathways in cancer;ko04151//PI3K-Akt signaling pathway;ko04010//MAPK signaling pathway;ko04015//Rap1 signaling pathway;ko04014//Ras signaling pathway;ko05224//Breast cancer;ko04072//Phospholipase D signaling pathway;ko04916//Melanogenesis;ko05230//Central carbon metabolism in cancer;ko05221//Acute myeloid leukemia;ko04640//Hematopoietic cell lineage	K05091;K05091;K05091;K05091;K05091;K05091;K05091;K05091;K05091;K05091;K05091	GO:0031224//intrinsic component of membrane;GO:0044464//cell part	GO:0004713//protein tyrosine kinase activity;GO:0005515//protein binding;GO:0032550//purine ribonucleoside binding	GO:0001934//positive regulation of protein phosphorylation;GO:0002521//leukocyte differentiation;GO:0002768//immune response-regulating cell surface receptor signaling pathway;GO:0003006//developmental process involved in reproduction;GO:0006939//smooth muscle contraction;GO:0007169//transmembrane receptor protein tyrosine kinase signaling pathway;GO:0010631//epithelial cell migration;GO:0018108/…
miR-197-y	ncbi_103384811	-0.758971	GPR61	-	-	-	-	-	-	-	-
miR-197-y	ncbi_103385421	-0.831655	FREM1	FRAS1-related extracellular matrix protein 1 [Cynoglossus semilaevis]	Environmental Information Processing	Signaling molecules and interaction	ko04512//ECM-receptor interaction	K23380	GO:0031224//intrinsic component of membrane;GO:0044420//extracellular matrix component	GO:0046872//metal ion binding	GO:0009653//anatomical structure morphogenesis;GO:0031589//cell-substrate adhesion;GO:0033333//fin development;GO:0044763//single-organism cellular process;GO:0098742//cell-cell adhesion via plasma-membrane adhesion molecules
miR-197-y	ncbi_103386646	-0.758971	Chd5	LOW QUALITY PROTEIN: chromodomain-helicase-DNA-binding protein 5 [Cynoglossus semilaevis]	-	-	-	-	GO:0000118//histone deacetylase complex;GO:0000785//chromatin	GO:0003676//nucleic acid binding;GO:0015631//tubulin binding;GO:0019899//enzyme binding;GO:0032550//purine ribonucleoside binding;GO:0035064//methylated histone binding;GO:0042623//ATPase activity, coupled;GO:0046914//transition metal ion binding	GO:0006357//regulation of transcription from RNA polymerase II promoter;GO:0006461//protein complex assembly;GO:0008283//cell proliferation;GO:0016573//histone acetylation;GO:0021953//central nervous system neuron differentiation;GO:0043486//histone exchange;GO:0048232//male gamete generation;GO:0070734//histone H3-K27 methylation;GO:1901796//regulation of signal transduction by p53 class mediator
miR-197-y	ncbi_103388126	-0.880406	SIGLEC15	sialic acid-binding Ig-like lectin 15 isoform X1 [Cynoglossus semilaevis]	-	-	-	-	GO:0016020//membrane	-	GO:0002376//immune system process;GO:0044707//single-multicellular organism process;GO:0044763//single-organism cellular process;GO:0050794//regulation of cellular process;GO:0050896//response to stimulus
miR-197-y	ncbi_103389533	-0.880406	RAB9A	-	Human Diseases;Human Diseases	Infectious diseases;Infectious diseases	ko05132//Salmonella infection;ko05162//Measles	K07899;K07899	-	-	-
miR-197-y	ncbi_103391924	-0.758971	KLF5	Krueppel-like factor 5 [Cynoglossus semilaevis]	-	-	-	-	GO:0044464//cell part	GO:0003676//nucleic acid binding	GO:0010468//regulation of gene expression;GO:0044763//single-organism cellular process;GO:0050794//regulation of cellular process
miR-197-y	ncbi_103392008	-0.941124	GPR143	G-protein coupled receptor 143 isoform X2 [Cynoglossus semilaevis]	-	-	-	-	GO:0000323//lytic vacuole;GO:0005774//vacuolar membrane;GO:0005886//plasma membrane;GO:0030659//cytoplasmic vesicle membrane;GO:0031224//intrinsic component of membrane;GO:0048770//pigment granule	GO:0008188//neuropeptide receptor activity;GO:0016597//amino acid binding;GO:0043169//cation binding	GO:0007186//G-protein coupled receptor signaling pathway;GO:0007267//cell-cell signaling;GO:0019722//calcium-mediated signaling;GO:0032400//melanosome localization;GO:0042441//eye pigment metabolic process;GO:0048017//inositol lipid-mediated signaling;GO:0048753//pigment granule organization;GO:0050953//sensory perception of light stimulus;GO:1902531//regulation of intracellular signal transducti…
miR-197-y	ncbi_103392037	-0.880406	GPM6B	neuronal membrane glycoprotein M6-b isoform X1 [Cynoglossus semilaevis]	-	-	-	-	GO:0031224//intrinsic component of membrane;GO:0098589//membrane region	-	GO:0001952//regulation of cell-matrix adhesion;GO:0022607//cellular component assembly;GO:0030282//bone mineralization;GO:0032970//regulation of actin filament-based process;GO:0034394//protein localization to cell surface;GO:0048869//cellular developmental process;GO:0051581//negative regulation of neurotransmitter uptake
miR-197-y	ncbi_103395270	-0.870968	stk10	serine/threonine-protein kinase 10 [Cynoglossus semilaevis]	Organismal Systems	Endocrine system	ko04914//Progesterone-mediated oocyte maturation	K08837	-	-	-
miR-197-y	ncbi_112487466	-0.758971	HHIP	hedgehog-interacting protein-like [Cynoglossus semilaevis]	Human Diseases;Environmental Information Processing;Human Diseases;Environmental Information Processing	Cancers;Signal transduction;Cancers;Signal transduction	ko05200//Pathways in cancer;ko04024//cAMP signaling pathway;ko05217//Basal cell carcinoma;ko04340//Hedgehog signaling pathway	K06231;K06231;K06231;K06231	-	-	-
miR-1981-x	MSTRG.14000	-0.753702	--	PREDICTED: carcinoembryonic antigen-related cell adhesion molecule 6-like [Lates calcarifer]	-	-	-	-	-	-	-
miR-1981-x	ncbi_103386031	-0.823193	NELFCD	negative elongation factor C/D [Cynoglossus semilaevis]	-	-	-	-	GO:0008023//transcription elongation factor complex	GO:0005488//binding	GO:0006354//DNA-templated transcription, elongation;GO:0006355//regulation of transcription, DNA-templated;GO:0010628//positive regulation of gene expression;GO:0044403//symbiosis, encompassing mutualism through parasitism
miR-1981-x	ncbi_103391088	-0.811679	THAP6	THAP domain-containing protein 6-like [Cynoglossus semilaevis]	-	-	-	-	-	GO:0005488//binding	-
miR-1981-x	ncbi_103391837	-0.811679	sox21b	transcription factor SOX-21 [Cynoglossus semilaevis]	-	-	-	-	GO:0005667//transcription factor complex;GO:0043231//intracellular membrane-bounded organelle	GO:0003677//DNA binding;GO:0003700//transcription factor activity, sequence-specific DNA binding;GO:0046983//protein dimerization activity	GO:0001764//neuron migration;GO:0006357//regulation of transcription from RNA polymerase II promoter;GO:0009605//response to external stimulus;GO:0042303//molting cycle;GO:0043010//camera-type eye development;GO:0045596//negative regulation of cell differentiation;GO:0050953//sensory perception of light stimulus
miR-1981-x	ncbi_103395234	-0.985611	RXFP2	relaxin receptor 2 isoform X2 [Cynoglossus semilaevis]	Environmental Information Processing;Organismal Systems	Signaling molecules and interaction;Endocrine system	ko04080//Neuroactive ligand-receptor interaction;ko04926//Relaxin signaling pathway	K04307;K04307	GO:0031224//intrinsic component of membrane	GO:0004930//G-protein coupled receptor activity;GO:0042277//peptide binding	GO:0007188//adenylate cyclase-modulating G-protein coupled receptor signaling pathway;GO:0008283//cell proliferation;GO:0008406//gonad development;GO:0030804//positive regulation of cyclic nucleotide biosynthetic process;GO:0042981//regulation of apoptotic process
miR-1983-z	ncbi_103382117	-0.885714	Uts2r	urotensin-2 receptor-like [Cynoglossus semilaevis]	Environmental Information Processing	Signaling molecules and interaction	ko04080//Neuroactive ligand-receptor interaction	K04241	GO:0005768//endosome;GO:0031224//intrinsic component of membrane	GO:0004930//G-protein coupled receptor activity	GO:0001558//regulation of cell growth;GO:0003093//regulation of glomerular filtration;GO:0007166//cell surface receptor signaling pathway;GO:0008284//positive regulation of cell proliferation;GO:0010840//regulation of circadian sleep/wake cycle, wakefulness;GO:0019229//regulation of vasoconstriction;GO:0035809//regulation of urine volume;GO:0035813//regulation of renal sodium excretion;GO:0042221…
miR-1983-z	ncbi_103384473	-0.885714	Espn	espin isoform X1 [Cynoglossus semilaevis]	-	-	-	-	GO:0005856//cytoskeleton;GO:0005902//microvillus;GO:0032421//stereocilium bundle;GO:0043234//protein complex	GO:0003779//actin binding;GO:0019904//protein domain specific binding	GO:0007610//behavior;GO:0031346//positive regulation of cell projection organization;GO:0050954//sensory perception of mechanical stimulus;GO:0051017//actin filament bundle assembly
miR-1983-z	ncbi_103386297	-0.771429	Klhdc8a	-	-	-	-	-	-	-	-
miR-1983-z	ncbi_103386303	-0.828571	drd5	D(1B) dopamine receptor-like [Cynoglossus semilaevis]	Environmental Information Processing;Environmental Information Processing;Environmental Information Processing;Organismal Systems	Signaling molecules and interaction;Signal transduction;Signal transduction;Nervous system	ko04080//Neuroactive ligand-receptor interaction;ko04024//cAMP signaling pathway;ko04020//Calcium signaling pathway;ko04728//Dopaminergic synapse	K05840;K05840;K05840;K05840	-	-	-
miR-1983-z	ncbi_103386790	-0.753702	NWD2	NACHT and WD repeat domain-containing protein 2 [Cynoglossus semilaevis]	-	-	-	-	-	-	-
miR-1983-z	ncbi_103386910	-0.828571	Umod	mucin-like protein [Cynoglossus semilaevis]	-	-	-	-	-	-	-
miR-1983-z	ncbi_103387112	-0.714286	Six2	homeobox protein SIX2 [Cynoglossus semilaevis]	-	-	-	-	GO:0031090//organelle membrane;GO:0031981//nuclear lumen;GO:0043232//intracellular non-membrane-bounded organelle;GO:0043234//protein complex	GO:0000977//RNA polymerase II regulatory region sequence-specific DNA binding;GO:0000982//transcription factor activity, RNA polymerase II core promoter proximal region sequence-specific binding;GO:0005515//protein binding	GO:0001503//ossification;GO:0001708//cell fate specification;GO:0002053//positive regulation of mesenchymal cell proliferation;GO:0003266//regulation of secondary heart field cardioblast proliferation;GO:0006357//regulation of transcription from RNA polymerase II promoter;GO:0006886//intracellular protein transport;GO:0009798//axis specification;GO:0014812//muscle cell migration;GO:0014857//regul…
miR-1983-z	ncbi_103389126	-0.828571	Kcnn2	small conductance calcium-activated potassium channel protein 2 [Cynoglossus semilaevis]	Organismal Systems;Organismal Systems;Organismal Systems;Organismal Systems	Nervous system;Endocrine system;Endocrine system;Digestive system	ko04726//Serotonergic synapse;ko04911//Insulin secretion;ko04929//GnRH secretion;ko04976//Bile secretion	K04943;K04943;K04943;K04943	-	-	-
miR-1983-z	ncbi_103390426	-0.828571	PCSK5	proprotein convertase subtilisin/kexin type 5-like [Cynoglossus semilaevis]	-	-	-	-	-	-	-
miR-1983-z	ncbi_103391119	-0.771429	ATOH1	protein atonal homolog 1-like [Cynoglossus semilaevis]	-	-	-	-	GO:0043231//intracellular membrane-bounded organelle	GO:0000977//RNA polymerase II regulatory region sequence-specific DNA binding;GO:0000982//transcription factor activity, RNA polymerase II core promoter proximal region sequence-specific binding;GO:0003682//chromatin binding;GO:0005515//protein binding	GO:0006357//regulation of transcription from RNA polymerase II promoter;GO:0007417//central nervous system development;GO:0016477//cell migration;GO:0042981//regulation of apoptotic process;GO:0043583//ear development;GO:0045606//positive regulation of epidermal cell differentiation;GO:0045633//positive regulation of mechanoreceptor differentiation;GO:0048598//embryonic morphogenesis;GO:0048664//…
miR-1983-z	ncbi_103391401	-0.942857	CLINT1	clathrin interactor 1 isoform X1 [Cynoglossus semilaevis]	Cellular Processes	Transport and catabolism	ko04144//Endocytosis	K12471	GO:0030135//coated vesicle;GO:0031981//nuclear lumen;GO:0031984//organelle subcompartment	GO:0005515//protein binding	GO:0006901//vesicle coating;GO:0048193//Golgi vesicle transport;GO:2000026//regulation of multicellular organismal development
miR-1983-z	ncbi_103392003	-0.828571	HCN4	potassium/sodium hyperpolarization-activated cyclic nucleotide-gated channel 1-like [Cynoglossus semilaevis]	-	-	-	-	-	-	-
miR-1983-z	ncbi_103396982	-0.771429	si:dkey-46a10.3	UPF0600 protein C5orf51 homolog [Cynoglossus semilaevis]	-	-	-	-	-	-	-
miR-1983-z	ncbi_107988824	-0.898645	TMEM238	transmembrane protein 238-like [Cynoglossus semilaevis]	-	-	-	-	-	-	-
miR-204-x	ncbi_103381481	-0.885714	PPP1R1B	protein phosphatase 1 regulatory subunit 1B-like [Cynoglossus semilaevis]	Environmental Information Processing;Organismal Systems;Human Diseases;Human Diseases;Human Diseases	Signal transduction;Nervous system;Substance dependence;Substance dependence;Substance dependence	ko04024//cAMP signaling pathway;ko04728//Dopaminergic synapse;ko05034//Alcoholism;ko05031//Amphetamine addiction;ko05030//Cocaine addiction	K15494;K15494;K15494;K15494;K15494	-	-	-
miR-204-x	ncbi_103382789	-0.885714	Lrtm2	-	-	-	-	-	-	-	-
miR-204-x	ncbi_103383211	-0.885714	baiap2l2	-	-	-	-	-	-	-	-
miR-204-x	ncbi_103387321	-0.840668	--	transmembrane protein 150A-like isoform X1 [Cynoglossus semilaevis]	-	-	-	-	-	-	-
miR-204-x	ncbi_103389654	-1	ogdh	-	Metabolism;Metabolism;Metabolism	Global and overview maps;Global and overview maps;Carbohydrate metabolism	ko01100//Metabolic pathways;ko01200//Carbon metabolism;ko00020//Citrate cycle (TCA cycle)	K00164;K00164;K00164	-	-	-
miR-204-x	ncbi_103395981	-0.771429	--	fibronectin type III domain-containing protein 7-like [Cynoglossus semilaevis]	-	-	-	-	-	-	-
miR-204-x	ncbi_103396622	-0.828571	FNDC7	fibronectin-like, partial [Amphiprion ocellaris]	-	-	-	-	-	-	-
miR-204-x	ncbi_103396893	-0.758971	GTF2IRD2	general transcription factor II-I repeat domain-containing protein 2-like isoform X1 [Cynoglossus semilaevis]	-	-	-	-	-	GO:0005488//binding	-
miR-204-x	ncbi_103397355	-0.942857	--	C-X-C motif chemokine 10-like [Cynoglossus semilaevis]	Environmental Information Processing;Human Diseases;Organismal Systems;Human Diseases;Human Diseases;Environmental Information Processing;Organismal Systems;Organismal Systems;Environmental Information Processing;Organismal Systems;Organismal Systems	Signaling molecules and interaction;Infectious diseases;Immune system;Infectious diseases;Infectious diseases;Signal transduction;Immune system;Immune system;Signaling molecules and interaction;Immune system;Immune system	ko04060//Cytokine-cytokine receptor interaction;ko05169//Epstein-Barr virus infection;ko04062//Chemokine signaling pathway;ko05160//Hepatitis C;ko05164//Influenza A;ko04668//TNF signaling pathway;ko04620//Toll-like receptor signaling pathway;ko04657//IL-17 signaling pathway;ko04061//Viral protein interaction with cytokine and cytokine receptor;ko04622//RIG-I-like receptor signaling pathway;ko0462…	K12671;K12671;K12671;K12671;K12671;K12671;K12671;K12671;K12671;K12671;K12671	-	-	GO:0050896//response to stimulus
miR-204-x	ncbi_103397534	-0.724714	PRDM8	-	-	-	-	-	-	-	-
miR-204-x	ncbi_103397600	-0.828571	krt18	keratin, type I cytoskeletal 18-like [Cynoglossus semilaevis]	Organismal Systems;Human Diseases	Endocrine system;Infectious diseases	ko04915//Estrogen signaling pathway;ko05150//Staphylococcus aureus infection	K07604;K07604	GO:0005882//intermediate filament;GO:0031988//membrane-bounded vesicle;GO:0043231//intracellular membrane-bounded organelle;GO:0044450//microtubule organizing center part	GO:0003677//DNA binding;GO:0003723//RNA binding;GO:0005515//protein binding;GO:0046914//transition metal ion binding	GO:0001558//regulation of cell growth;GO:0006417//regulation of translation;GO:0009653//anatomical structure morphogenesis;GO:0042635//positive regulation of hair cycle;GO:0042981//regulation of apoptotic process;GO:0043001//Golgi to plasma membrane protein transport;GO:0045104//intermediate filament cytoskeleton organization
miR-204-x	ncbi_103397691	-0.880406	YJEFN3	yjeF N-terminal domain-containing protein 3-like [Cynoglossus semilaevis]	-	-	-	-	GO:0043227//membrane-bounded organelle;GO:0044421//extracellular region part;GO:0044464//cell part	GO:0005488//binding;GO:0016854//racemase and epimerase activity	GO:0008152//metabolic process;GO:0032374//regulation of cholesterol transport;GO:0045765//regulation of angiogenesis
miR-204-x	ncbi_103399558	-0.942857	sox2	transcription factor SOX-2 [Cynoglossus semilaevis]	Environmental Information Processing;Cellular Processes	Signal transduction;Cellular community - eukaryotes	ko04390//Hippo signaling pathway;ko04550//Signaling pathways regulating pluripotency of stem cells	K16796;K16796	GO:0005667//transcription factor complex;GO:0031981//nuclear lumen;GO:0044444//cytoplasmic part	GO:0000977//RNA polymerase II regulatory region sequence-specific DNA binding;GO:0000982//transcription factor activity, RNA polymerase II core promoter proximal region sequence-specific binding;GO:0001104//RNA polymerase II transcription cofactor activity;GO:0003682//chromatin binding;GO:0003723//RNA binding;GO:0046983//protein dimerization activity	GO:0001101//response to acid chemical;GO:0001649//osteoblast differentiation;GO:0001708//cell fate specification;GO:0006357//regulation of transcription from RNA polymerase II promoter;GO:0008285//negative regulation of cell proliferation;GO:0008593//regulation of Notch signaling pathway;GO:0009887//organ morphogenesis;GO:0010033//response to organic substance;GO:0019827//stem cell population mai…
miR-204-y	ncbi_103382117	-0.885714	Uts2r	urotensin-2 receptor-like [Cynoglossus semilaevis]	Environmental Information Processing	Signaling molecules and interaction	ko04080//Neuroactive ligand-receptor interaction	K04241	GO:0005768//endosome;GO:0031224//intrinsic component of membrane	GO:0004930//G-protein coupled receptor activity	GO:0001558//regulation of cell growth;GO:0003093//regulation of glomerular filtration;GO:0007166//cell surface receptor signaling pathway;GO:0008284//positive regulation of cell proliferation;GO:0010840//regulation of circadian sleep/wake cycle, wakefulness;GO:0019229//regulation of vasoconstriction;GO:0035809//regulation of urine volume;GO:0035813//regulation of renal sodium excretion;GO:0042221…
miR-204-y	ncbi_103382403	-0.927634	Abcc3	canalicular multispecific organic anion transporter 2 isoform X1 [Cynoglossus semilaevis]	Organismal Systems;Environmental Information Processing;Human Diseases	Digestive system;Membrane transport;Drug resistance	ko04976//Bile secretion;ko02010//ABC transporters;ko01523//Antifolate resistance	K05667;K05667;K05667	GO:0016021//integral component of membrane	GO:0008509//anion transmembrane transporter activity;GO:0032550//purine ribonucleoside binding;GO:0042626//ATPase activity, coupled to transmembrane movement of substances	GO:0002237//response to molecule of bacterial origin;GO:0006820//anion transport;GO:0006869//lipid transport;GO:0008202//steroid metabolic process;GO:0015849//organic acid transport;GO:0015893//drug transport;GO:0043627//response to estrogen;GO:0044763//single-organism cellular process;GO:0046903//secretion
miR-204-y	ncbi_103382789	-0.885714	Lrtm2	-	-	-	-	-	-	-	-
miR-204-y	ncbi_103388996	-0.811679	thsd7aa	thrombospondin type-1 domain-containing protein 7A [Cynoglossus semilaevis]	-	-	-	-	GO:0031988//membrane-bounded vesicle	-	GO:0048646//anatomical structure formation involved in morphogenesis
miR-204-y	ncbi_103391351	-0.771429	Chst12	carbohydrate sulfotransferase 12-like [Cynoglossus semilaevis]	Metabolism	Glycan biosynthesis and metabolism	ko00532//Glycosaminoglycan biosynthesis - chondroitin sulfate / dermatan sulfate	K04742	GO:0005794//Golgi apparatus;GO:0031090//organelle membrane	GO:0034481//chondroitin sulfotransferase activity	GO:0006024//glycosaminoglycan biosynthetic process;GO:0006790//sulfur compound metabolic process;GO:0044238//primary metabolic process
miR-204-y	ncbi_103391401	-0.771429	CLINT1	clathrin interactor 1 isoform X1 [Cynoglossus semilaevis]	Cellular Processes	Transport and catabolism	ko04144//Endocytosis	K12471	GO:0030135//coated vesicle;GO:0031981//nuclear lumen;GO:0031984//organelle subcompartment	GO:0005515//protein binding	GO:0006901//vesicle coating;GO:0048193//Golgi vesicle transport;GO:2000026//regulation of multicellular organismal development
miR-204-y	ncbi_103395738	-0.828571	B3GNT3	N-acetyllactosaminide beta-1,3-N-acetylglucosaminyltransferase 3-like [Cynoglossus semilaevis]	Metabolism;Metabolism	Global and overview maps;Glycan biosynthesis and metabolism	ko01100//Metabolic pathways;ko00601//Glycosphingolipid biosynthesis - lacto and neolacto series	K07970;K07970	GO:0016021//integral component of membrane;GO:0031090//organelle membrane;GO:0043231//intracellular membrane-bounded organelle	GO:0008375//acetylglucosaminyltransferase activity	GO:0006024//glycosaminoglycan biosynthetic process;GO:0006493//protein O-linked glycosylation;GO:0006790//sulfur compound metabolic process;GO:0051704//multi-organism process
miR-204-z	ncbi_103381065	-0.885714	Ush2A	usherin [Cynoglossus semilaevis]	-	-	-	-	GO:0002141//stereocilia ankle link;GO:0031513//nonmotile primary cilium;GO:0031528//microvillus membrane;GO:0033267//axon part;GO:0043232//intracellular non-membrane-bounded organelle;GO:0044297//cell body;GO:0044420//extracellular matrix component	GO:0008092//cytoskeletal protein binding;GO:0032403//protein complex binding	GO:0007600//sensory perception;GO:0008104//protein localization;GO:0009888//tissue development;GO:0042490//mechanoreceptor differentiation
miR-204-z	ncbi_103381481	-1	PPP1R1B	protein phosphatase 1 regulatory subunit 1B-like [Cynoglossus semilaevis]	Environmental Information Processing;Organismal Systems;Human Diseases;Human Diseases;Human Diseases	Signal transduction;Nervous system;Substance dependence;Substance dependence;Substance dependence	ko04024//cAMP signaling pathway;ko04728//Dopaminergic synapse;ko05034//Alcoholism;ko05031//Amphetamine addiction;ko05030//Cocaine addiction	K15494;K15494;K15494;K15494;K15494	-	-	-
miR-204-z	ncbi_103382789	-0.828571	Lrtm2	-	-	-	-	-	-	-	-
miR-204-z	ncbi_103387321	-0.811679	--	transmembrane protein 150A-like isoform X1 [Cynoglossus semilaevis]	-	-	-	-	-	-	-
miR-204-z	ncbi_103389654	-0.885714	ogdh	-	Metabolism;Metabolism;Metabolism	Global and overview maps;Global and overview maps;Carbohydrate metabolism	ko01100//Metabolic pathways;ko01200//Carbon metabolism;ko00020//Citrate cycle (TCA cycle)	K00164;K00164;K00164	-	-	-
miR-204-z	ncbi_103395981	-0.942857	--	fibronectin type III domain-containing protein 7-like [Cynoglossus semilaevis]	-	-	-	-	-	-	-
miR-204-z	ncbi_103396622	-0.885714	FNDC7	fibronectin-like, partial [Amphiprion ocellaris]	-	-	-	-	-	-	-
miR-204-z	ncbi_103396893	-0.880406	GTF2IRD2	general transcription factor II-I repeat domain-containing protein 2-like isoform X1 [Cynoglossus semilaevis]	-	-	-	-	-	GO:0005488//binding	-
miR-204-z	ncbi_103397355	-0.942857	--	C-X-C motif chemokine 10-like [Cynoglossus semilaevis]	Environmental Information Processing;Human Diseases;Organismal Systems;Human Diseases;Human Diseases;Environmental Information Processing;Organismal Systems;Organismal Systems;Environmental Information Processing;Organismal Systems;Organismal Systems	Signaling molecules and interaction;Infectious diseases;Immune system;Infectious diseases;Infectious diseases;Signal transduction;Immune system;Immune system;Signaling molecules and interaction;Immune system;Immune system	ko04060//Cytokine-cytokine receptor interaction;ko05169//Epstein-Barr virus infection;ko04062//Chemokine signaling pathway;ko05160//Hepatitis C;ko05164//Influenza A;ko04668//TNF signaling pathway;ko04620//Toll-like receptor signaling pathway;ko04657//IL-17 signaling pathway;ko04061//Viral protein interaction with cytokine and cytokine receptor;ko04622//RIG-I-like receptor signaling pathway;ko0462…	K12671;K12671;K12671;K12671;K12671;K12671;K12671;K12671;K12671;K12671;K12671	-	-	GO:0050896//response to stimulus
miR-204-z	ncbi_103397534	-0.753702	PRDM8	-	-	-	-	-	-	-	-
miR-204-z	ncbi_103397600	-0.714286	krt18	keratin, type I cytoskeletal 18-like [Cynoglossus semilaevis]	Organismal Systems;Human Diseases	Endocrine system;Infectious diseases	ko04915//Estrogen signaling pathway;ko05150//Staphylococcus aureus infection	K07604;K07604	GO:0005882//intermediate filament;GO:0031988//membrane-bounded vesicle;GO:0043231//intracellular membrane-bounded organelle;GO:0044450//microtubule organizing center part	GO:0003677//DNA binding;GO:0003723//RNA binding;GO:0005515//protein binding;GO:0046914//transition metal ion binding	GO:0001558//regulation of cell growth;GO:0006417//regulation of translation;GO:0009653//anatomical structure morphogenesis;GO:0042635//positive regulation of hair cycle;GO:0042981//regulation of apoptotic process;GO:0043001//Golgi to plasma membrane protein transport;GO:0045104//intermediate filament cytoskeleton organization
miR-204-z	ncbi_103397691	-0.758971	YJEFN3	yjeF N-terminal domain-containing protein 3-like [Cynoglossus semilaevis]	-	-	-	-	GO:0043227//membrane-bounded organelle;GO:0044421//extracellular region part;GO:0044464//cell part	GO:0005488//binding;GO:0016854//racemase and epimerase activity	GO:0008152//metabolic process;GO:0032374//regulation of cholesterol transport;GO:0045765//regulation of angiogenesis
miR-204-z	ncbi_103399558	-0.771429	sox2	transcription factor SOX-2 [Cynoglossus semilaevis]	Environmental Information Processing;Cellular Processes	Signal transduction;Cellular community - eukaryotes	ko04390//Hippo signaling pathway;ko04550//Signaling pathways regulating pluripotency of stem cells	K16796;K16796	GO:0005667//transcription factor complex;GO:0031981//nuclear lumen;GO:0044444//cytoplasmic part	GO:0000977//RNA polymerase II regulatory region sequence-specific DNA binding;GO:0000982//transcription factor activity, RNA polymerase II core promoter proximal region sequence-specific binding;GO:0001104//RNA polymerase II transcription cofactor activity;GO:0003682//chromatin binding;GO:0003723//RNA binding;GO:0046983//protein dimerization activity	GO:0001101//response to acid chemical;GO:0001649//osteoblast differentiation;GO:0001708//cell fate specification;GO:0006357//regulation of transcription from RNA polymerase II promoter;GO:0008285//negative regulation of cell proliferation;GO:0008593//regulation of Notch signaling pathway;GO:0009887//organ morphogenesis;GO:0010033//response to organic substance;GO:0019827//stem cell population mai…
miR-21-y	ncbi_103378118	-1	OTOL1	collagen alpha-1(X) chain-like [Cynoglossus semilaevis]	-	-	-	-	-	-	-
miR-21-y	ncbi_103378290	-0.942857	zpld1	-	-	-	-	-	-	-	-
miR-21-y	ncbi_103381314	-0.941124	CD109	CD109 antigen-like [Cynoglossus semilaevis]	-	-	-	-	GO:0044464//cell part	GO:0019838//growth factor binding	GO:0017015//regulation of transforming growth factor beta receptor signaling pathway;GO:0032102//negative regulation of response to external stimulus;GO:0048523//negative regulation of cellular process
miR-21-y	ncbi_103381799	-0.828571	Kif19	kinesin-like protein KIF19 [Cynoglossus semilaevis]	-	-	-	-	-	-	-
miR-21-y	ncbi_103382346	-0.942857	OCM	parvalbumin, thymic CPV3-like [Cynoglossus semilaevis]	-	-	-	-	-	GO:0046872//metal ion binding	-
miR-21-y	ncbi_103382789	-0.771429	Lrtm2	-	-	-	-	-	-	-	-
miR-21-y	ncbi_103385315	-0.771429	Scube3	signal peptide, CUB and EGF-like domain-containing protein 3, partial [Cynoglossus semilaevis]	-	-	-	-	GO:0016020//membrane;GO:0044464//cell part	GO:0046872//metal ion binding	GO:0007166//cell surface receptor signaling pathway;GO:0007599//hemostasis;GO:0014904//myotube cell development;GO:0051259//protein oligomerization
miR-21-y	ncbi_103385841	-0.985611	CELSR2	cadherin EGF LAG seven-pass G-type receptor 2 [Cynoglossus semilaevis]	-	-	-	-	GO:0031224//intrinsic component of membrane;GO:0044424//intracellular part	GO:0004888//transmembrane signaling receptor activity;GO:0046872//metal ion binding	GO:0007018//microtubule-based movement;GO:0007166//cell surface receptor signaling pathway;GO:0007420//brain development;GO:0007589//body fluid secretion;GO:0008104//protein localization;GO:0009952//anterior/posterior pattern specification;GO:0010468//regulation of gene expression;GO:0010927//cellular component assembly involved in morphogenesis;GO:0016477//cell migration;GO:0030155//regulation o…
miR-21-y	ncbi_103386297	-0.885714	Klhdc8a	-	-	-	-	-	-	-	-
miR-21-y	ncbi_103386707	-0.771429	asic1b	acid-sensing ion channel 1 isoform X1 [Cynoglossus semilaevis]	Organismal Systems	Sensory system	ko04750//Inflammatory mediator regulation of TRP channels	K04829	GO:0016021//integral component of membrane;GO:0030425//dendrite;GO:0044309//neuron spine	GO:0005488//binding;GO:0015280//ligand-gated sodium channel activity	GO:0006814//sodium ion transport;GO:0006816//calcium ion transport;GO:0007612//learning;GO:0009268//response to pH;GO:0046928//regulation of neurotransmitter secretion;GO:0050909//sensory perception of taste;GO:0051260//protein homooligomerization
miR-21-y	ncbi_103388973	-1	--	PREDICTED: testis development-related protein-like [Paralichthys olivaceus]	-	-	-	-	-	-	-
miR-21-y	ncbi_103389737	-0.771429	plcd4	1-phosphatidylinositol 4,5-bisphosphate phosphodiesterase delta-4-like isoform X1 [Cynoglossus semilaevis]	Metabolism;Environmental Information Processing;Human Diseases;Organismal Systems;Human Diseases;Environmental Information Processing;Metabolism	Global and overview maps;Signal transduction;Infectious diseases;Endocrine system;Endocrine and metabolic diseases;Signal transduction;Carbohydrate metabolism	ko01100//Metabolic pathways;ko04020//Calcium signaling pathway;ko05131//Shigellosis;ko04919//Thyroid hormone signaling pathway;ko04933//AGE-RAGE signaling pathway in diabetic complications;ko04070//Phosphatidylinositol signaling system;ko00562//Inositol phosphate metabolism	K05857;K05857;K05857;K05857;K05857;K05857;K05857	GO:0043231//intracellular membrane-bounded organelle	GO:0004620//phospholipase activity;GO:0042578//phosphoric ester hydrolase activity;GO:0046872//metal ion binding;GO:0060089//molecular transducer activity	GO:0006650//glycerophospholipid metabolic process;GO:0007165//signal transduction;GO:0007338//single fertilization
miR-21-y	ncbi_103391466	-0.985611	d14	D(1) dopamine receptor [Cynoglossus semilaevis]	Environmental Information Processing;Environmental Information Processing;Environmental Information Processing;Organismal Systems;Human Diseases;Human Diseases;Human Diseases;Cellular Processes;Human Diseases;Human Diseases	Signaling molecules and interaction;Signal transduction;Signal transduction;Nervous system;Substance dependence;Neurodegenerative diseases;Substance dependence;Cellular community - eukaryotes;Substance dependence;Substance dependence	ko04080//Neuroactive ligand-receptor interaction;ko04024//cAMP signaling pathway;ko04020//Calcium signaling pathway;ko04728//Dopaminergic synapse;ko05034//Alcoholism;ko05012//Parkinson disease;ko05032//Morphine addiction;ko04540//Gap junction;ko05031//Amphetamine addiction;ko05030//Cocaine addiction	K04144;K04144;K04144;K04144;K04144;K04144;K04144;K04144;K04144;K04144	-	-	-
miR-21-y	ncbi_103395060	-0.811679	--	glycine-rich protein 5-like [Cynoglossus semilaevis]	-	-	-	-	-	-	-
miR-21-y	ncbi_103395071	-0.942857	--	-	-	-	-	-	-	-	-
miR-21-y	ncbi_103395866	-0.753702	OCLN	occludin-like isoform X1 [Cynoglossus semilaevis]	Human Diseases;Cellular Processes;Environmental Information Processing;Human Diseases;Organismal Systems	Infectious diseases;Cellular community - eukaryotes;Signaling molecules and interaction;Infectious diseases;Immune system	ko05130//Pathogenic Escherichia coli infection;ko04530//Tight junction;ko04514//Cell adhesion molecules (CAMs);ko05160//Hepatitis C;ko04670//Leukocyte transendothelial migration	K06088;K06088;K06088;K06088;K06088	GO:0005886//plasma membrane;GO:0005911//cell-cell junction;GO:0031224//intrinsic component of membrane;GO:0031410//cytoplasmic vesicle	GO:0005515//protein binding	GO:0012501//programmed cell death;GO:0022607//cellular component assembly;GO:0045216//cell-cell junction organization
miR-21-y	ncbi_103397355	-0.885714	--	C-X-C motif chemokine 10-like [Cynoglossus semilaevis]	Environmental Information Processing;Human Diseases;Organismal Systems;Human Diseases;Human Diseases;Environmental Information Processing;Organismal Systems;Organismal Systems;Environmental Information Processing;Organismal Systems;Organismal Systems	Signaling molecules and interaction;Infectious diseases;Immune system;Infectious diseases;Infectious diseases;Signal transduction;Immune system;Immune system;Signaling molecules and interaction;Immune system;Immune system	ko04060//Cytokine-cytokine receptor interaction;ko05169//Epstein-Barr virus infection;ko04062//Chemokine signaling pathway;ko05160//Hepatitis C;ko05164//Influenza A;ko04668//TNF signaling pathway;ko04620//Toll-like receptor signaling pathway;ko04657//IL-17 signaling pathway;ko04061//Viral protein interaction with cytokine and cytokine receptor;ko04622//RIG-I-like receptor signaling pathway;ko0462…	K12671;K12671;K12671;K12671;K12671;K12671;K12671;K12671;K12671;K12671;K12671	-	-	GO:0050896//response to stimulus
miR-21-y	ncbi_103399254	-0.828571	--	CD109 antigen-like [Cynoglossus semilaevis]	-	-	-	-	GO:0044464//cell part	GO:0019838//growth factor binding	GO:0000768//syncytium formation by plasma membrane fusion;GO:0010837//regulation of keratinocyte proliferation;GO:0017015//regulation of transforming growth factor beta receptor signaling pathway;GO:0022405//hair cycle process;GO:0032102//negative regulation of response to external stimulus;GO:0045604//regulation of epidermal cell differentiation;GO:0048523//negative regulation of cellular process
miR-21-y	ncbi_103399314	-0.771429	mettl11b	alpha N-terminal protein methyltransferase 1B [Cynoglossus semilaevis]	-	-	-	-	-	-	-
miR-21-y	ncbi_107988824	-0.898645	TMEM238	transmembrane protein 238-like [Cynoglossus semilaevis]	-	-	-	-	-	-	-
miR-211-x	ncbi_103381065	-0.942857	Ush2A	usherin [Cynoglossus semilaevis]	-	-	-	-	GO:0002141//stereocilia ankle link;GO:0031513//nonmotile primary cilium;GO:0031528//microvillus membrane;GO:0033267//axon part;GO:0043232//intracellular non-membrane-bounded organelle;GO:0044297//cell body;GO:0044420//extracellular matrix component	GO:0008092//cytoskeletal protein binding;GO:0032403//protein complex binding	GO:0007600//sensory perception;GO:0008104//protein localization;GO:0009888//tissue development;GO:0042490//mechanoreceptor differentiation
miR-211-x	ncbi_103381481	-0.771429	PPP1R1B	protein phosphatase 1 regulatory subunit 1B-like [Cynoglossus semilaevis]	Environmental Information Processing;Organismal Systems;Human Diseases;Human Diseases;Human Diseases	Signal transduction;Nervous system;Substance dependence;Substance dependence;Substance dependence	ko04024//cAMP signaling pathway;ko04728//Dopaminergic synapse;ko05034//Alcoholism;ko05031//Amphetamine addiction;ko05030//Cocaine addiction	K15494;K15494;K15494;K15494;K15494	-	-	-
miR-211-x	ncbi_103395981	-0.828571	--	fibronectin type III domain-containing protein 7-like [Cynoglossus semilaevis]	-	-	-	-	-	-	-
miR-211-x	ncbi_103396622	-0.771429	FNDC7	fibronectin-like, partial [Amphiprion ocellaris]	-	-	-	-	-	-	-
miR-211-x	ncbi_103396893	-0.880406	GTF2IRD2	general transcription factor II-I repeat domain-containing protein 2-like isoform X1 [Cynoglossus semilaevis]	-	-	-	-	-	GO:0005488//binding	-
miR-211-x	ncbi_103397534	-0.898645	PRDM8	-	-	-	-	-	-	-	-
miR-211-x	ncbi_103397691	-0.758971	YJEFN3	yjeF N-terminal domain-containing protein 3-like [Cynoglossus semilaevis]	-	-	-	-	GO:0043227//membrane-bounded organelle;GO:0044421//extracellular region part;GO:0044464//cell part	GO:0005488//binding;GO:0016854//racemase and epimerase activity	GO:0008152//metabolic process;GO:0032374//regulation of cholesterol transport;GO:0045765//regulation of angiogenesis
miR-211-x	ncbi_112486231	-0.771429	zic4	-	-	-	-	-	-	-	-
miR-211-z	ncbi_103381481	-0.885714	PPP1R1B	protein phosphatase 1 regulatory subunit 1B-like [Cynoglossus semilaevis]	Environmental Information Processing;Organismal Systems;Human Diseases;Human Diseases;Human Diseases	Signal transduction;Nervous system;Substance dependence;Substance dependence;Substance dependence	ko04024//cAMP signaling pathway;ko04728//Dopaminergic synapse;ko05034//Alcoholism;ko05031//Amphetamine addiction;ko05030//Cocaine addiction	K15494;K15494;K15494;K15494;K15494	-	-	-
miR-211-z	ncbi_103382789	-0.885714	Lrtm2	-	-	-	-	-	-	-	-
miR-211-z	ncbi_103383211	-0.885714	baiap2l2	-	-	-	-	-	-	-	-
miR-211-z	ncbi_103387321	-0.840668	--	transmembrane protein 150A-like isoform X1 [Cynoglossus semilaevis]	-	-	-	-	-	-	-
miR-211-z	ncbi_103389654	-1	ogdh	-	Metabolism;Metabolism;Metabolism	Global and overview maps;Global and overview maps;Carbohydrate metabolism	ko01100//Metabolic pathways;ko01200//Carbon metabolism;ko00020//Citrate cycle (TCA cycle)	K00164;K00164;K00164	-	-	-
miR-211-z	ncbi_103395981	-0.771429	--	fibronectin type III domain-containing protein 7-like [Cynoglossus semilaevis]	-	-	-	-	-	-	-
miR-211-z	ncbi_103396622	-0.828571	FNDC7	fibronectin-like, partial [Amphiprion ocellaris]	-	-	-	-	-	-	-
miR-211-z	ncbi_103396893	-0.758971	GTF2IRD2	general transcription factor II-I repeat domain-containing protein 2-like isoform X1 [Cynoglossus semilaevis]	-	-	-	-	-	GO:0005488//binding	-
miR-211-z	ncbi_103397355	-0.942857	--	C-X-C motif chemokine 10-like [Cynoglossus semilaevis]	Environmental Information Processing;Human Diseases;Organismal Systems;Human Diseases;Human Diseases;Environmental Information Processing;Organismal Systems;Organismal Systems;Environmental Information Processing;Organismal Systems;Organismal Systems	Signaling molecules and interaction;Infectious diseases;Immune system;Infectious diseases;Infectious diseases;Signal transduction;Immune system;Immune system;Signaling molecules and interaction;Immune system;Immune system	ko04060//Cytokine-cytokine receptor interaction;ko05169//Epstein-Barr virus infection;ko04062//Chemokine signaling pathway;ko05160//Hepatitis C;ko05164//Influenza A;ko04668//TNF signaling pathway;ko04620//Toll-like receptor signaling pathway;ko04657//IL-17 signaling pathway;ko04061//Viral protein interaction with cytokine and cytokine receptor;ko04622//RIG-I-like receptor signaling pathway;ko0462…	K12671;K12671;K12671;K12671;K12671;K12671;K12671;K12671;K12671;K12671;K12671	-	-	GO:0050896//response to stimulus
miR-211-z	ncbi_103397534	-0.724714	PRDM8	-	-	-	-	-	-	-	-
miR-211-z	ncbi_103397600	-0.828571	krt18	keratin, type I cytoskeletal 18-like [Cynoglossus semilaevis]	Organismal Systems;Human Diseases	Endocrine system;Infectious diseases	ko04915//Estrogen signaling pathway;ko05150//Staphylococcus aureus infection	K07604;K07604	GO:0005882//intermediate filament;GO:0031988//membrane-bounded vesicle;GO:0043231//intracellular membrane-bounded organelle;GO:0044450//microtubule organizing center part	GO:0003677//DNA binding;GO:0003723//RNA binding;GO:0005515//protein binding;GO:0046914//transition metal ion binding	GO:0001558//regulation of cell growth;GO:0006417//regulation of translation;GO:0009653//anatomical structure morphogenesis;GO:0042635//positive regulation of hair cycle;GO:0042981//regulation of apoptotic process;GO:0043001//Golgi to plasma membrane protein transport;GO:0045104//intermediate filament cytoskeleton organization
miR-211-z	ncbi_103397691	-0.880406	YJEFN3	yjeF N-terminal domain-containing protein 3-like [Cynoglossus semilaevis]	-	-	-	-	GO:0043227//membrane-bounded organelle;GO:0044421//extracellular region part;GO:0044464//cell part	GO:0005488//binding;GO:0016854//racemase and epimerase activity	GO:0008152//metabolic process;GO:0032374//regulation of cholesterol transport;GO:0045765//regulation of angiogenesis
miR-211-z	ncbi_103399558	-0.942857	sox2	transcription factor SOX-2 [Cynoglossus semilaevis]	Environmental Information Processing;Cellular Processes	Signal transduction;Cellular community - eukaryotes	ko04390//Hippo signaling pathway;ko04550//Signaling pathways regulating pluripotency of stem cells	K16796;K16796	GO:0005667//transcription factor complex;GO:0031981//nuclear lumen;GO:0044444//cytoplasmic part	GO:0000977//RNA polymerase II regulatory region sequence-specific DNA binding;GO:0000982//transcription factor activity, RNA polymerase II core promoter proximal region sequence-specific binding;GO:0001104//RNA polymerase II transcription cofactor activity;GO:0003682//chromatin binding;GO:0003723//RNA binding;GO:0046983//protein dimerization activity	GO:0001101//response to acid chemical;GO:0001649//osteoblast differentiation;GO:0001708//cell fate specification;GO:0006357//regulation of transcription from RNA polymerase II promoter;GO:0008285//negative regulation of cell proliferation;GO:0008593//regulation of Notch signaling pathway;GO:0009887//organ morphogenesis;GO:0010033//response to organic substance;GO:0019827//stem cell population mai…
miR-215-z	MSTRG.11307	-0.927634	--	-	-	-	-	-	-	-	-
miR-215-z	ncbi_103376869	-0.771429	HECW1	E3 ubiquitin-protein ligase HECW1 [Cynoglossus semilaevis]	-	-	-	-	-	-	-
miR-215-z	ncbi_103377624	-0.771429	FOXG1	forkhead box protein G1-like [Cynoglossus semilaevis]	Environmental Information Processing	Signal transduction	ko04068//FoxO signaling pathway	K09385	GO:0043231//intracellular membrane-bounded organelle	GO:0005488//binding	GO:0000278//mitotic cell cycle;GO:0001709//cell fate determination;GO:0001764//neuron migration;GO:0003002//regionalization;GO:0006355//regulation of transcription, DNA-templated;GO:0007417//central nervous system development;GO:0007423//sensory organ development;GO:0010453//regulation of cell fate commitment;GO:0010721//negative regulation of cell development;GO:0016198//axon choice point recogn…
miR-215-z	ncbi_103377693	-0.942857	zgc:66101	serine/threonine-protein kinase SIK3 isoform X1 [Cynoglossus semilaevis]	-	-	-	-	-	GO:0004672//protein kinase activity;GO:0032550//purine ribonucleoside binding;GO:0046872//metal ion binding	GO:0006464//cellular protein modification process;GO:0006796//phosphate-containing compound metabolic process;GO:0009887//organ morphogenesis
miR-215-z	ncbi_103379072	-0.942857	HDC	histidine decarboxylase [Cynoglossus semilaevis]	Metabolism;Metabolism	Global and overview maps;Amino acid metabolism	ko01100//Metabolic pathways;ko00340//Histidine metabolism	K01590;K01590	GO:0043005//neuron projection;GO:0044297//cell body;GO:0044444//cytoplasmic part	GO:0016831//carboxy-lyase activity;GO:0031406//carboxylic acid binding	GO:0001692//histamine metabolic process;GO:0006547//histidine metabolic process;GO:0006584//catecholamine metabolic process;GO:0007267//cell-cell signaling;GO:0007417//central nervous system development;GO:0009314//response to radiation;GO:0097485//neuron projection guidance
miR-215-z	ncbi_103381062	-0.92582	Opn5	-	-	-	-	-	-	-	-
miR-215-z	ncbi_103383450	-0.942857	PALB2	partner and localizer of BRCA2 isoform X1 [Cynoglossus semilaevis]	Genetic Information Processing;Genetic Information Processing	Replication and repair;Replication and repair	ko03460//Fanconi anemia pathway;ko03440//Homologous recombination	K10897;K10897	-	-	GO:0007275//multicellular organism development;GO:0009653//anatomical structure morphogenesis;GO:0044763//single-organism cellular process
miR-215-z	ncbi_103383759	-0.771429	kita	mast/stem cell growth factor receptor kita-like [Cynoglossus semilaevis]	Human Diseases;Environmental Information Processing;Environmental Information Processing;Environmental Information Processing;Environmental Information Processing;Human Diseases;Environmental Information Processing;Organismal Systems;Human Diseases;Human Diseases;Organismal Systems	Cancers;Signal transduction;Signal transduction;Signal transduction;Signal transduction;Cancers;Signal transduction;Endocrine system;Cancers;Cancers;Immune system	ko05200//Pathways in cancer;ko04151//PI3K-Akt signaling pathway;ko04010//MAPK signaling pathway;ko04015//Rap1 signaling pathway;ko04014//Ras signaling pathway;ko05224//Breast cancer;ko04072//Phospholipase D signaling pathway;ko04916//Melanogenesis;ko05230//Central carbon metabolism in cancer;ko05221//Acute myeloid leukemia;ko04640//Hematopoietic cell lineage	K05091;K05091;K05091;K05091;K05091;K05091;K05091;K05091;K05091;K05091;K05091	GO:0031224//intrinsic component of membrane;GO:0044464//cell part	GO:0004713//protein tyrosine kinase activity;GO:0005515//protein binding;GO:0032550//purine ribonucleoside binding	GO:0001934//positive regulation of protein phosphorylation;GO:0002521//leukocyte differentiation;GO:0002768//immune response-regulating cell surface receptor signaling pathway;GO:0003006//developmental process involved in reproduction;GO:0006939//smooth muscle contraction;GO:0007169//transmembrane receptor protein tyrosine kinase signaling pathway;GO:0010631//epithelial cell migration;GO:0018108/…
miR-215-z	ncbi_103388793	-0.771429	Trim14	nuclear factor 7, ovary-like [Cynoglossus semilaevis]	-	-	-	-	-	-	-
miR-215-z	ncbi_103392165	-0.714286	Scn2a	sodium channel protein type 2 subunit alpha-like isoform X2 [Cynoglossus semilaevis]	Organismal Systems	Sensory system	ko04742//Taste transduction	K04834	-	-	-
miR-215-z	ncbi_103393348	-0.885714	SOX10	transcription factor Sox-10 isoform X1 [Cynoglossus semilaevis]	-	-	-	-	GO:0031312//extrinsic component of organelle membrane;GO:0043231//intracellular membrane-bounded organelle;GO:0043234//protein complex	GO:0000977//RNA polymerase II regulatory region sequence-specific DNA binding;GO:0000981//RNA polymerase II transcription factor activity, sequence-specific DNA binding;GO:0001076//transcription factor activity, RNA polymerase II transcription factor binding;GO:0003712//transcription cofactor activity;GO:0019899//enzyme binding;GO:0032182//ubiquitin-like protein binding	GO:0001503//ossification;GO:0001667//ameboidal-type cell migration;GO:0001837//epithelial to mesenchymal transition;GO:0001894//tissue homeostasis;GO:0002062//chondrocyte differentiation;GO:0003170//heart valve development;GO:0006357//regulation of transcription from RNA polymerase II promoter;GO:0006996//organelle organization;GO:0008284//positive regulation of cell proliferation;GO:0008584//mal…
miR-215-z	ncbi_103393539	-0.942857	Alox8	-	-	-	-	-	-	-	-
miR-215-z	ncbi_103397878	-0.771429	foxd2	forkhead box protein D2-like [Cynoglossus semilaevis]	-	-	-	-	-	-	-
miR-219-x	MSTRG.4013	-0.771429	--	stereocilin-like [Seriola lalandi dorsalis]	-	-	-	-	-	-	-
miR-219-x	ncbi_103378291	-0.885714	Esam	endothelial cell-selective adhesion molecule-like isoform X1 [Cynoglossus semilaevis]	Environmental Information Processing;Organismal Systems	Signaling molecules and interaction;Immune system	ko04514//Cell adhesion molecules (CAMs);ko04670//Leukocyte transendothelial migration	K06787;K06787	GO:0030054//cell junction	-	GO:0098742//cell-cell adhesion via plasma-membrane adhesion molecules
miR-219-x	ncbi_103380012	-0.771429	Fur2	proprotein convertase subtilisin/kexin type 5-like [Cynoglossus semilaevis]	-	-	-	-	-	-	-
miR-219-x	ncbi_103383682	-0.794461	nachra9	neuronal acetylcholine receptor subunit alpha-9 isoform X1 [Cynoglossus semilaevis]	Environmental Information Processing	Signaling molecules and interaction	ko04080//Neuroactive ligand-receptor interaction	K04810	GO:0031224//intrinsic component of membrane;GO:0097060//synaptic membrane	GO:0015276//ligand-gated ion channel activity	GO:0006812//cation transport;GO:0048598//embryonic morphogenesis;GO:0050877//neurological system process;GO:0051480//regulation of cytosolic calcium ion concentration
miR-219-x	ncbi_103386910	-0.828571	Umod	mucin-like protein [Cynoglossus semilaevis]	-	-	-	-	-	-	-
miR-219-x	ncbi_103392311	-0.758971	TMBIM1	protein lifeguard 3-like isoform X1 [Cynoglossus semilaevis]	-	-	-	-	GO:0000323//lytic vacuole;GO:0005774//vacuolar membrane;GO:0005886//plasma membrane;GO:0031224//intrinsic component of membrane;GO:0031988//membrane-bounded vesicle;GO:0045202//synapse;GO:0098589//membrane region	GO:0032813//tumor necrosis factor receptor superfamily binding	GO:0001974//blood vessel remodeling;GO:0009968//negative regulation of signal transduction;GO:0021533//cell differentiation in hindbrain;GO:0043066//negative regulation of apoptotic process;GO:0043086//negative regulation of catalytic activity;GO:0051129//negative regulation of cellular component organization;GO:1902041//regulation of extrinsic apoptotic signaling pathway via death domain recepto…
miR-219-x	ncbi_103394371	-0.771429	GIPC3	PDZ domain-containing protein GIPC3 [Cynoglossus semilaevis]	-	-	-	-	GO:0016023//cytoplasmic, membrane-bounded vesicle;GO:0030425//dendrite;GO:0031090//organelle membrane;GO:0044309//neuron spine	GO:0004702//receptor signaling protein serine/threonine kinase activity;GO:0008092//cytoskeletal protein binding;GO:0019904//protein domain specific binding;GO:0046983//protein dimerization activity	GO:0006464//cellular protein modification process;GO:0006835//dicarboxylic acid transport;GO:0006886//intracellular protein transport;GO:0010608//posttranscriptional regulation of gene expression;GO:0010631//epithelial cell migration;GO:0017015//regulation of transforming growth factor beta receptor signaling pathway;GO:0031330//negative regulation of cellular catabolic process;GO:0032465//regula…
miR-219-x	ncbi_103395234	-0.771429	RXFP2	relaxin receptor 2 isoform X2 [Cynoglossus semilaevis]	Environmental Information Processing;Organismal Systems	Signaling molecules and interaction;Endocrine system	ko04080//Neuroactive ligand-receptor interaction;ko04926//Relaxin signaling pathway	K04307;K04307	GO:0031224//intrinsic component of membrane	GO:0004930//G-protein coupled receptor activity;GO:0042277//peptide binding	GO:0007188//adenylate cyclase-modulating G-protein coupled receptor signaling pathway;GO:0008283//cell proliferation;GO:0008406//gonad development;GO:0030804//positive regulation of cyclic nucleotide biosynthetic process;GO:0042981//regulation of apoptotic process
miR-219-x	ncbi_103399314	-0.828571	mettl11b	alpha N-terminal protein methyltransferase 1B [Cynoglossus semilaevis]	-	-	-	-	-	-	-
miR-222-z	ncbi_103378711	-0.985611	Fut9	alpha-(1,3)-fucosyltransferase 9 [Cynoglossus semilaevis]	Metabolism;Metabolism;Metabolism;Metabolism	Global and overview maps;Glycan biosynthesis and metabolism;Glycan biosynthesis and metabolism;Glycan biosynthesis and metabolism	ko01100//Metabolic pathways;ko00601//Glycosphingolipid biosynthesis - lacto and neolacto series;ko00515//Mannose type O-glycan biosyntheis;ko00603//Glycosphingolipid biosynthesis - globo and isoglobo series	K03663;K03663;K03663;K03663	GO:0000139//Golgi membrane;GO:0031224//intrinsic component of membrane	GO:0000030//mannosyltransferase activity;GO:0019112//phenanthrol glycosyltransferase activity;GO:0035250//UDP-galactosyltransferase activity;GO:0035251//UDP-glucosyltransferase activity;GO:0046920//alpha-(1->3)-fucosyltransferase activity	GO:0006464//cellular protein modification process;GO:0019317//fucose catabolic process;GO:0048731//system development;GO:0070085//glycosylation
miR-222-z	ncbi_103379492	-0.924062	Necab2	N-terminal EF-hand calcium-binding protein 2 [Cynoglossus semilaevis]	-	-	-	-	GO:0044424//intracellular part	GO:0046872//metal ion binding	GO:0019932//second-messenger-mediated signaling
miR-222-z	ncbi_103380156	-0.753702	slc17a8	vesicular glutamate transporter 3 [Cynoglossus semilaevis]	Organismal Systems;Organismal Systems;Organismal Systems;Human Diseases	Nervous system;Nervous system;Nervous system;Substance dependence	ko04723//Retrograde endocannabinoid signaling;ko04724//Glutamatergic synapse;ko04721//Synaptic vesicle cycle;ko05033//Nicotine addiction	K12302;K12302;K12302;K12302	GO:0005768//endosome;GO:0016023//cytoplasmic, membrane-bounded vesicle;GO:0031224//intrinsic component of membrane;GO:0042995//cell projection;GO:0044433//cytoplasmic vesicle part	GO:0003677//DNA binding;GO:0004879//RNA polymerase II transcription factor activity, ligand-activated sequence-specific DNA binding;GO:0005310//dicarboxylic acid transmembrane transporter activity;GO:0005496//steroid binding;GO:0015291//secondary active transmembrane transporter activity;GO:0038023//signaling receptor activity;GO:0046914//transition metal ion binding	GO:0001505//regulation of neurotransmitter levels;GO:0006355//regulation of transcription, DNA-templated;GO:0009755//hormone-mediated signaling pathway;GO:0015813//L-glutamate transport;GO:0030001//metal ion transport;GO:0050954//sensory perception of mechanical stimulus;GO:0060004//reflex
miR-222-z	ncbi_103382117	-0.811679	Uts2r	urotensin-2 receptor-like [Cynoglossus semilaevis]	Environmental Information Processing	Signaling molecules and interaction	ko04080//Neuroactive ligand-receptor interaction	K04241	GO:0005768//endosome;GO:0031224//intrinsic component of membrane	GO:0004930//G-protein coupled receptor activity	GO:0001558//regulation of cell growth;GO:0003093//regulation of glomerular filtration;GO:0007166//cell surface receptor signaling pathway;GO:0008284//positive regulation of cell proliferation;GO:0010840//regulation of circadian sleep/wake cycle, wakefulness;GO:0019229//regulation of vasoconstriction;GO:0035809//regulation of urine volume;GO:0035813//regulation of renal sodium excretion;GO:0042221…
miR-222-z	ncbi_103382346	-0.753702	OCM	parvalbumin, thymic CPV3-like [Cynoglossus semilaevis]	-	-	-	-	-	GO:0046872//metal ion binding	-
miR-222-z	ncbi_103383921	-0.705882	c3	complement C3-like [Cynoglossus semilaevis]	Environmental Information Processing;Human Diseases;Human Diseases;Human Diseases;Human Diseases;Human Diseases;Cellular Processes;Human Diseases;Human Diseases;Human Diseases;Human Diseases;Human Diseases;Organismal Systems;Human Diseases	Signaling molecules and interaction;Infectious diseases;Infectious diseases;Cancers;Infectious diseases;Infectious diseases;Transport and catabolism;Infectious diseases;Infectious diseases;Infectious diseases;Immune diseases;Infectious diseases;Immune system;Infectious diseases	ko04080//Neuroactive ligand-receptor interaction;ko05131//Shigellosis;ko05168//Herpes simplex infection;ko05203//Viral carcinogenesis;ko05167//Kaposi sarcoma-associated herpesvirus infection;ko05152//Tuberculosis;ko04145//Phagosome;ko05142//Chagas disease (American trypanosomiasis);ko05140//Leishmaniasis;ko05133//Pertussis;ko05322//Systemic lupus erythematosus;ko05134//Legionellosis;ko04610//Comp…	K03990;K03990;K03990;K03990;K03990;K03990;K03990;K03990;K03990;K03990;K03990;K03990;K03990;K03990	GO:0005576//extracellular region	-	GO:0006952//defense response;GO:0006956//complement activation;GO:0009792//embryo development ending in birth or egg hatching
miR-222-z	ncbi_103385246	-0.898645	--	proteoglycan 4-like isoform X1 [Echeneis naucrates]	-	-	-	-	-	-	-
miR-222-z	ncbi_103388345	-0.840668	Crisp2	cysteine-rich venom protein-like [Cynoglossus semilaevis]	-	-	-	-	GO:0043229//intracellular organelle	-	GO:0006950//response to stress;GO:0019953//sexual reproduction;GO:0044702//single organism reproductive process
miR-222-z	ncbi_103388996	-0.808824	thsd7aa	thrombospondin type-1 domain-containing protein 7A [Cynoglossus semilaevis]	-	-	-	-	GO:0031988//membrane-bounded vesicle	-	GO:0048646//anatomical structure formation involved in morphogenesis
miR-222-z	ncbi_103393462	-0.869657	NME1	nucleoside diphosphate kinase A-like [Cynoglossus semilaevis]	Metabolism;Metabolism;Metabolism;Metabolism	Global and overview maps;Nucleotide metabolism;Nucleotide metabolism;Xenobiotics biodegradation and metabolism	ko01100//Metabolic pathways;ko00230//Purine metabolism;ko00240//Pyrimidine metabolism;ko00983//Drug metabolism - other enzymes	K00940;K00940;K00940;K00940	-	-	-
miR-222-z	ncbi_103395234	-0.927634	RXFP2	relaxin receptor 2 isoform X2 [Cynoglossus semilaevis]	Environmental Information Processing;Organismal Systems	Signaling molecules and interaction;Endocrine system	ko04080//Neuroactive ligand-receptor interaction;ko04926//Relaxin signaling pathway	K04307;K04307	GO:0031224//intrinsic component of membrane	GO:0004930//G-protein coupled receptor activity;GO:0042277//peptide binding	GO:0007188//adenylate cyclase-modulating G-protein coupled receptor signaling pathway;GO:0008283//cell proliferation;GO:0008406//gonad development;GO:0030804//positive regulation of cyclic nucleotide biosynthetic process;GO:0042981//regulation of apoptotic process
miR-224-x	ncbi_103380012	-0.714286	Fur2	proprotein convertase subtilisin/kexin type 5-like [Cynoglossus semilaevis]	-	-	-	-	-	-	-
miR-224-x	ncbi_103382117	-0.771429	Uts2r	urotensin-2 receptor-like [Cynoglossus semilaevis]	Environmental Information Processing	Signaling molecules and interaction	ko04080//Neuroactive ligand-receptor interaction	K04241	GO:0005768//endosome;GO:0031224//intrinsic component of membrane	GO:0004930//G-protein coupled receptor activity	GO:0001558//regulation of cell growth;GO:0003093//regulation of glomerular filtration;GO:0007166//cell surface receptor signaling pathway;GO:0008284//positive regulation of cell proliferation;GO:0010840//regulation of circadian sleep/wake cycle, wakefulness;GO:0019229//regulation of vasoconstriction;GO:0035809//regulation of urine volume;GO:0035813//regulation of renal sodium excretion;GO:0042221…
miR-224-x	ncbi_103387699	-0.714286	Kcns3	potassium voltage-gated channel subfamily S member 3-like [Cynoglossus semilaevis]	-	-	-	-	-	-	-
miR-224-x	ncbi_103389126	-0.771429	Kcnn2	small conductance calcium-activated potassium channel protein 2 [Cynoglossus semilaevis]	Organismal Systems;Organismal Systems;Organismal Systems;Organismal Systems	Nervous system;Endocrine system;Endocrine system;Digestive system	ko04726//Serotonergic synapse;ko04911//Insulin secretion;ko04929//GnRH secretion;ko04976//Bile secretion	K04943;K04943;K04943;K04943	-	-	-
miR-224-x	ncbi_107988824	-0.840668	TMEM238	transmembrane protein 238-like [Cynoglossus semilaevis]	-	-	-	-	-	-	-
miR-2284-z	MSTRG.14884	-0.941124	ihhb	indian hedgehog B-like protein precursor [Trachinotus ovatus]	Human Diseases;Environmental Information Processing	Cancers;Signal transduction	ko05205//Proteoglycans in cancer;ko04340//Hedgehog signaling pathway	K11989;K11989	GO:0016023//cytoplasmic, membrane-bounded vesicle;GO:0031012//extracellular matrix;GO:0043005//neuron projection;GO:0044297//cell body;GO:0044421//extracellular region part;GO:0098589//membrane region	GO:0005102//receptor binding;GO:0016787//hydrolase activity;GO:0043236//laminin binding;GO:0046914//transition metal ion binding;GO:0097367//carbohydrate derivative binding	GO:0000122//negative regulation of transcription from RNA polymerase II promoter;GO:0001101//response to acid chemical;GO:0001570//vasculogenesis;GO:0001649//osteoblast differentiation;GO:0001667//ameboidal-type cell migration;GO:0001816//cytokine production;GO:0001838//embryonic epithelial tube formation;GO:0001895//retina homeostasis;GO:0002053//positive regulation of mesenchymal cell prolifera…
miR-2284-z	ncbi_103376765	-0.941124	TJP3	tight junction protein ZO-3 isoform X1 [Cynoglossus semilaevis]	Cellular Processes	Cellular community - eukaryotes	ko04530//Tight junction	K06097	GO:0016020//membrane;GO:0031981//nuclear lumen;GO:0043296//apical junction complex	GO:0005488//binding	-
miR-2284-z	ncbi_103376869	-0.941124	HECW1	E3 ubiquitin-protein ligase HECW1 [Cynoglossus semilaevis]	-	-	-	-	-	-	-
miR-2284-z	ncbi_103377693	-0.758971	zgc:66101	serine/threonine-protein kinase SIK3 isoform X1 [Cynoglossus semilaevis]	-	-	-	-	-	GO:0004672//protein kinase activity;GO:0032550//purine ribonucleoside binding;GO:0046872//metal ion binding	GO:0006464//cellular protein modification process;GO:0006796//phosphate-containing compound metabolic process;GO:0009887//organ morphogenesis
miR-2284-z	ncbi_103378894	-0.941124	GPC5	LOW QUALITY PROTEIN: glypican-5-like [Cynoglossus semilaevis]	-	-	-	-	GO:0005576//extracellular region;GO:0005775//vacuolar lumen;GO:0016021//integral component of membrane;GO:0044431//Golgi apparatus part	-	GO:0006023//aminoglycan biosynthetic process;GO:0006026//aminoglycan catabolic process;GO:0006790//sulfur compound metabolic process;GO:0007602//phototransduction;GO:0016101//diterpenoid metabolic process;GO:0051704//multi-organism process
miR-2284-z	ncbi_103379178	-0.941124	MC1R	melanocyte-stimulating hormone receptor [Cynoglossus semilaevis]	Environmental Information Processing;Organismal Systems	Signaling molecules and interaction;Endocrine system	ko04080//Neuroactive ligand-receptor interaction;ko04916//Melanogenesis	K04199;K04199	GO:0031224//intrinsic component of membrane	GO:0004977//melanocortin receptor activity;GO:0044389//ubiquitin-like protein ligase binding	GO:0006281//DNA repair;GO:0006357//regulation of transcription from RNA polymerase II promoter;GO:0006582//melanin metabolic process;GO:0007166//cell surface receptor signaling pathway;GO:0007600//sensory perception;GO:0010738//regulation of protein kinase A signaling;GO:0030804//positive regulation of cyclic nucleotide biosynthetic process;GO:0032640//tumor necrosis factor production;GO:0051896/…
miR-2284-z	ncbi_103379762	-0.831655	ANPEP	aminopeptidase N-like [Cynoglossus semilaevis]	Metabolism;Organismal Systems;Metabolism;Organismal Systems	Global and overview maps;Immune system;Metabolism of other amino acids;Endocrine system	ko01100//Metabolic pathways;ko04640//Hematopoietic cell lineage;ko00480//Glutathione metabolism;ko04614//Renin-angiotensin system	K11140;K11140;K11140;K11140	GO:0005774//vacuolar membrane;GO:0016021//integral component of membrane;GO:0031988//membrane-bounded vesicle;GO:0043233//organelle lumen;GO:0044421//extracellular region part;GO:0044459//plasma membrane part	GO:0008238//exopeptidase activity;GO:0033218//amide binding;GO:0046872//metal ion binding;GO:0060089//molecular transducer activity	GO:0016486//peptide hormone processing;GO:0035813//regulation of renal sodium excretion;GO:0044767//single-organism developmental process
miR-2284-z	ncbi_103380493	-0.758971	SLC18B1	-	-	-	-	-	-	-	-
miR-2284-z	ncbi_103380604	-0.941124	gja1	gap junction alpha-1 protein [Cynoglossus semilaevis]	Human Diseases;Human Diseases;Cellular Processes	Infectious diseases;Cardiovascular diseases;Cellular community - eukaryotes	ko05131//Shigellosis;ko05412//Arrhythmogenic right ventricular cardiomyopathy (ARVC);ko04540//Gap junction	K07372;K07372;K07372	GO:0000139//Golgi membrane;GO:0000323//lytic vacuole;GO:0005770//late endosome;GO:0005913//cell-cell adherens junction;GO:0005924//cell-substrate adherens junction;GO:0016021//integral component of membrane;GO:0031966//mitochondrial membrane;GO:0031988//membrane-bounded vesicle;GO:0043232//intracellular non-membrane-bounded organelle;GO:0043234//protein complex;GO:0044291//cell-cell contact zone;…	GO:0015631//tubulin binding;GO:0019904//protein domain specific binding;GO:0022836//gated channel activity;GO:0022891//substrate-specific transmembrane transporter activity;GO:0060089//molecular transducer activity;GO:1903763//gap junction channel activity involved in cell communication by electrical coupling	GO:0001568//blood vessel development;GO:0001662//behavioral fear response;GO:0001837//epithelial to mesenchymal transition;GO:0001936//regulation of endothelial cell proliferation;GO:0003093//regulation of glomerular filtration;GO:0003143//embryonic heart tube morphogenesis;GO:0003254//regulation of membrane depolarization;GO:0006461//protein complex assembly;GO:0006954//inflammatory response;GO:…
miR-2284-z	ncbi_103381082	-0.941124	MYB	-	Environmental Information Processing	Signal transduction	ko04151//PI3K-Akt signaling pathway	K09420	-	-	-
miR-2284-z	ncbi_103381192	-0.941124	RTF1	-	-	-	-	-	-	-	-
miR-2284-z	ncbi_103382769	-0.758971	COL14A1	LOW QUALITY PROTEIN: collagen alpha-1(VII) chain-like [Cynoglossus semilaevis]	-	-	-	-	-	-	-
miR-2284-z	ncbi_103383195	-0.941124	foxi1c	forkhead box protein I3 [Cynoglossus semilaevis]	-	-	-	-	-	-	-
miR-2284-z	ncbi_103384675	-0.941124	Lamb2	laminin subunit beta-1-like [Cynoglossus semilaevis]	-	-	-	-	GO:0043256//laminin complex;GO:0044444//cytoplasmic part	GO:0005102//receptor binding;GO:0046625//sphingolipid binding	GO:0007155//cell adhesion;GO:0016477//cell migration;GO:0021782//glial cell development;GO:0032836//glomerular basement membrane development;GO:0048675//axon extension;GO:0050808//synapse organization;GO:0050953//sensory perception of light stimulus;GO:0072015//glomerular visceral epithelial cell development;GO:0097485//neuron projection guidance
miR-2284-z	ncbi_103384800	-0.880406	Slc6a17	sodium-dependent neutral amino acid transporter SLC6A17 [Cynoglossus semilaevis]	-	-	-	-	GO:0016021//integral component of membrane;GO:0016023//cytoplasmic, membrane-bounded vesicle;GO:0044433//cytoplasmic vesicle part	GO:0005326//neurotransmitter transporter activity;GO:0015291//secondary active transmembrane transporter activity	GO:0006812//cation transport;GO:0006865//amino acid transport;GO:0044763//single-organism cellular process
miR-2284-z	ncbi_103385421	-0.739249	FREM1	FRAS1-related extracellular matrix protein 1 [Cynoglossus semilaevis]	Environmental Information Processing	Signaling molecules and interaction	ko04512//ECM-receptor interaction	K23380	GO:0031224//intrinsic component of membrane;GO:0044420//extracellular matrix component	GO:0046872//metal ion binding	GO:0009653//anatomical structure morphogenesis;GO:0031589//cell-substrate adhesion;GO:0033333//fin development;GO:0044763//single-organism cellular process;GO:0098742//cell-cell adhesion via plasma-membrane adhesion molecules
miR-2284-z	ncbi_103385494	-0.870968	ZAN	zonadhesin [Cynoglossus semilaevis]	-	-	-	-	GO:0016020//membrane	-	GO:0044699//single-organism process
miR-2284-z	ncbi_103386588	-0.880406	magi3	membrane-associated guanylate kinase, WW and PDZ domain-containing protein 3 [Cynoglossus semilaevis]	-	-	-	-	GO:0005911//cell-cell junction;GO:0016020//membrane;GO:0044464//cell part	GO:0005515//protein binding;GO:0036094//small molecule binding;GO:0097159//organic cyclic compound binding;GO:1901363//heterocyclic compound binding	GO:0009117//nucleotide metabolic process;GO:0012501//programmed cell death;GO:0032872//regulation of stress-activated MAPK cascade
miR-2284-z	ncbi_103386773	-0.880406	Plekha6	pleckstrin homology domain-containing family A member 6, partial [Cynoglossus semilaevis]	-	-	-	-	-	-	-
miR-2284-z	ncbi_103387424	-0.941124	FAM83B	-	-	-	-	-	-	-	-
miR-2284-z	ncbi_103387509	-0.758971	FABP2	fatty acid-binding protein, intestinal-like [Cynoglossus semilaevis]	Organismal Systems;Organismal Systems	Endocrine system;Digestive system	ko03320//PPAR signaling pathway;ko04975//Fat digestion and absorption	K08751;K08751	GO:0016020//membrane;GO:0042995//cell projection;GO:0044448//cell cortex part	GO:0008289//lipid binding;GO:0015245//fatty acid transporter activity	GO:0006641//triglyceride metabolic process;GO:0015908//fatty acid transport;GO:0032787//monocarboxylic acid metabolic process;GO:0044707//single-multicellular organism process
miR-2284-z	ncbi_103388035	-0.941124	Npr1	atrial natriuretic peptide receptor 1-like [Cynoglossus semilaevis]	Metabolism;Environmental Information Processing;Environmental Information Processing;Organismal Systems;Organismal Systems;Metabolism;Organismal Systems;Organismal Systems;Organismal Systems;Organismal Systems	Global and overview maps;Signal transduction;Signal transduction;Environmental adaptation;Endocrine system;Nucleotide metabolism;Circulatory system;Endocrine system;Endocrine system;Endocrine system	ko01100//Metabolic pathways;ko04024//cAMP signaling pathway;ko04022//cGMP - PKG signaling pathway;ko04714//Thermogenesis;ko04921//Oxytocin signaling pathway;ko00230//Purine metabolism;ko04270//Vascular smooth muscle contraction;ko04925//Aldosterone synthesis and secretion;ko04924//Renin secretion;ko04923//Regulation of lipolysis in adipocyte	K12323;K12323;K12323;K12323;K12323;K12323;K12323;K12323;K12323;K12323	GO:0016021//integral component of membrane;GO:0043234//protein complex;GO:0044464//cell part	GO:0001653//peptide receptor activity;GO:0009975//cyclase activity;GO:0016301//kinase activity;GO:0016829//lyase activity;GO:0019900//kinase binding;GO:0032550//purine ribonucleoside binding;GO:0042277//peptide binding	GO:0001501//skeletal system development;GO:0001558//regulation of cell growth;GO:0003018//vascular process in circulatory system;GO:0006464//cellular protein modification process;GO:0006584//catecholamine metabolic process;GO:0007167//enzyme linked receptor protein signaling pathway;GO:0008285//negative regulation of cell proliferation;GO:0009152//purine ribonucleotide biosynthetic process;GO:001…
miR-2284-z	ncbi_103388563	-0.880406	Cxcl5	interleukin-8-like [Cynoglossus semilaevis]	Human Diseases;Human Diseases;Human Diseases;Human Diseases;Human Diseases;Environmental Information Processing;Cellular Processes;Human Diseases;Human Diseases;Organismal Systems;Environmental Information Processing;Human Diseases;Human Diseases;Human Diseases;Human Diseases;Organismal Systems;Human Diseases;Human Diseases;Environmental Information Processing;Human Diseases;Organismal Systems;Or…	Cancers;Infectious diseases;Infectious diseases;Infectious diseases;Infectious diseases;Signaling molecules and interaction;Cell growth and death;Infectious diseases;Cancers;Immune system;Signal transduction;Infectious diseases;Endocrine and metabolic diseases;Infectious disease: bacterial;Infectious diseases;Immune system;Endocrine and metabolic diseases;Infectious diseases;Signal transduction;I…	ko05200//Pathways in cancer;ko05130//Pathogenic Escherichia coli infection;ko05131//Shigellosis;ko05163//Human cytomegalovirus infection;ko05132//Salmonella infection;ko04060//Cytokine-cytokine receptor interaction;ko04218//Cellular senescence;ko05167//Kaposi sarcoma-associated herpesvirus infection;ko05202//Transcriptional misregulation in cancers;ko04062//Chemokine signaling pathway;ko04072//Ph…	K10030;K10030;K10030;K10030;K10030;K10030;K10030;K10030;K10030;K10030;K10030;K10030;K10030;K10030;K10030;K10030;K10030;K10030;K10030;K10030;K10030;K10030;K10030;K10030;K10030;K10030;K10030;K10030;K10030;K10030	-	-	-
miR-2284-z	ncbi_103389533	-0.941124	RAB9A	-	Human Diseases;Human Diseases	Infectious diseases;Infectious diseases	ko05132//Salmonella infection;ko05162//Measles	K07899;K07899	-	-	-
miR-2284-z	ncbi_103389689	-0.758971	PRLR	prolactin receptor-like isoform X1 [Cynoglossus semilaevis]	Environmental Information Processing;Environmental Information Processing;Environmental Information Processing;Organismal Systems;Environmental Information Processing	Signaling molecules and interaction;Signal transduction;Signaling molecules and interaction;Endocrine system;Signal transduction	ko04080//Neuroactive ligand-receptor interaction;ko04151//PI3K-Akt signaling pathway;ko04060//Cytokine-cytokine receptor interaction;ko04935//Growth hormone synthesis, secretion and action;ko04630//Jak-STAT signaling pathway	K05080;K05080;K05080;K05080;K05080	GO:0044425//membrane part;GO:0044444//cytoplasmic part	GO:0004896//cytokine receptor activity;GO:0005488//binding	GO:0006810//transport;GO:0007166//cell surface receptor signaling pathway;GO:0007275//multicellular organism development;GO:0009725//response to hormone;GO:0032147//activation of protein kinase activity;GO:0048856//anatomical structure development;GO:0071310//cellular response to organic substance
miR-2284-z	ncbi_103390132	-0.880406	Gal3st1	galactosylceramide sulfotransferase-like [Cynoglossus semilaevis]	Metabolism;Metabolism;Metabolism	Global and overview maps;Lipid metabolism;Lipid metabolism	ko01100//Metabolic pathways;ko00600//Sphingolipid metabolism;ko00565//Ether lipid metabolism	K01019;K01019;K01019	-	-	GO:0008152//metabolic process;GO:0032501//multicellular organismal process;GO:0044763//single-organism cellular process
miR-2284-z	ncbi_103391262	-0.880406	KIAA1211L	probable serine/threonine-protein kinase kinX isoform X2 [Cynoglossus semilaevis]	-	-	-	-	-	-	-
miR-2284-z	ncbi_103391783	-0.758971	Filip1l	filamin A-interacting protein 1-like isoform X1 [Cynoglossus semilaevis]	-	-	-	-	-	-	-
miR-2284-z	ncbi_103393032	-0.880406	--	promethin-like [Cynoglossus semilaevis]	-	-	-	-	-	-	-
miR-2284-z	ncbi_103393313	-0.758971	iaaA	-	Metabolism;Metabolism	Global and overview maps;Amino acid metabolism	ko01100//Metabolic pathways;ko00250//Alanine, aspartate and glutamate metabolism	K13051;K13051	-	-	-
miR-2284-z	ncbi_103393348	-0.880406	SOX10	transcription factor Sox-10 isoform X1 [Cynoglossus semilaevis]	-	-	-	-	GO:0031312//extrinsic component of organelle membrane;GO:0043231//intracellular membrane-bounded organelle;GO:0043234//protein complex	GO:0000977//RNA polymerase II regulatory region sequence-specific DNA binding;GO:0000981//RNA polymerase II transcription factor activity, sequence-specific DNA binding;GO:0001076//transcription factor activity, RNA polymerase II transcription factor binding;GO:0003712//transcription cofactor activity;GO:0019899//enzyme binding;GO:0032182//ubiquitin-like protein binding	GO:0001503//ossification;GO:0001667//ameboidal-type cell migration;GO:0001837//epithelial to mesenchymal transition;GO:0001894//tissue homeostasis;GO:0002062//chondrocyte differentiation;GO:0003170//heart valve development;GO:0006357//regulation of transcription from RNA polymerase II promoter;GO:0006996//organelle organization;GO:0008284//positive regulation of cell proliferation;GO:0008584//mal…
miR-2284-z	ncbi_103394069	-0.758971	--	prostate stem cell antigen-like [Cynoglossus semilaevis]	-	-	-	-	-	-	-
miR-2284-z	ncbi_103395402	-0.941124	tyr	tyrosinase-like [Cynoglossus semilaevis]	Metabolism;Organismal Systems;Metabolism	Global and overview maps;Endocrine system;Amino acid metabolism	ko01100//Metabolic pathways;ko04916//Melanogenesis;ko00350//Tyrosine metabolism	K00505;K00505;K00505	GO:0000323//lytic vacuole;GO:0030659//cytoplasmic vesicle membrane;GO:0031224//intrinsic component of membrane;GO:0048770//pigment granule	GO:0016682//oxidoreductase activity, acting on diphenols and related substances as donors, oxygen as acceptor;GO:0016716//oxidoreductase activity, acting on paired donors, with incorporation or reduction of molecular oxygen, another compound as one donor, and incorporation of one atom of oxygen;GO:0046914//transition metal ion binding;GO:0046983//protein dimerization activity	GO:0006570//tyrosine metabolic process;GO:0006582//melanin metabolic process;GO:0009416//response to light stimulus;GO:0014070//response to organic cyclic compound;GO:0042441//eye pigment metabolic process;GO:0046683//response to organophosphorus;GO:0048534//hematopoietic or lymphoid organ development;GO:0050931//pigment cell differentiation;GO:0050953//sensory perception of light stimulus
miR-2284-z	ncbi_103396238	-0.941124	gpc1	LOW QUALITY PROTEIN: glypican-1-like [Cynoglossus semilaevis]	Human Diseases;Human Diseases	Cancers;Cardiovascular diseases	ko05205//Proteoglycans in cancer;ko05418//Fluid shear stress and atherosclerosis	K08107;K08107	GO:0005775//vacuolar lumen;GO:0016021//integral component of membrane;GO:0031012//extracellular matrix;GO:0031988//membrane-bounded vesicle;GO:0044297//cell body;GO:0044421//extracellular region part;GO:0044431//Golgi apparatus part;GO:0098589//membrane region	GO:0005518//collagen binding;GO:0019838//growth factor binding;GO:0043168//anion binding;GO:0046914//transition metal ion binding	GO:0001889//liver development;GO:0006023//aminoglycan biosynthetic process;GO:0006026//aminoglycan catabolic process;GO:0006790//sulfur compound metabolic process;GO:0007602//phototransduction;GO:0008284//positive regulation of cell proliferation;GO:0008285//negative regulation of cell proliferation;GO:0009968//negative regulation of signal transduction;GO:0010001//glial cell differentiation;GO:0…
miR-2284-z	ncbi_103396245	-0.758971	EDNRB	-	Human Diseases;Environmental Information Processing;Environmental Information Processing;Environmental Information Processing;Organismal Systems;Organismal Systems	Cancers;Signaling molecules and interaction;Signal transduction;Signal transduction;Endocrine system;Endocrine system	ko05200//Pathways in cancer;ko04080//Neuroactive ligand-receptor interaction;ko04020//Calcium signaling pathway;ko04022//cGMP - PKG signaling pathway;ko04926//Relaxin signaling pathway;ko04916//Melanogenesis	K04198;K04198;K04198;K04198;K04198;K04198	-	-	-
miR-2284-z	ncbi_103396296	-0.758971	Snai2	zinc finger protein SNAI2 [Cynoglossus semilaevis]	Environmental Information Processing;Cellular Processes	Signal transduction;Cellular community - eukaryotes	ko04390//Hippo signaling pathway;ko04520//Adherens junction	K05706;K05706	GO:0000785//chromatin;GO:0043231//intracellular membrane-bounded organelle	GO:0000976//transcription regulatory region sequence-specific DNA binding;GO:0000982//transcription factor activity, RNA polymerase II core promoter proximal region sequence-specific binding;GO:0019899//enzyme binding;GO:0043169//cation binding	GO:0000122//negative regulation of transcription from RNA polymerase II promoter;GO:0001704//formation of primary germ layer;GO:0001708//cell fate specification;GO:0001817//regulation of cytokine production;GO:0002934//desmosome organization;GO:0003002//regionalization;GO:0007162//negative regulation of cell adhesion;GO:0007219//Notch signaling pathway;GO:0008285//negative regulation of cell prol…
miR-2284-z	ncbi_103396682	-0.758971	GNAL	guanine nucleotide-binding protein G(olf) subunit alpha isoform X1 [Cynoglossus semilaevis]	Environmental Information Processing;Organismal Systems;Human Diseases;Human Diseases;Organismal Systems;Human Diseases	Signal transduction;Nervous system;Neurodegenerative diseases;Infectious diseases;Sensory system;Infectious diseases	ko04020//Calcium signaling pathway;ko04728//Dopaminergic synapse;ko05012//Parkinson disease;ko05142//Chagas disease (American trypanosomiasis);ko04740//Olfactory transduction;ko05146//Amoebiasis	K04633;K04633;K04633;K04633;K04633;K04633	-	-	-
miR-2284-z	ncbi_103397068	-0.941124	SAFB2	LOW QUALITY PROTEIN: scaffold attachment factor B2-like [Cynoglossus semilaevis]	-	-	-	-	GO:0031981//nuclear lumen;GO:0031988//membrane-bounded vesicle	GO:0003677//DNA binding;GO:0003723//RNA binding;GO:0005515//protein binding	GO:0008152//metabolic process;GO:0009987//cellular process;GO:0065007//biological regulation
miR-2284-z	ncbi_103398700	-0.758971	slc2a12	solute carrier family 2, facilitated glucose transporter member 12 [Cynoglossus semilaevis]	-	-	-	-	-	-	-
miR-2284-z	ncbi_103398961	-0.758971	PPFIA2	liprin-alpha-2 isoform X2 [Anarrhichthys ocellatus]	-	-	-	-	-	-	-
miR-2284-z	ncbi_112488278	-0.880406	--	LOW QUALITY PROTEIN: titin-like [Cynoglossus semilaevis]	-	-	-	-	-	-	-
miR-2285-z	ncbi_103376869	-0.941124	HECW1	E3 ubiquitin-protein ligase HECW1 [Cynoglossus semilaevis]	-	-	-	-	-	-	-
miR-2285-z	ncbi_103377060	-0.880406	SERPINB1	leukocyte elastase inhibitor-like [Cynoglossus semilaevis]	Human Diseases	Infectious diseases	ko05146//Amoebiasis	K13963	-	-	-
miR-2285-z	ncbi_103377722	-0.758971	IGSF11	immunoglobulin superfamily member 11 isoform X1 [Cynoglossus semilaevis]	Environmental Information Processing	Signaling molecules and interaction	ko04514//Cell adhesion molecules (CAMs)	K06791	GO:0016020//membrane;GO:0031988//membrane-bounded vesicle	-	GO:0010631//epithelial cell migration;GO:0030318//melanocyte differentiation
miR-2285-z	ncbi_103377757	-0.941124	NFKBIZ	PREDICTED: NF-kappa-B inhibitor zeta-like [Paralichthys olivaceus]	Human Diseases	Cancers	ko05202//Transcriptional misregulation in cancers	K14242	-	-	-
miR-2285-z	ncbi_103379972	-0.758971	DNAJA1	dnaJ homolog subfamily A member 4 isoform X1 [Cynoglossus semilaevis]	-	-	-	-	-	-	-
miR-2285-z	ncbi_103380338	-0.880406	OCC1	overexpressed in colon carcinoma 1 protein isoform X1 [Cynoglossus semilaevis]	-	-	-	-	-	-	-
miR-2285-z	ncbi_103380398	-0.758971	--	-	-	-	-	-	-	-	-
miR-2285-z	ncbi_103380493	-0.758971	SLC18B1	-	-	-	-	-	-	-	-
miR-2285-z	ncbi_103381082	-0.941124	MYB	-	Environmental Information Processing	Signal transduction	ko04151//PI3K-Akt signaling pathway	K09420	-	-	-
miR-2285-z	ncbi_103381244	-0.758971	SLC24A4	sodium/potassium/calcium exchanger 4 [Cynoglossus semilaevis]	Organismal Systems	Sensory system	ko04740//Olfactory transduction	K13752	GO:0016021//integral component of membrane;GO:0044424//intracellular part	GO:0015081//sodium ion transmembrane transporter activity;GO:0015291//secondary active transmembrane transporter activity	GO:0006814//sodium ion transport;GO:0006816//calcium ion transport;GO:0006875//cellular metal ion homeostasis;GO:0007606//sensory perception of chemical stimulus;GO:0042475//odontogenesis of dentin-containing tooth
miR-2285-z	ncbi_103382054	-0.758971	syf2	-	Genetic Information Processing	Transcription	ko03040//Spliceosome	K12868	-	-	-
miR-2285-z	ncbi_103382103	-0.758971	dlx3b	homeobox protein DLX-3 [Cynoglossus semilaevis]	-	-	-	-	GO:0043231//intracellular membrane-bounded organelle	GO:0000977//RNA polymerase II regulatory region sequence-specific DNA binding;GO:0000982//transcription factor activity, RNA polymerase II core promoter proximal region sequence-specific binding;GO:0019904//protein domain specific binding	GO:0001654//eye development;GO:0001944//vasculature development;GO:0007178//transmembrane receptor protein serine/threonine kinase signaling pathway;GO:0008284//positive regulation of cell proliferation;GO:0021545//cranial nerve development;GO:0030177//positive regulation of Wnt signaling pathway;GO:0030855//epithelial cell differentiation;GO:0035108//limb morphogenesis;GO:0036075//replacement os…
miR-2285-z	ncbi_103382666	-0.880406	kera	keratocan [Cynoglossus semilaevis]	-	-	-	-	GO:0005775//vacuolar lumen;GO:0031012//extracellular matrix;GO:0031982//vesicle;GO:0044421//extracellular region part;GO:0044431//Golgi apparatus part	-	GO:0006024//glycosaminoglycan biosynthetic process;GO:0006027//glycosaminoglycan catabolic process;GO:0006790//sulfur compound metabolic process;GO:0030198//extracellular matrix organization;GO:0044238//primary metabolic process;GO:0044767//single-organism developmental process;GO:0050953//sensory perception of light stimulus;GO:0051704//multi-organism process
miR-2285-z	ncbi_103382897	-0.739249	WNT7B	protein Wnt-7b [Cynoglossus semilaevis]	Human Diseases;Human Diseases;Human Diseases;Human Diseases;Human Diseases;Environmental Information Processing;Human Diseases;Human Diseases;Environmental Information Processing;Human Diseases;Environmental Information Processing;Cellular Processes;Organismal Systems;Human Diseases	Cancers;Neurodegenerative diseases;Infectious diseases;Cancers;Endocrine and metabolic diseases;Signal transduction;Cancers;Cancers;Signal transduction;Cancers;Signal transduction;Cellular community - eukaryotes;Endocrine system;Cancers	ko05200//Pathways in cancer;ko05010//Alzheimer disease;ko05165//Human papillomavirus infection;ko05205//Proteoglycans in cancer;ko04934//Cushing syndrome;ko04310//Wnt signaling pathway;ko05224//Breast cancer;ko05225//Hepatocellular carcinoma;ko04390//Hippo signaling pathway;ko05226//Gastric cancer;ko04150//mTOR signaling pathway;ko04550//Signaling pathways regulating pluripotency of stem cells;ko…	K00572;K00572;K00572;K00572;K00572;K00572;K00572;K00572;K00572;K00572;K00572;K00572;K00572;K00572	-	-	-
miR-2285-z	ncbi_103383195	-0.941124	foxi1c	forkhead box protein I3 [Cynoglossus semilaevis]	-	-	-	-	-	-	-
miR-2285-z	ncbi_103383347	-0.941124	HHIP	hedgehog-interacting protein [Cynoglossus semilaevis]	Human Diseases;Environmental Information Processing;Human Diseases;Environmental Information Processing	Cancers;Signal transduction;Cancers;Signal transduction	ko05200//Pathways in cancer;ko04024//cAMP signaling pathway;ko05217//Basal cell carcinoma;ko04340//Hedgehog signaling pathway	K06231;K06231;K06231;K06231	-	-	-
miR-2285-z	ncbi_103383868	-0.941124	--	PREDICTED: myoneurin-like isoform X3 [Paralichthys olivaceus]	-	-	-	-	-	-	-
miR-2285-z	ncbi_103384377	-0.880406	MECP2	serine/arginine repetitive matrix protein 2 isoform X1 [Cynoglossus semilaevis]	-	-	-	-	GO:0000785//chromatin;GO:0031981//nuclear lumen;GO:0044421//extracellular region part;GO:0044444//cytoplasmic part	GO:0000166//nucleotide binding;GO:0000217//DNA secondary structure binding;GO:0001071//nucleic acid binding transcription factor activity;GO:0003682//chromatin binding;GO:0003690//double-stranded DNA binding;GO:0003712//transcription cofactor activity;GO:0019899//enzyme binding;GO:0043565//sequence-specific DNA binding;GO:0044822//poly(A) RNA binding	GO:0002209//behavioral defense response;GO:0003073//regulation of systemic arterial blood pressure;GO:0006357//regulation of transcription from RNA polymerase II promoter;GO:0007420//brain development;GO:0007600//sensory perception;GO:0007613//memory;GO:0007626//locomotory behavior;GO:0007632//visual behavior;GO:0008202//steroid metabolic process;GO:0009064//glutamine family amino acid metabolic …
miR-2285-z	ncbi_103384637	-0.758971	RCJMB04_19n18	DUF4604 domain containing protein [Scophthalmus maximus]	-	-	-	-	-	-	-
miR-2285-z	ncbi_103384741	-0.941124	TGM5	protein-glutamine gamma-glutamyltransferase 5-like isoform X1 [Cynoglossus semilaevis]	-	-	-	-	-	GO:0016746//transferase activity, transferring acyl groups	GO:0006464//cellular protein modification process;GO:0009888//tissue development;GO:0044763//single-organism cellular process
miR-2285-z	ncbi_103384800	-0.880406	Slc6a17	sodium-dependent neutral amino acid transporter SLC6A17 [Cynoglossus semilaevis]	-	-	-	-	GO:0016021//integral component of membrane;GO:0016023//cytoplasmic, membrane-bounded vesicle;GO:0044433//cytoplasmic vesicle part	GO:0005326//neurotransmitter transporter activity;GO:0015291//secondary active transmembrane transporter activity	GO:0006812//cation transport;GO:0006865//amino acid transport;GO:0044763//single-organism cellular process
miR-2285-z	ncbi_103385890	-0.880406	--	pollen-specific leucine-rich repeat extensin-like protein 1 [Acanthochromis polyacanthus]	-	-	-	-	-	-	-
miR-2285-z	ncbi_103386773	-0.880406	Plekha6	pleckstrin homology domain-containing family A member 6, partial [Cynoglossus semilaevis]	-	-	-	-	-	-	-
miR-2285-z	ncbi_103387355	-0.758971	CEFIP	PREDICTED: trichohyalin-like [Lates calcarifer]	-	-	-	-	-	-	-
miR-2285-z	ncbi_103387499	-0.880406	PCBP3	poly(rC)-binding protein 3-like isoform X1 [Cynoglossus semilaevis]	-	-	-	-	GO:0031988//membrane-bounded vesicle;GO:0032991//macromolecular complex;GO:0043231//intracellular membrane-bounded organelle;GO:0044444//cytoplasmic part	GO:0003723//RNA binding	-
miR-2285-z	ncbi_103388126	-0.941124	SIGLEC15	sialic acid-binding Ig-like lectin 15 isoform X1 [Cynoglossus semilaevis]	-	-	-	-	GO:0016020//membrane	-	GO:0002376//immune system process;GO:0044707//single-multicellular organism process;GO:0044763//single-organism cellular process;GO:0050794//regulation of cellular process;GO:0050896//response to stimulus
miR-2285-z	ncbi_103388882	-0.758971	zdhhc3a	palmitoyltransferase ZDHHC3-like isoform X1 [Cynoglossus semilaevis]	-	-	-	-	GO:0031090//organelle membrane;GO:0031224//intrinsic component of membrane;GO:0043231//intracellular membrane-bounded organelle	GO:0016409//palmitoyltransferase activity;GO:0046914//transition metal ion binding	GO:0006497//protein lipidation;GO:0006886//intracellular protein transport
miR-2285-z	ncbi_103389230	-0.941124	Col5a2	-	Organismal Systems	Digestive system	ko04974//Protein digestion and absorption	K19721	-	-	-
miR-2285-z	ncbi_103389520	-0.941124	NAB1	NGFI-A-binding protein 1 [Cynoglossus semilaevis]	-	-	-	-	GO:0043231//intracellular membrane-bounded organelle	-	GO:0006355//regulation of transcription, DNA-templated;GO:0007399//nervous system development;GO:0044763//single-organism cellular process
miR-2285-z	ncbi_103391783	-0.758971	Filip1l	filamin A-interacting protein 1-like isoform X1 [Cynoglossus semilaevis]	-	-	-	-	-	-	-
miR-2285-z	ncbi_103392008	-0.880406	GPR143	G-protein coupled receptor 143 isoform X2 [Cynoglossus semilaevis]	-	-	-	-	GO:0000323//lytic vacuole;GO:0005774//vacuolar membrane;GO:0005886//plasma membrane;GO:0030659//cytoplasmic vesicle membrane;GO:0031224//intrinsic component of membrane;GO:0048770//pigment granule	GO:0008188//neuropeptide receptor activity;GO:0016597//amino acid binding;GO:0043169//cation binding	GO:0007186//G-protein coupled receptor signaling pathway;GO:0007267//cell-cell signaling;GO:0019722//calcium-mediated signaling;GO:0032400//melanosome localization;GO:0042441//eye pigment metabolic process;GO:0048017//inositol lipid-mediated signaling;GO:0048753//pigment granule organization;GO:0050953//sensory perception of light stimulus;GO:1902531//regulation of intracellular signal transducti…
miR-2285-z	ncbi_103392037	-0.941124	GPM6B	neuronal membrane glycoprotein M6-b isoform X1 [Cynoglossus semilaevis]	-	-	-	-	GO:0031224//intrinsic component of membrane;GO:0098589//membrane region	-	GO:0001952//regulation of cell-matrix adhesion;GO:0022607//cellular component assembly;GO:0030282//bone mineralization;GO:0032970//regulation of actin filament-based process;GO:0034394//protein localization to cell surface;GO:0048869//cellular developmental process;GO:0051581//negative regulation of neurotransmitter uptake
miR-2285-z	ncbi_103392247	-0.758971	Sowahc	ankyrin repeat domain-containing protein SOWAHC [Cynoglossus semilaevis]	-	-	-	-	-	-	-
miR-2285-z	ncbi_103393010	-0.880406	CCDC50	coiled-coil domain-containing protein 50 isoform X1 [Cynoglossus semilaevis]	-	-	-	-	GO:0044424//intracellular part	GO:0044389//ubiquitin-like protein ligase binding	-
miR-2285-z	ncbi_103394010	-0.941124	tfap2e	transcription factor AP-2-epsilon isoform X1 [Cynoglossus semilaevis]	-	-	-	-	-	-	-
miR-2285-z	ncbi_103394725	-0.880406	SNRK	SNF-related serine/threonine-protein kinase-like [Cynoglossus semilaevis]	-	-	-	-	-	-	-
miR-2285-z	ncbi_103396565	-0.739249	MAP4	microtubule-associated protein 4-like isoform X1 [Cynoglossus semilaevis]	-	-	-	-	GO:0044424//intracellular part	-	-
miR-2285-z	ncbi_103396645	-0.758971	--	dentin sialophosphoprotein isoform X1 [Larimichthys crocea]	Cellular Processes	Transport and catabolism	ko04144//Endocytosis	K12472	GO:0005886//plasma membrane;GO:0012505//endomembrane system;GO:0030118//clathrin coat;GO:0030135//coated vesicle;GO:0031090//organelle membrane	GO:0005515//protein binding	GO:0009987//cellular process;GO:0016192//vesicle-mediated transport;GO:0044699//single-organism process
miR-2285-z	ncbi_103396682	-0.758971	GNAL	guanine nucleotide-binding protein G(olf) subunit alpha isoform X1 [Cynoglossus semilaevis]	Environmental Information Processing;Organismal Systems;Human Diseases;Human Diseases;Organismal Systems;Human Diseases	Signal transduction;Nervous system;Neurodegenerative diseases;Infectious diseases;Sensory system;Infectious diseases	ko04020//Calcium signaling pathway;ko04728//Dopaminergic synapse;ko05012//Parkinson disease;ko05142//Chagas disease (American trypanosomiasis);ko04740//Olfactory transduction;ko05146//Amoebiasis	K04633;K04633;K04633;K04633;K04633;K04633	-	-	-
miR-2285-z	ncbi_112487466	-0.880406	HHIP	hedgehog-interacting protein-like [Cynoglossus semilaevis]	Human Diseases;Environmental Information Processing;Human Diseases;Environmental Information Processing	Cancers;Signal transduction;Cancers;Signal transduction	ko05200//Pathways in cancer;ko04024//cAMP signaling pathway;ko05217//Basal cell carcinoma;ko04340//Hedgehog signaling pathway	K06231;K06231;K06231;K06231	-	-	-
miR-2320-x	MSTRG.4013	-0.880406	--	stereocilin-like [Seriola lalandi dorsalis]	-	-	-	-	-	-	-
miR-2320-x	ncbi_103382403	-0.739249	Abcc3	canalicular multispecific organic anion transporter 2 isoform X1 [Cynoglossus semilaevis]	Organismal Systems;Environmental Information Processing;Human Diseases	Digestive system;Membrane transport;Drug resistance	ko04976//Bile secretion;ko02010//ABC transporters;ko01523//Antifolate resistance	K05667;K05667;K05667	GO:0016021//integral component of membrane	GO:0008509//anion transmembrane transporter activity;GO:0032550//purine ribonucleoside binding;GO:0042626//ATPase activity, coupled to transmembrane movement of substances	GO:0002237//response to molecule of bacterial origin;GO:0006820//anion transport;GO:0006869//lipid transport;GO:0008202//steroid metabolic process;GO:0015849//organic acid transport;GO:0015893//drug transport;GO:0043627//response to estrogen;GO:0044763//single-organism cellular process;GO:0046903//secretion
miR-2320-x	ncbi_103382828	-0.758971	Tmem229a	-	-	-	-	-	-	-	-
miR-2320-x	ncbi_103386910	-0.941124	Umod	mucin-like protein [Cynoglossus semilaevis]	-	-	-	-	-	-	-
miR-2320-x	ncbi_103388208	-0.880406	CRP	C-reactive protein-like [Cynoglossus semilaevis]	-	-	-	-	GO:0032991//macromolecular complex;GO:0044421//extracellular region part	GO:0005488//binding	GO:0009892//negative regulation of metabolic process;GO:0044763//single-organism cellular process;GO:0048525//negative regulation of viral process;GO:0065003//macromolecular complex assembly;GO:0065008//regulation of biological quality
miR-2320-x	ncbi_103397691	-0.870968	YJEFN3	yjeF N-terminal domain-containing protein 3-like [Cynoglossus semilaevis]	-	-	-	-	GO:0043227//membrane-bounded organelle;GO:0044421//extracellular region part;GO:0044464//cell part	GO:0005488//binding;GO:0016854//racemase and epimerase activity	GO:0008152//metabolic process;GO:0032374//regulation of cholesterol transport;GO:0045765//regulation of angiogenesis
miR-2320-x	ncbi_112486231	-0.758971	zic4	-	-	-	-	-	-	-	-
miR-2355-x	ncbi_103376765	-0.758971	TJP3	tight junction protein ZO-3 isoform X1 [Cynoglossus semilaevis]	Cellular Processes	Cellular community - eukaryotes	ko04530//Tight junction	K06097	GO:0016020//membrane;GO:0031981//nuclear lumen;GO:0043296//apical junction complex	GO:0005488//binding	-
miR-2355-x	ncbi_103376869	-0.758971	HECW1	E3 ubiquitin-protein ligase HECW1 [Cynoglossus semilaevis]	-	-	-	-	-	-	-
miR-2355-x	ncbi_103378396	-0.870968	TSPEAR	thrombospondin-type laminin G domain and EAR repeat-containing protein-like [Cynoglossus semilaevis]	-	-	-	-	GO:0005902//microvillus;GO:0031090//organelle membrane	-	GO:0050954//sensory perception of mechanical stimulus
miR-2355-x	ncbi_103378894	-0.758971	GPC5	LOW QUALITY PROTEIN: glypican-5-like [Cynoglossus semilaevis]	-	-	-	-	GO:0005576//extracellular region;GO:0005775//vacuolar lumen;GO:0016021//integral component of membrane;GO:0044431//Golgi apparatus part	-	GO:0006023//aminoglycan biosynthetic process;GO:0006026//aminoglycan catabolic process;GO:0006790//sulfur compound metabolic process;GO:0007602//phototransduction;GO:0016101//diterpenoid metabolic process;GO:0051704//multi-organism process
miR-2355-x	ncbi_103381556	-0.758971	SEMA4G	-	Organismal Systems	Development	ko04360//Axon guidance	K06521	-	-	-
miR-2355-x	ncbi_103381759	-0.941124	Gjd3	gap junction delta-3 protein [Cynoglossus semilaevis]	-	-	-	-	GO:0005911//cell-cell junction;GO:0031224//intrinsic component of membrane;GO:0043234//protein complex;GO:0044464//cell part	GO:0015075//ion transmembrane transporter activity;GO:0022829//wide pore channel activity	GO:0006811//ion transport;GO:0009746//response to hexose;GO:0022607//cellular component assembly;GO:0044763//single-organism cellular process
miR-2355-x	ncbi_103386646	-0.880406	Chd5	LOW QUALITY PROTEIN: chromodomain-helicase-DNA-binding protein 5 [Cynoglossus semilaevis]	-	-	-	-	GO:0000118//histone deacetylase complex;GO:0000785//chromatin	GO:0003676//nucleic acid binding;GO:0015631//tubulin binding;GO:0019899//enzyme binding;GO:0032550//purine ribonucleoside binding;GO:0035064//methylated histone binding;GO:0042623//ATPase activity, coupled;GO:0046914//transition metal ion binding	GO:0006357//regulation of transcription from RNA polymerase II promoter;GO:0006461//protein complex assembly;GO:0008283//cell proliferation;GO:0016573//histone acetylation;GO:0021953//central nervous system neuron differentiation;GO:0043486//histone exchange;GO:0048232//male gamete generation;GO:0070734//histone H3-K27 methylation;GO:1901796//regulation of signal transduction by p53 class mediator
miR-2355-x	ncbi_103394221	-0.758971	CREB5	cyclic AMP-responsive element-binding protein 5 isoform X1 [Cynoglossus semilaevis]	Environmental Information Processing;Human Diseases;Environmental Information Processing;Human Diseases;Human Diseases;Human Diseases;Environmental Information Processing;Organismal Systems;Organismal Systems;Human Diseases;Human Diseases;Organismal Systems;Organismal Systems;Human Diseases;Human Diseases;Organismal Systems;Organismal Systems;Organismal Systems;Environmental Information Processin…	Signal transduction;Infectious diseases;Signal transduction;Neurodegenerative diseases;Infectious diseases;Infectious diseases;Signal transduction;Environmental adaptation;Circulatory system;Cancers;Endocrine and metabolic diseases;Nervous system;Nervous system;Infectious diseases;Substance dependence;Endocrine system;Endocrine system;Endocrine system;Signal transduction;Endocrine system;Endocrin…	ko04151//PI3K-Akt signaling pathway;ko05165//Human papillomavirus infection;ko04024//cAMP signaling pathway;ko05016//Huntington disease;ko05163//Human cytomegalovirus infection;ko05166//HTLV-I infection;ko04022//cGMP - PKG signaling pathway;ko04714//Thermogenesis;ko04261//Adrenergic signaling in cardiomyocytes;ko05203//Viral carcinogenesis;ko04934//Cushing syndrome;ko04725//Cholinergic synapse;ko…	K09047;K09047;K09047;K09047;K09047;K09047;K09047;K09047;K09047;K09047;K09047;K09047;K09047;K09047;K09047;K09047;K09047;K09047;K09047;K09047;K09047;K09047;K09047;K09047;K09047;K09047;K09047;K09047;K09047;K09047;K09047;K09047	-	GO:0003676//nucleic acid binding	GO:0006355//regulation of transcription, DNA-templated
miR-263-x	ncbi_103377693	-0.714286	zgc:66101	serine/threonine-protein kinase SIK3 isoform X1 [Cynoglossus semilaevis]	-	-	-	-	-	GO:0004672//protein kinase activity;GO:0032550//purine ribonucleoside binding;GO:0046872//metal ion binding	GO:0006464//cellular protein modification process;GO:0006796//phosphate-containing compound metabolic process;GO:0009887//organ morphogenesis
miR-263-x	ncbi_103377722	-0.885714	IGSF11	immunoglobulin superfamily member 11 isoform X1 [Cynoglossus semilaevis]	Environmental Information Processing	Signaling molecules and interaction	ko04514//Cell adhesion molecules (CAMs)	K06791	GO:0016020//membrane;GO:0031988//membrane-bounded vesicle	-	GO:0010631//epithelial cell migration;GO:0030318//melanocyte differentiation
miR-263-x	ncbi_103383347	-0.714286	HHIP	hedgehog-interacting protein [Cynoglossus semilaevis]	Human Diseases;Environmental Information Processing;Human Diseases;Environmental Information Processing	Cancers;Signal transduction;Cancers;Signal transduction	ko05200//Pathways in cancer;ko04024//cAMP signaling pathway;ko05217//Basal cell carcinoma;ko04340//Hedgehog signaling pathway	K06231;K06231;K06231;K06231	-	-	-
miR-263-x	ncbi_103384377	-0.771429	MECP2	serine/arginine repetitive matrix protein 2 isoform X1 [Cynoglossus semilaevis]	-	-	-	-	GO:0000785//chromatin;GO:0031981//nuclear lumen;GO:0044421//extracellular region part;GO:0044444//cytoplasmic part	GO:0000166//nucleotide binding;GO:0000217//DNA secondary structure binding;GO:0001071//nucleic acid binding transcription factor activity;GO:0003682//chromatin binding;GO:0003690//double-stranded DNA binding;GO:0003712//transcription cofactor activity;GO:0019899//enzyme binding;GO:0043565//sequence-specific DNA binding;GO:0044822//poly(A) RNA binding	GO:0002209//behavioral defense response;GO:0003073//regulation of systemic arterial blood pressure;GO:0006357//regulation of transcription from RNA polymerase II promoter;GO:0007420//brain development;GO:0007600//sensory perception;GO:0007613//memory;GO:0007626//locomotory behavior;GO:0007632//visual behavior;GO:0008202//steroid metabolic process;GO:0009064//glutamine family amino acid metabolic …
miR-263-x	ncbi_103384811	-0.942857	GPR61	-	-	-	-	-	-	-	-
miR-263-x	ncbi_103386588	-0.771429	magi3	membrane-associated guanylate kinase, WW and PDZ domain-containing protein 3 [Cynoglossus semilaevis]	-	-	-	-	GO:0005911//cell-cell junction;GO:0016020//membrane;GO:0044464//cell part	GO:0005515//protein binding;GO:0036094//small molecule binding;GO:0097159//organic cyclic compound binding;GO:1901363//heterocyclic compound binding	GO:0009117//nucleotide metabolic process;GO:0012501//programmed cell death;GO:0032872//regulation of stress-activated MAPK cascade
miR-263-x	ncbi_103389048	-0.714286	--	EH domain-containing and endocytosis protein 1-like isoform X1 [Cynoglossus semilaevis]	-	-	-	-	-	-	-
miR-263-x	ncbi_103389074	-0.828571	GNAZ	guanine nucleotide-binding protein G(z) subunit alpha [Cynoglossus semilaevis]	Organismal Systems	Nervous system	ko04730//Long-term depression	K04535	-	-	-
miR-263-x	ncbi_103390076	-0.771429	MAP1B	microtubule-associated protein 1B isoform X2 [Cynoglossus semilaevis]	-	-	-	-	GO:0014069//postsynaptic density;GO:0015630//microtubule cytoskeleton;GO:0016020//membrane;GO:0031513//nonmotile primary cilium;GO:0033267//axon part;GO:0043234//protein complex;GO:0044297//cell body;GO:0044309//neuron spine;GO:0044444//cytoplasmic part	GO:0003779//actin binding;GO:0008289//lipid binding;GO:0015631//tubulin binding	GO:0009636//response to toxic substance;GO:0012501//programmed cell death;GO:0022607//cellular component assembly;GO:0030010//establishment of cell polarity;GO:0030307//positive regulation of cell growth;GO:0031103//axon regeneration;GO:0031111//negative regulation of microtubule polymerization or depolymerization;GO:0031112//positive regulation of microtubule polymerization or depolymerization;G…
miR-263-x	ncbi_103390702	-0.885714	TLX3	T-cell leukemia homeobox protein 3 isoform X2 [Cynoglossus semilaevis]	-	-	-	-	GO:0043231//intracellular membrane-bounded organelle	GO:0000982//transcription factor activity, RNA polymerase II core promoter proximal region sequence-specific binding;GO:0003677//DNA binding;GO:0046983//protein dimerization activity	GO:0006357//regulation of transcription from RNA polymerase II promoter;GO:0042127//regulation of cell proliferation;GO:0045165//cell fate commitment;GO:0048534//hematopoietic or lymphoid organ development;GO:0048646//anatomical structure formation involved in morphogenesis
miR-263-x	ncbi_103391244	-0.828571	nectin4	-	Cellular Processes	Cellular community - eukaryotes	ko04520//Adherens junction	K06593	-	-	-
miR-263-x	ncbi_103391262	-0.828571	KIAA1211L	probable serine/threonine-protein kinase kinX isoform X2 [Cynoglossus semilaevis]	-	-	-	-	-	-	-
miR-263-x	ncbi_103392376	-0.927634	INHBB	inhibin beta B chain, partial [Cynoglossus semilaevis]	Environmental Information Processing;Cellular Processes;Environmental Information Processing	Signaling molecules and interaction;Cellular community - eukaryotes;Signal transduction	ko04060//Cytokine-cytokine receptor interaction;ko04550//Signaling pathways regulating pluripotency of stem cells;ko04350//TGF-beta signaling pathway	K22687;K22687;K22687	-	-	-
miR-263-x	ncbi_103393540	-0.714286	Alox8	hydroperoxide isomerase ALOXE3-like [Cynoglossus semilaevis]	-	-	-	-	-	GO:0016701//oxidoreductase activity, acting on single donors with incorporation of molecular oxygen;GO:0016853//isomerase activity;GO:0043169//cation binding	GO:0001676//long-chain fatty acid metabolic process;GO:0006636//unsaturated fatty acid biosynthetic process;GO:0006672//ceramide metabolic process;GO:0007043//cell-cell junction assembly;GO:0007600//sensory perception;GO:0009888//tissue development;GO:0030154//cell differentiation;GO:0030522//intracellular receptor signaling pathway;GO:0033561//regulation of water loss via skin
miR-263-x	ncbi_103394840	-0.985611	NSG2	-	-	-	-	-	-	-	-
miR-263-x	ncbi_103395270	-0.758971	stk10	serine/threonine-protein kinase 10 [Cynoglossus semilaevis]	Organismal Systems	Endocrine system	ko04914//Progesterone-mediated oocyte maturation	K08837	-	-	-
miR-263-x	ncbi_103395430	-0.885714	Taf1	transcription initiation factor TFIID subunit 1 [Cynoglossus semilaevis]	Genetic Information Processing	Transcription	ko03022//Basal transcription factors	K03125	GO:0044451//nucleoplasm part	GO:0003676//nucleic acid binding	GO:0010468//regulation of gene expression
miR-263-x	ncbi_103395507	-0.811679	hunk-a	hormonally up-regulated neu tumor-associated kinase [Cynoglossus semilaevis]	-	-	-	-	-	-	-
miR-263-x	ncbi_103398415	-0.985611	Vat1l	-	-	-	-	-	-	-	-
miR-263-x	ncbi_103398700	-0.885714	slc2a12	solute carrier family 2, facilitated glucose transporter member 12 [Cynoglossus semilaevis]	-	-	-	-	-	-	-
miR-263-z	ncbi_103377635	-0.885714	BARX2	homeobox protein BarH-like 2 [Cynoglossus semilaevis]	-	-	-	-	GO:0043231//intracellular membrane-bounded organelle;GO:0043232//intracellular non-membrane-bounded organelle;GO:0043234//protein complex	GO:0000976//transcription regulatory region sequence-specific DNA binding;GO:0000981//RNA polymerase II transcription factor activity, sequence-specific DNA binding	GO:0006357//regulation of transcription from RNA polymerase II promoter;GO:0044851//hair cycle phase;GO:0048705//skeletal system morphogenesis;GO:0051146//striated muscle cell differentiation
miR-263-z	ncbi_103377722	-0.942857	IGSF11	immunoglobulin superfamily member 11 isoform X1 [Cynoglossus semilaevis]	Environmental Information Processing	Signaling molecules and interaction	ko04514//Cell adhesion molecules (CAMs)	K06791	GO:0016020//membrane;GO:0031988//membrane-bounded vesicle	-	GO:0010631//epithelial cell migration;GO:0030318//melanocyte differentiation
miR-263-z	ncbi_103381244	-0.828571	SLC24A4	sodium/potassium/calcium exchanger 4 [Cynoglossus semilaevis]	Organismal Systems	Sensory system	ko04740//Olfactory transduction	K13752	GO:0016021//integral component of membrane;GO:0044424//intracellular part	GO:0015081//sodium ion transmembrane transporter activity;GO:0015291//secondary active transmembrane transporter activity	GO:0006814//sodium ion transport;GO:0006816//calcium ion transport;GO:0006875//cellular metal ion homeostasis;GO:0007606//sensory perception of chemical stimulus;GO:0042475//odontogenesis of dentin-containing tooth
miR-263-z	ncbi_103384377	-0.714286	MECP2	serine/arginine repetitive matrix protein 2 isoform X1 [Cynoglossus semilaevis]	-	-	-	-	GO:0000785//chromatin;GO:0031981//nuclear lumen;GO:0044421//extracellular region part;GO:0044444//cytoplasmic part	GO:0000166//nucleotide binding;GO:0000217//DNA secondary structure binding;GO:0001071//nucleic acid binding transcription factor activity;GO:0003682//chromatin binding;GO:0003690//double-stranded DNA binding;GO:0003712//transcription cofactor activity;GO:0019899//enzyme binding;GO:0043565//sequence-specific DNA binding;GO:0044822//poly(A) RNA binding	GO:0002209//behavioral defense response;GO:0003073//regulation of systemic arterial blood pressure;GO:0006357//regulation of transcription from RNA polymerase II promoter;GO:0007420//brain development;GO:0007600//sensory perception;GO:0007613//memory;GO:0007626//locomotory behavior;GO:0007632//visual behavior;GO:0008202//steroid metabolic process;GO:0009064//glutamine family amino acid metabolic …
miR-263-z	ncbi_103386588	-0.714286	magi3	membrane-associated guanylate kinase, WW and PDZ domain-containing protein 3 [Cynoglossus semilaevis]	-	-	-	-	GO:0005911//cell-cell junction;GO:0016020//membrane;GO:0044464//cell part	GO:0005515//protein binding;GO:0036094//small molecule binding;GO:0097159//organic cyclic compound binding;GO:1901363//heterocyclic compound binding	GO:0009117//nucleotide metabolic process;GO:0012501//programmed cell death;GO:0032872//regulation of stress-activated MAPK cascade
miR-263-z	ncbi_103386613	-0.771429	ZC3H11A	zinc finger CCCH domain-containing protein 11A isoform X1 [Cynoglossus semilaevis]	-	-	-	-	-	GO:0005488//binding	GO:0006810//transport
miR-263-z	ncbi_103389074	-0.771429	GNAZ	guanine nucleotide-binding protein G(z) subunit alpha [Cynoglossus semilaevis]	Organismal Systems	Nervous system	ko04730//Long-term depression	K04535	-	-	-
miR-263-z	ncbi_103390076	-0.828571	MAP1B	microtubule-associated protein 1B isoform X2 [Cynoglossus semilaevis]	-	-	-	-	GO:0014069//postsynaptic density;GO:0015630//microtubule cytoskeleton;GO:0016020//membrane;GO:0031513//nonmotile primary cilium;GO:0033267//axon part;GO:0043234//protein complex;GO:0044297//cell body;GO:0044309//neuron spine;GO:0044444//cytoplasmic part	GO:0003779//actin binding;GO:0008289//lipid binding;GO:0015631//tubulin binding	GO:0009636//response to toxic substance;GO:0012501//programmed cell death;GO:0022607//cellular component assembly;GO:0030010//establishment of cell polarity;GO:0030307//positive regulation of cell growth;GO:0031103//axon regeneration;GO:0031111//negative regulation of microtubule polymerization or depolymerization;GO:0031112//positive regulation of microtubule polymerization or depolymerization;G…
miR-263-z	ncbi_103390702	-0.942857	TLX3	T-cell leukemia homeobox protein 3 isoform X2 [Cynoglossus semilaevis]	-	-	-	-	GO:0043231//intracellular membrane-bounded organelle	GO:0000982//transcription factor activity, RNA polymerase II core promoter proximal region sequence-specific binding;GO:0003677//DNA binding;GO:0046983//protein dimerization activity	GO:0006357//regulation of transcription from RNA polymerase II promoter;GO:0042127//regulation of cell proliferation;GO:0045165//cell fate commitment;GO:0048534//hematopoietic or lymphoid organ development;GO:0048646//anatomical structure formation involved in morphogenesis
miR-263-z	ncbi_103390835	-0.771429	CENPF	centromere protein F-like isoform X1 [Cynoglossus semilaevis]	-	-	-	-	GO:0005737//cytoplasm;GO:0005819//spindle;GO:0031981//nuclear lumen;GO:0043234//protein complex;GO:0098687//chromosomal region	GO:0005515//protein binding	GO:0031323//regulation of cellular metabolic process;GO:0034645//cellular macromolecule biosynthetic process;GO:0034654//nucleobase-containing compound biosynthetic process;GO:0048634//regulation of muscle organ development;GO:0051234//establishment of localization;GO:0060255//regulation of macromolecule metabolic process;GO:0080090//regulation of primary metabolic process;GO:0090304//nucleic aci…
miR-263-z	ncbi_103391157	-0.885714	GRIA3	LOW QUALITY PROTEIN: glutamate receptor 3-like [Cynoglossus semilaevis]	Environmental Information Processing;Environmental Information Processing;Human Diseases;Human Diseases;Organismal Systems;Organismal Systems;Organismal Systems;Organismal Systems;Human Diseases;Human Diseases;Organismal Systems;Human Diseases	Signaling molecules and interaction;Signal transduction;Neurodegenerative diseases;Cancers;Nervous system;Nervous system;Nervous system;Environmental adaptation;Neurodegenerative disease;Substance dependence;Nervous system;Substance dependence	ko04080//Neuroactive ligand-receptor interaction;ko04024//cAMP signaling pathway;ko05016//Huntington disease;ko05202//Transcriptional misregulation in cancers;ko04728//Dopaminergic synapse;ko04723//Retrograde endocannabinoid signaling;ko04724//Glutamatergic synapse;ko04713//Circadian entrainment;ko05017//Spinocerebellar ataxia;ko05031//Amphetamine addiction;ko04730//Long-term depression;ko05033//…	K05199;K05199;K05199;K05199;K05199;K05199;K05199;K05199;K05199;K05199;K05199;K05199	-	-	-
miR-263-z	ncbi_103391262	-0.942857	KIAA1211L	probable serine/threonine-protein kinase kinX isoform X2 [Cynoglossus semilaevis]	-	-	-	-	-	-	-
miR-263-z	ncbi_103394840	-0.927634	NSG2	-	-	-	-	-	-	-	-
miR-263-z	ncbi_103395270	-0.758971	stk10	serine/threonine-protein kinase 10 [Cynoglossus semilaevis]	Organismal Systems	Endocrine system	ko04914//Progesterone-mediated oocyte maturation	K08837	-	-	-
miR-263-z	ncbi_103395430	-0.942857	Taf1	transcription initiation factor TFIID subunit 1 [Cynoglossus semilaevis]	Genetic Information Processing	Transcription	ko03022//Basal transcription factors	K03125	GO:0044451//nucleoplasm part	GO:0003676//nucleic acid binding	GO:0010468//regulation of gene expression
miR-263-z	ncbi_103398415	-0.985611	Vat1l	-	-	-	-	-	-	-	-
miR-263-z	ncbi_103398463	-0.706188	Apc2	adenomatous polyposis coli protein 2 [Cynoglossus semilaevis]	Human Diseases;Human Diseases;Human Diseases;Cellular Processes;Human Diseases;Human Diseases;Environmental Information Processing;Human Diseases;Human Diseases;Environmental Information Processing;Human Diseases;Cellular Processes;Human Diseases;Human Diseases;Human Diseases	Cancers;Neurodegenerative diseases;Infectious diseases;Cell motility;Cancers;Endocrine and metabolic diseases;Signal transduction;Cancers;Cancers;Signal transduction;Cancers;Cellular community - eukaryotes;Cancers;Cancers;Cancers	ko05200//Pathways in cancer;ko05010//Alzheimer disease;ko05165//Human papillomavirus infection;ko04810//Regulation of actin cytoskeleton;ko05206//MicroRNAs in cancer;ko04934//Cushing syndrome;ko04310//Wnt signaling pathway;ko05224//Breast cancer;ko05225//Hepatocellular carcinoma;ko04390//Hippo signaling pathway;ko05226//Gastric cancer;ko04550//Signaling pathways regulating pluripotency of stem ce…	K02085;K02085;K02085;K02085;K02085;K02085;K02085;K02085;K02085;K02085;K02085;K02085;K02085;K02085;K02085	GO:0005874//microtubule;GO:0015629//actin cytoskeleton;GO:0031253//cell projection membrane;GO:0043231//intracellular membrane-bounded organelle;GO:0044444//cytoplasmic part	GO:0005515//protein binding	GO:0030178//negative regulation of Wnt signaling pathway;GO:0035412//regulation of catenin import into nucleus
miR-263-z	ncbi_103398907	-0.724714	Ppfia2	liprin-alpha-2 [Cynoglossus semilaevis]	-	-	-	-	-	-	-
miR-2682-x	MSTRG.19876	-0.758971	--	radiation-inducible immediate-early gene IEX-1 [Oncorhynchus nerka]	-	-	-	-	-	-	-
miR-2682-x	ncbi_103378017	-0.880406	Fhdc1	FH2 domain-containing protein 1-like, partial [Cynoglossus semilaevis]	-	-	-	-	-	-	-
miR-2682-x	ncbi_103378071	-0.758971	VTN	vitronectin [Cynoglossus semilaevis]	Environmental Information Processing;Human Diseases;Human Diseases;Cellular Processes;Environmental Information Processing;Organismal Systems	Signal transduction;Infectious diseases;Cancers;Cellular community - eukaryotes;Signaling molecules and interaction;Immune system	ko04151//PI3K-Akt signaling pathway;ko05165//Human papillomavirus infection;ko05205//Proteoglycans in cancer;ko04510//Focal adhesion;ko04512//ECM-receptor interaction;ko04610//Complement and coagulation cascades	K06251;K06251;K06251;K06251;K06251;K06251	GO:0031012//extracellular matrix;GO:0044421//extracellular region part	GO:0005515//protein binding	GO:0002376//immune system process;GO:0006508//proteolysis;GO:0006897//endocytosis;GO:0007160//cell-matrix adhesion;GO:0010810//regulation of cell-substrate adhesion;GO:0032268//regulation of cellular protein metabolic process;GO:0032879//regulation of localization;GO:0043062//extracellular structure organization;GO:0048519//negative regulation of biological process;GO:0048522//positive regulation…
miR-2682-x	ncbi_103380330	-0.924062	--	ensconsin-like isoform X1 [Cynoglossus semilaevis]	-	-	-	-	-	-	-
miR-2682-x	ncbi_103380909	-0.880406	RHOB	-	Human Diseases	Infectious diseases	ko05132//Salmonella infection	K07856	-	-	-
miR-2682-x	ncbi_103381556	-0.880406	SEMA4G	-	Organismal Systems	Development	ko04360//Axon guidance	K06521	-	-	-
miR-2682-x	ncbi_103381645	-0.880406	foxi2	forkhead box protein I2 [Cynoglossus semilaevis]	-	-	-	-	-	-	-
miR-2682-x	ncbi_103384049	-0.880406	MICALL1	-	-	-	-	-	-	-	-
miR-2682-x	ncbi_103384341	-0.758971	krt13	keratin, type I cytoskeletal 13-like isoform X1 [Cynoglossus semilaevis]	Organismal Systems;Human Diseases	Endocrine system;Infectious diseases	ko04915//Estrogen signaling pathway;ko05150//Staphylococcus aureus infection	K07604;K07604	GO:0043234//protein complex	-	GO:0001667//ameboidal-type cell migration
miR-2682-x	ncbi_103384377	-0.941124	MECP2	serine/arginine repetitive matrix protein 2 isoform X1 [Cynoglossus semilaevis]	-	-	-	-	GO:0000785//chromatin;GO:0031981//nuclear lumen;GO:0044421//extracellular region part;GO:0044444//cytoplasmic part	GO:0000166//nucleotide binding;GO:0000217//DNA secondary structure binding;GO:0001071//nucleic acid binding transcription factor activity;GO:0003682//chromatin binding;GO:0003690//double-stranded DNA binding;GO:0003712//transcription cofactor activity;GO:0019899//enzyme binding;GO:0043565//sequence-specific DNA binding;GO:0044822//poly(A) RNA binding	GO:0002209//behavioral defense response;GO:0003073//regulation of systemic arterial blood pressure;GO:0006357//regulation of transcription from RNA polymerase II promoter;GO:0007420//brain development;GO:0007600//sensory perception;GO:0007613//memory;GO:0007626//locomotory behavior;GO:0007632//visual behavior;GO:0008202//steroid metabolic process;GO:0009064//glutamine family amino acid metabolic …
miR-2682-x	ncbi_103384800	-0.758971	Slc6a17	sodium-dependent neutral amino acid transporter SLC6A17 [Cynoglossus semilaevis]	-	-	-	-	GO:0016021//integral component of membrane;GO:0016023//cytoplasmic, membrane-bounded vesicle;GO:0044433//cytoplasmic vesicle part	GO:0005326//neurotransmitter transporter activity;GO:0015291//secondary active transmembrane transporter activity	GO:0006812//cation transport;GO:0006865//amino acid transport;GO:0044763//single-organism cellular process
miR-2682-x	ncbi_103384811	-0.758971	GPR61	-	-	-	-	-	-	-	-
miR-2682-x	ncbi_103386317	-0.831655	Zhx3	zinc fingers and homeoboxes protein 3-like [Cynoglossus semilaevis]	-	-	-	-	-	-	-
miR-2682-x	ncbi_103386349	-0.758971	Epb41l1	band 4.1-like protein 1 isoform X4 [Cynoglossus semilaevis]	-	-	-	-	-	-	-
miR-2682-x	ncbi_103386646	-0.758971	Chd5	LOW QUALITY PROTEIN: chromodomain-helicase-DNA-binding protein 5 [Cynoglossus semilaevis]	-	-	-	-	GO:0000118//histone deacetylase complex;GO:0000785//chromatin	GO:0003676//nucleic acid binding;GO:0015631//tubulin binding;GO:0019899//enzyme binding;GO:0032550//purine ribonucleoside binding;GO:0035064//methylated histone binding;GO:0042623//ATPase activity, coupled;GO:0046914//transition metal ion binding	GO:0006357//regulation of transcription from RNA polymerase II promoter;GO:0006461//protein complex assembly;GO:0008283//cell proliferation;GO:0016573//histone acetylation;GO:0021953//central nervous system neuron differentiation;GO:0043486//histone exchange;GO:0048232//male gamete generation;GO:0070734//histone H3-K27 methylation;GO:1901796//regulation of signal transduction by p53 class mediator
miR-2682-x	ncbi_103386773	-0.758971	Plekha6	pleckstrin homology domain-containing family A member 6, partial [Cynoglossus semilaevis]	-	-	-	-	-	-	-
miR-2682-x	ncbi_103387565	-0.758971	Golga4	golgin subfamily A member 4 isoform X1 [Cynoglossus semilaevis]	-	-	-	-	GO:0031981//nuclear lumen;GO:0031988//membrane-bounded vesicle	GO:0019899//enzyme binding	GO:0006886//intracellular protein transport;GO:0030307//positive regulation of cell growth
miR-2682-x	ncbi_103388035	-0.880406	Npr1	atrial natriuretic peptide receptor 1-like [Cynoglossus semilaevis]	Metabolism;Environmental Information Processing;Environmental Information Processing;Organismal Systems;Organismal Systems;Metabolism;Organismal Systems;Organismal Systems;Organismal Systems;Organismal Systems	Global and overview maps;Signal transduction;Signal transduction;Environmental adaptation;Endocrine system;Nucleotide metabolism;Circulatory system;Endocrine system;Endocrine system;Endocrine system	ko01100//Metabolic pathways;ko04024//cAMP signaling pathway;ko04022//cGMP - PKG signaling pathway;ko04714//Thermogenesis;ko04921//Oxytocin signaling pathway;ko00230//Purine metabolism;ko04270//Vascular smooth muscle contraction;ko04925//Aldosterone synthesis and secretion;ko04924//Renin secretion;ko04923//Regulation of lipolysis in adipocyte	K12323;K12323;K12323;K12323;K12323;K12323;K12323;K12323;K12323;K12323	GO:0016021//integral component of membrane;GO:0043234//protein complex;GO:0044464//cell part	GO:0001653//peptide receptor activity;GO:0009975//cyclase activity;GO:0016301//kinase activity;GO:0016829//lyase activity;GO:0019900//kinase binding;GO:0032550//purine ribonucleoside binding;GO:0042277//peptide binding	GO:0001501//skeletal system development;GO:0001558//regulation of cell growth;GO:0003018//vascular process in circulatory system;GO:0006464//cellular protein modification process;GO:0006584//catecholamine metabolic process;GO:0007167//enzyme linked receptor protein signaling pathway;GO:0008285//negative regulation of cell proliferation;GO:0009152//purine ribonucleotide biosynthetic process;GO:001…
miR-2682-x	ncbi_103392086	-0.758971	SLC5A7	high-affinity choline transporter 1-like [Cynoglossus semilaevis]	Organismal Systems;Human Diseases	Nervous system;Cancers	ko04725//Cholinergic synapse;ko05231//Choline metabolism in cancer	K14387;K14387	GO:0016020//membrane	-	GO:0051234//establishment of localization
miR-2682-x	ncbi_103392165	-0.941124	Scn2a	sodium channel protein type 2 subunit alpha-like isoform X2 [Cynoglossus semilaevis]	Organismal Systems	Sensory system	ko04742//Taste transduction	K04834	-	-	-
miR-2682-x	ncbi_103395402	-0.880406	tyr	tyrosinase-like [Cynoglossus semilaevis]	Metabolism;Organismal Systems;Metabolism	Global and overview maps;Endocrine system;Amino acid metabolism	ko01100//Metabolic pathways;ko04916//Melanogenesis;ko00350//Tyrosine metabolism	K00505;K00505;K00505	GO:0000323//lytic vacuole;GO:0030659//cytoplasmic vesicle membrane;GO:0031224//intrinsic component of membrane;GO:0048770//pigment granule	GO:0016682//oxidoreductase activity, acting on diphenols and related substances as donors, oxygen as acceptor;GO:0016716//oxidoreductase activity, acting on paired donors, with incorporation or reduction of molecular oxygen, another compound as one donor, and incorporation of one atom of oxygen;GO:0046914//transition metal ion binding;GO:0046983//protein dimerization activity	GO:0006570//tyrosine metabolic process;GO:0006582//melanin metabolic process;GO:0009416//response to light stimulus;GO:0014070//response to organic cyclic compound;GO:0042441//eye pigment metabolic process;GO:0046683//response to organophosphorus;GO:0048534//hematopoietic or lymphoid organ development;GO:0050931//pigment cell differentiation;GO:0050953//sensory perception of light stimulus
miR-2682-x	ncbi_103395440	-0.870968	Trpc2	short transient receptor potential channel 2-like [Cynoglossus semilaevis]	-	-	-	-	-	-	-
miR-2682-x	ncbi_103396565	-0.739249	MAP4	microtubule-associated protein 4-like isoform X1 [Cynoglossus semilaevis]	-	-	-	-	GO:0044424//intracellular part	-	-
miR-2682-x	ncbi_103396645	-0.880406	--	dentin sialophosphoprotein isoform X1 [Larimichthys crocea]	Cellular Processes	Transport and catabolism	ko04144//Endocytosis	K12472	GO:0005886//plasma membrane;GO:0012505//endomembrane system;GO:0030118//clathrin coat;GO:0030135//coated vesicle;GO:0031090//organelle membrane	GO:0005515//protein binding	GO:0009987//cellular process;GO:0016192//vesicle-mediated transport;GO:0044699//single-organism process
miR-2682-x	ncbi_103397068	-0.880406	SAFB2	LOW QUALITY PROTEIN: scaffold attachment factor B2-like [Cynoglossus semilaevis]	-	-	-	-	GO:0031981//nuclear lumen;GO:0031988//membrane-bounded vesicle	GO:0003677//DNA binding;GO:0003723//RNA binding;GO:0005515//protein binding	GO:0008152//metabolic process;GO:0009987//cellular process;GO:0065007//biological regulation
miR-2682-x	ncbi_103397336	-0.880406	SLC2A11	solute carrier family 2, facilitated glucose transporter member 11-like [Cynoglossus semilaevis]	-	-	-	-	-	-	-
miR-2682-x	ncbi_103398415	-0.739249	Vat1l	-	-	-	-	-	-	-	-
miR-2682-x	ncbi_103398587	-0.758971	OPN5	opsin-5-like isoform X1 [Cynoglossus semilaevis]	-	-	-	-	GO:0031224//intrinsic component of membrane	GO:0004888//transmembrane signaling receptor activity;GO:0016918//retinal binding	GO:0006464//cellular protein modification process;GO:0007166//cell surface receptor signaling pathway;GO:0016037//light absorption;GO:0050953//sensory perception of light stimulus
miR-2682-x	ncbi_112487466	-0.758971	HHIP	hedgehog-interacting protein-like [Cynoglossus semilaevis]	Human Diseases;Environmental Information Processing;Human Diseases;Environmental Information Processing	Cancers;Signal transduction;Cancers;Signal transduction	ko05200//Pathways in cancer;ko04024//cAMP signaling pathway;ko05217//Basal cell carcinoma;ko04340//Hedgehog signaling pathway	K06231;K06231;K06231;K06231	-	-	-
miR-276-y	ncbi_103389022	-0.753702	COL5A2	collagen alpha-1(III) chain [Cynoglossus semilaevis]	Organismal Systems	Digestive system	ko04974//Protein digestion and absorption	K19721	GO:0005576//extracellular region	GO:0005488//binding	GO:0009987//cellular process;GO:0048731//system development
miR-28-x	MSTRG.18844	-0.771429	HPS4	Hermansky-Pudlak syndrome 4 protein [Cynoglossus semilaevis]	-	-	-	-	GO:0000323//lytic vacuole;GO:0030141//secretory granule;GO:0031082//BLOC complex;GO:0048770//pigment granule	GO:0046983//protein dimerization activity	GO:0006886//intracellular protein transport;GO:0007033//vacuole organization;GO:0007599//hemostasis;GO:0010822//positive regulation of mitochondrion organization;GO:0031647//regulation of protein stability;GO:0050931//pigment cell differentiation
miR-28-x	ncbi_103376780	-0.771429	Il6st	interleukin-12 receptor subunit beta-2-like isoform X1 [Cynoglossus semilaevis]	Human Diseases;Environmental Information Processing;Environmental Information Processing;Organismal Systems;Human Diseases	Cancers;Signaling molecules and interaction;Signal transduction;Immune system;Immune diseases	ko05200//Pathways in cancer;ko04060//Cytokine-cytokine receptor interaction;ko04630//Jak-STAT signaling pathway;ko04658//Th1 and Th2 cell differentiation;ko05321//Inflammatiory bowel disease (IBD)	K05064;K05064;K05064;K05064;K05064	GO:0016021//integral component of membrane;GO:0044459//plasma membrane part	GO:0004896//cytokine receptor activity;GO:0005515//protein binding	GO:0019221//cytokine-mediated signaling pathway;GO:0044238//primary metabolic process;GO:0044260//cellular macromolecule metabolic process;GO:0044707//single-multicellular organism process;GO:0048518//positive regulation of biological process;GO:0051239//regulation of multicellular organismal process
miR-28-x	ncbi_103378291	-0.942857	Esam	endothelial cell-selective adhesion molecule-like isoform X1 [Cynoglossus semilaevis]	Environmental Information Processing;Organismal Systems	Signaling molecules and interaction;Immune system	ko04514//Cell adhesion molecules (CAMs);ko04670//Leukocyte transendothelial migration	K06787;K06787	GO:0030054//cell junction	-	GO:0098742//cell-cell adhesion via plasma-membrane adhesion molecules
miR-28-x	ncbi_103378888	-0.714286	rhcg2	ammonium transporter Rh type C 2 [Cynoglossus semilaevis]	-	-	-	-	GO:0005886//plasma membrane;GO:0016021//integral component of membrane;GO:0031988//membrane-bounded vesicle	GO:0008092//cytoskeletal protein binding;GO:0015077//monovalent inorganic cation transmembrane transporter activity	GO:0015696//ammonium transport;GO:0030001//metal ion transport;GO:0055067//monovalent inorganic cation homeostasis;GO:0072505//divalent inorganic anion homeostasis
miR-28-x	ncbi_103379350	-0.771429	CHST8	carbohydrate sulfotransferase 8 [Cynoglossus semilaevis]	Metabolism;Metabolism	Global and overview maps;Glycan biosynthesis and metabolism	ko01100//Metabolic pathways;ko00513//Various types of N-glycan biosynthesis	K09672;K09672	GO:0016020//membrane	GO:0019111//phenanthrol sulfotransferase activity	GO:0006029//proteoglycan metabolic process;GO:0009058//biosynthetic process;GO:0016485//protein processing;GO:0044699//single-organism process
miR-28-x	ncbi_103380156	-0.771429	slc17a8	vesicular glutamate transporter 3 [Cynoglossus semilaevis]	Organismal Systems;Organismal Systems;Organismal Systems;Human Diseases	Nervous system;Nervous system;Nervous system;Substance dependence	ko04723//Retrograde endocannabinoid signaling;ko04724//Glutamatergic synapse;ko04721//Synaptic vesicle cycle;ko05033//Nicotine addiction	K12302;K12302;K12302;K12302	GO:0005768//endosome;GO:0016023//cytoplasmic, membrane-bounded vesicle;GO:0031224//intrinsic component of membrane;GO:0042995//cell projection;GO:0044433//cytoplasmic vesicle part	GO:0003677//DNA binding;GO:0004879//RNA polymerase II transcription factor activity, ligand-activated sequence-specific DNA binding;GO:0005310//dicarboxylic acid transmembrane transporter activity;GO:0005496//steroid binding;GO:0015291//secondary active transmembrane transporter activity;GO:0038023//signaling receptor activity;GO:0046914//transition metal ion binding	GO:0001505//regulation of neurotransmitter levels;GO:0006355//regulation of transcription, DNA-templated;GO:0009755//hormone-mediated signaling pathway;GO:0015813//L-glutamate transport;GO:0030001//metal ion transport;GO:0050954//sensory perception of mechanical stimulus;GO:0060004//reflex
miR-28-x	ncbi_103382117	-0.771429	Uts2r	urotensin-2 receptor-like [Cynoglossus semilaevis]	Environmental Information Processing	Signaling molecules and interaction	ko04080//Neuroactive ligand-receptor interaction	K04241	GO:0005768//endosome;GO:0031224//intrinsic component of membrane	GO:0004930//G-protein coupled receptor activity	GO:0001558//regulation of cell growth;GO:0003093//regulation of glomerular filtration;GO:0007166//cell surface receptor signaling pathway;GO:0008284//positive regulation of cell proliferation;GO:0010840//regulation of circadian sleep/wake cycle, wakefulness;GO:0019229//regulation of vasoconstriction;GO:0035809//regulation of urine volume;GO:0035813//regulation of renal sodium excretion;GO:0042221…
miR-28-x	ncbi_103385315	-0.942857	Scube3	signal peptide, CUB and EGF-like domain-containing protein 3, partial [Cynoglossus semilaevis]	-	-	-	-	GO:0016020//membrane;GO:0044464//cell part	GO:0046872//metal ion binding	GO:0007166//cell surface receptor signaling pathway;GO:0007599//hemostasis;GO:0014904//myotube cell development;GO:0051259//protein oligomerization
miR-28-x	ncbi_103388305	-0.771429	NCOA7	nuclear receptor coactivator 7-like isoform X1 [Cynoglossus semilaevis]	-	-	-	-	GO:0044464//cell part	GO:0003713//transcription coactivator activity;GO:0051427//hormone receptor binding	GO:0006357//regulation of transcription from RNA polymerase II promoter
miR-28-x	ncbi_103392940	-0.828571	TSTA3	GDP-L-fucose synthase-like [Cynoglossus semilaevis]	Metabolism;Metabolism;Metabolism	Global and overview maps;Carbohydrate metabolism;Carbohydrate metabolism	ko01100//Metabolic pathways;ko00520//Amino sugar and nucleotide sugar metabolism;ko00051//Fructose and mannose metabolism	K02377;K02377;K02377	GO:0031988//membrane-bounded vesicle;GO:0044424//intracellular part	GO:0016616//oxidoreductase activity, acting on the CH-OH group of donors, NAD or NADP as acceptor;GO:0048037//cofactor binding	GO:0016337//single organismal cell-cell adhesion;GO:0042350//GDP-L-fucose biosynthetic process
miR-28-x	ncbi_103397355	-0.714286	--	C-X-C motif chemokine 10-like [Cynoglossus semilaevis]	Environmental Information Processing;Human Diseases;Organismal Systems;Human Diseases;Human Diseases;Environmental Information Processing;Organismal Systems;Organismal Systems;Environmental Information Processing;Organismal Systems;Organismal Systems	Signaling molecules and interaction;Infectious diseases;Immune system;Infectious diseases;Infectious diseases;Signal transduction;Immune system;Immune system;Signaling molecules and interaction;Immune system;Immune system	ko04060//Cytokine-cytokine receptor interaction;ko05169//Epstein-Barr virus infection;ko04062//Chemokine signaling pathway;ko05160//Hepatitis C;ko05164//Influenza A;ko04668//TNF signaling pathway;ko04620//Toll-like receptor signaling pathway;ko04657//IL-17 signaling pathway;ko04061//Viral protein interaction with cytokine and cytokine receptor;ko04622//RIG-I-like receptor signaling pathway;ko0462…	K12671;K12671;K12671;K12671;K12671;K12671;K12671;K12671;K12671;K12671;K12671	-	-	GO:0050896//response to stimulus
miR-29-y	ncbi_103377184	-0.942857	slc7a14a	probable cationic amino acid transporter [Cynoglossus semilaevis]	-	-	-	-	-	-	-
miR-29-y	ncbi_103379731	-0.885714	Spire2	protein spire homolog 2 [Cynoglossus semilaevis]	-	-	-	-	GO:0012506//vesicle membrane;GO:0032155//cell division site part;GO:0043229//intracellular organelle;GO:0044444//cytoplasmic part	-	GO:0006810//transport;GO:0007143//female meiotic division;GO:0032506//cytokinetic process;GO:0051017//actin filament bundle assembly;GO:0051293//establishment of spindle localization
miR-29-y	ncbi_103391401	-0.942857	CLINT1	clathrin interactor 1 isoform X1 [Cynoglossus semilaevis]	Cellular Processes	Transport and catabolism	ko04144//Endocytosis	K12471	GO:0030135//coated vesicle;GO:0031981//nuclear lumen;GO:0031984//organelle subcompartment	GO:0005515//protein binding	GO:0006901//vesicle coating;GO:0048193//Golgi vesicle transport;GO:2000026//regulation of multicellular organismal development
miR-29-y	ncbi_112488053	-0.714286	--	protein turtle homolog A-like [Seriola lalandi dorsalis]	-	-	-	-	-	-	-
miR-29-z	ncbi_103379731	-0.753702	Spire2	protein spire homolog 2 [Cynoglossus semilaevis]	-	-	-	-	GO:0012506//vesicle membrane;GO:0032155//cell division site part;GO:0043229//intracellular organelle;GO:0044444//cytoplasmic part	-	GO:0006810//transport;GO:0007143//female meiotic division;GO:0032506//cytokinetic process;GO:0051017//actin filament bundle assembly;GO:0051293//establishment of spindle localization
miR-29-z	ncbi_103382117	-0.811679	Uts2r	urotensin-2 receptor-like [Cynoglossus semilaevis]	Environmental Information Processing	Signaling molecules and interaction	ko04080//Neuroactive ligand-receptor interaction	K04241	GO:0005768//endosome;GO:0031224//intrinsic component of membrane	GO:0004930//G-protein coupled receptor activity	GO:0001558//regulation of cell growth;GO:0003093//regulation of glomerular filtration;GO:0007166//cell surface receptor signaling pathway;GO:0008284//positive regulation of cell proliferation;GO:0010840//regulation of circadian sleep/wake cycle, wakefulness;GO:0019229//regulation of vasoconstriction;GO:0035809//regulation of urine volume;GO:0035813//regulation of renal sodium excretion;GO:0042221…
miR-29-z	ncbi_103388338	-0.811679	COL28A1	-	Organismal Systems	Digestive system	ko04974//Protein digestion and absorption	K23619	-	-	-
miR-29-z	ncbi_103389229	-0.705882	PJVK	pejvakin [Cynoglossus semilaevis]	-	-	-	-	GO:0044297//cell body	-	GO:0050954//sensory perception of mechanical stimulus
miR-29-z	ncbi_103396095	-0.753702	GFI1	zinc finger protein Gfi-1 [Cynoglossus semilaevis]	-	-	-	-	GO:0043234//protein complex;GO:0044451//nucleoplasm part	GO:0000975//regulatory region DNA binding;GO:0000982//transcription factor activity, RNA polymerase II core promoter proximal region sequence-specific binding;GO:0046914//transition metal ion binding	GO:0001961//positive regulation of cytokine-mediated signaling pathway;GO:0002682//regulation of immune system process;GO:0006357//regulation of transcription from RNA polymerase II promoter;GO:0009612//response to mechanical stimulus;GO:0010454//negative regulation of cell fate commitment;GO:0010455//positive regulation of cell fate commitment;GO:0010957//negative regulation of vitamin D biosynt…
miR-29-z	ncbi_112488053	-0.811679	--	protein turtle homolog A-like [Seriola lalandi dorsalis]	-	-	-	-	-	-	-
miR-298-x	ncbi_103379582	-0.739249	wnt2	protein Wnt-2 isoform X1 [Cynoglossus semilaevis]	Human Diseases;Human Diseases;Human Diseases;Human Diseases;Human Diseases;Environmental Information Processing;Human Diseases;Human Diseases;Environmental Information Processing;Human Diseases;Environmental Information Processing;Cellular Processes;Organismal Systems;Human Diseases	Cancers;Neurodegenerative diseases;Infectious diseases;Cancers;Endocrine and metabolic diseases;Signal transduction;Cancers;Cancers;Signal transduction;Cancers;Signal transduction;Cellular community - eukaryotes;Endocrine system;Cancers	ko05200//Pathways in cancer;ko05010//Alzheimer disease;ko05165//Human papillomavirus infection;ko05205//Proteoglycans in cancer;ko04934//Cushing syndrome;ko04310//Wnt signaling pathway;ko05224//Breast cancer;ko05225//Hepatocellular carcinoma;ko04390//Hippo signaling pathway;ko05226//Gastric cancer;ko04150//mTOR signaling pathway;ko04550//Signaling pathways regulating pluripotency of stem cells;ko…	K00182;K00182;K00182;K00182;K00182;K00182;K00182;K00182;K00182;K00182;K00182;K00182;K00182;K00182	-	-	-
miR-298-x	ncbi_103381065	-0.758971	Ush2A	usherin [Cynoglossus semilaevis]	-	-	-	-	GO:0002141//stereocilia ankle link;GO:0031513//nonmotile primary cilium;GO:0031528//microvillus membrane;GO:0033267//axon part;GO:0043232//intracellular non-membrane-bounded organelle;GO:0044297//cell body;GO:0044420//extracellular matrix component	GO:0008092//cytoskeletal protein binding;GO:0032403//protein complex binding	GO:0007600//sensory perception;GO:0008104//protein localization;GO:0009888//tissue development;GO:0042490//mechanoreceptor differentiation
miR-298-x	ncbi_103384473	-0.880406	Espn	espin isoform X1 [Cynoglossus semilaevis]	-	-	-	-	GO:0005856//cytoskeleton;GO:0005902//microvillus;GO:0032421//stereocilium bundle;GO:0043234//protein complex	GO:0003779//actin binding;GO:0019904//protein domain specific binding	GO:0007610//behavior;GO:0031346//positive regulation of cell projection organization;GO:0050954//sensory perception of mechanical stimulus;GO:0051017//actin filament bundle assembly
miR-298-x	ncbi_103385841	-0.739249	CELSR2	cadherin EGF LAG seven-pass G-type receptor 2 [Cynoglossus semilaevis]	-	-	-	-	GO:0031224//intrinsic component of membrane;GO:0044424//intracellular part	GO:0004888//transmembrane signaling receptor activity;GO:0046872//metal ion binding	GO:0007018//microtubule-based movement;GO:0007166//cell surface receptor signaling pathway;GO:0007420//brain development;GO:0007589//body fluid secretion;GO:0008104//protein localization;GO:0009952//anterior/posterior pattern specification;GO:0010468//regulation of gene expression;GO:0010927//cellular component assembly involved in morphogenesis;GO:0016477//cell migration;GO:0030155//regulation o…
miR-298-x	ncbi_103386788	-0.831655	krt8	intermediate filament protein ON3-like [Cynoglossus semilaevis]	-	-	-	-	GO:0005882//intermediate filament;GO:0031981//nuclear lumen	-	GO:0042246//tissue regeneration;GO:0050953//sensory perception of light stimulus
miR-298-x	ncbi_103389737	-0.941124	plcd4	1-phosphatidylinositol 4,5-bisphosphate phosphodiesterase delta-4-like isoform X1 [Cynoglossus semilaevis]	Metabolism;Environmental Information Processing;Human Diseases;Organismal Systems;Human Diseases;Environmental Information Processing;Metabolism	Global and overview maps;Signal transduction;Infectious diseases;Endocrine system;Endocrine and metabolic diseases;Signal transduction;Carbohydrate metabolism	ko01100//Metabolic pathways;ko04020//Calcium signaling pathway;ko05131//Shigellosis;ko04919//Thyroid hormone signaling pathway;ko04933//AGE-RAGE signaling pathway in diabetic complications;ko04070//Phosphatidylinositol signaling system;ko00562//Inositol phosphate metabolism	K05857;K05857;K05857;K05857;K05857;K05857;K05857	GO:0043231//intracellular membrane-bounded organelle	GO:0004620//phospholipase activity;GO:0042578//phosphoric ester hydrolase activity;GO:0046872//metal ion binding;GO:0060089//molecular transducer activity	GO:0006650//glycerophospholipid metabolic process;GO:0007165//signal transduction;GO:0007338//single fertilization
miR-298-x	ncbi_103392003	-0.758971	HCN4	potassium/sodium hyperpolarization-activated cyclic nucleotide-gated channel 1-like [Cynoglossus semilaevis]	-	-	-	-	-	-	-
miR-298-x	ncbi_103392940	-0.880406	TSTA3	GDP-L-fucose synthase-like [Cynoglossus semilaevis]	Metabolism;Metabolism;Metabolism	Global and overview maps;Carbohydrate metabolism;Carbohydrate metabolism	ko01100//Metabolic pathways;ko00520//Amino sugar and nucleotide sugar metabolism;ko00051//Fructose and mannose metabolism	K02377;K02377;K02377	GO:0031988//membrane-bounded vesicle;GO:0044424//intracellular part	GO:0016616//oxidoreductase activity, acting on the CH-OH group of donors, NAD or NADP as acceptor;GO:0048037//cofactor binding	GO:0016337//single organismal cell-cell adhesion;GO:0042350//GDP-L-fucose biosynthetic process
miR-298-x	ncbi_103395980	-0.758971	Fndc7	fibronectin type III domain-containing protein 7-like [Cynoglossus semilaevis]	-	-	-	-	-	-	-
miR-298-x	ncbi_103397087	-0.941124	CERT1	collagen type IV alpha-3-binding protein-like isoform X1 [Cynoglossus semilaevis]	-	-	-	-	GO:0031090//organelle membrane;GO:0031981//nuclear lumen;GO:0044444//cytoplasmic part	GO:0016301//kinase activity;GO:0033218//amide binding;GO:0046624//sphingolipid transporter activity;GO:1901981//phosphatidylinositol phosphate binding	GO:0002376//immune system process;GO:0003012//muscle system process;GO:0006464//cellular protein modification process;GO:0006665//sphingolipid metabolic process;GO:0006796//phosphate-containing compound metabolic process;GO:0007005//mitochondrion organization;GO:0009887//organ morphogenesis;GO:0032365//intracellular lipid transport;GO:0032989//cellular component morphogenesis;GO:0033554//cellular…
miR-298-x	ncbi_103397310	-0.758971	MYO1H	unconventional myosin-Ih-like [Cynoglossus semilaevis]	Human Diseases	Infectious diseases	ko05130//Pathogenic Escherichia coli infection	K10356	GO:0005902//microvillus;GO:0016459//myosin complex;GO:0043231//intracellular membrane-bounded organelle;GO:0044459//plasma membrane part;GO:0098589//membrane region	GO:0005515//protein binding;GO:0017111//nucleoside-triphosphatase activity;GO:0032550//purine ribonucleoside binding	GO:0006605//protein targeting;GO:0007165//signal transduction;GO:0030335//positive regulation of cell migration;GO:0051128//regulation of cellular component organization
miR-299-y	ncbi_103378711	-0.771429	Fut9	alpha-(1,3)-fucosyltransferase 9 [Cynoglossus semilaevis]	Metabolism;Metabolism;Metabolism;Metabolism	Global and overview maps;Glycan biosynthesis and metabolism;Glycan biosynthesis and metabolism;Glycan biosynthesis and metabolism	ko01100//Metabolic pathways;ko00601//Glycosphingolipid biosynthesis - lacto and neolacto series;ko00515//Mannose type O-glycan biosyntheis;ko00603//Glycosphingolipid biosynthesis - globo and isoglobo series	K03663;K03663;K03663;K03663	GO:0000139//Golgi membrane;GO:0031224//intrinsic component of membrane	GO:0000030//mannosyltransferase activity;GO:0019112//phenanthrol glycosyltransferase activity;GO:0035250//UDP-galactosyltransferase activity;GO:0035251//UDP-glucosyltransferase activity;GO:0046920//alpha-(1->3)-fucosyltransferase activity	GO:0006464//cellular protein modification process;GO:0019317//fucose catabolic process;GO:0048731//system development;GO:0070085//glycosylation
miR-299-y	ncbi_103379350	-0.714286	CHST8	carbohydrate sulfotransferase 8 [Cynoglossus semilaevis]	Metabolism;Metabolism	Global and overview maps;Glycan biosynthesis and metabolism	ko01100//Metabolic pathways;ko00513//Various types of N-glycan biosynthesis	K09672;K09672	GO:0016020//membrane	GO:0019111//phenanthrol sulfotransferase activity	GO:0006029//proteoglycan metabolic process;GO:0009058//biosynthetic process;GO:0016485//protein processing;GO:0044699//single-organism process
miR-299-y	ncbi_103380294	-0.985611	LRRC10B	leucine-rich repeat-containing protein 10B [Cynoglossus semilaevis]	-	-	-	-	GO:0043231//intracellular membrane-bounded organelle;GO:0044449//contractile fiber part	GO:0042805//actinin binding	GO:0003143//embryonic heart tube morphogenesis;GO:0055002//striated muscle cell development
miR-299-y	ncbi_103391466	-0.811679	d14	D(1) dopamine receptor [Cynoglossus semilaevis]	Environmental Information Processing;Environmental Information Processing;Environmental Information Processing;Organismal Systems;Human Diseases;Human Diseases;Human Diseases;Cellular Processes;Human Diseases;Human Diseases	Signaling molecules and interaction;Signal transduction;Signal transduction;Nervous system;Substance dependence;Neurodegenerative diseases;Substance dependence;Cellular community - eukaryotes;Substance dependence;Substance dependence	ko04080//Neuroactive ligand-receptor interaction;ko04024//cAMP signaling pathway;ko04020//Calcium signaling pathway;ko04728//Dopaminergic synapse;ko05034//Alcoholism;ko05012//Parkinson disease;ko05032//Morphine addiction;ko04540//Gap junction;ko05031//Amphetamine addiction;ko05030//Cocaine addiction	K04144;K04144;K04144;K04144;K04144;K04144;K04144;K04144;K04144;K04144	-	-	-
miR-299-y	ncbi_103395738	-0.828571	B3GNT3	N-acetyllactosaminide beta-1,3-N-acetylglucosaminyltransferase 3-like [Cynoglossus semilaevis]	Metabolism;Metabolism	Global and overview maps;Glycan biosynthesis and metabolism	ko01100//Metabolic pathways;ko00601//Glycosphingolipid biosynthesis - lacto and neolacto series	K07970;K07970	GO:0016021//integral component of membrane;GO:0031090//organelle membrane;GO:0043231//intracellular membrane-bounded organelle	GO:0008375//acetylglucosaminyltransferase activity	GO:0006024//glycosaminoglycan biosynthetic process;GO:0006493//protein O-linked glycosylation;GO:0006790//sulfur compound metabolic process;GO:0051704//multi-organism process
miR-299-y	ncbi_103397691	-0.880406	YJEFN3	yjeF N-terminal domain-containing protein 3-like [Cynoglossus semilaevis]	-	-	-	-	GO:0043227//membrane-bounded organelle;GO:0044421//extracellular region part;GO:0044464//cell part	GO:0005488//binding;GO:0016854//racemase and epimerase activity	GO:0008152//metabolic process;GO:0032374//regulation of cholesterol transport;GO:0045765//regulation of angiogenesis
miR-299-y	ncbi_112488641	-0.771429	--	V-set and immunoglobulin domain-containing protein 10-like 2 [Cynoglossus semilaevis]	-	-	-	-	-	-	-
miR-300-y	ncbi_103386790	-0.753702	NWD2	NACHT and WD repeat domain-containing protein 2 [Cynoglossus semilaevis]	-	-	-	-	-	-	-
miR-300-y	ncbi_103393537	-0.885714	SLC16A6	monocarboxylate transporter 7-like [Cynoglossus semilaevis]	-	-	-	-	-	-	-
miR-300-y	ncbi_103395240	-0.898645	--	cytochrome c oxidase assembly factor 4 homolog, mitochondrial [Cynoglossus semilaevis]	Organismal Systems	Environmental adaptation	ko04714//Thermogenesis	K18177	GO:0031970//organelle envelope lumen	-	GO:0043623//cellular protein complex assembly
miR-300-y	ncbi_103395738	-0.828571	B3GNT3	N-acetyllactosaminide beta-1,3-N-acetylglucosaminyltransferase 3-like [Cynoglossus semilaevis]	Metabolism;Metabolism	Global and overview maps;Glycan biosynthesis and metabolism	ko01100//Metabolic pathways;ko00601//Glycosphingolipid biosynthesis - lacto and neolacto series	K07970;K07970	GO:0016021//integral component of membrane;GO:0031090//organelle membrane;GO:0043231//intracellular membrane-bounded organelle	GO:0008375//acetylglucosaminyltransferase activity	GO:0006024//glycosaminoglycan biosynthetic process;GO:0006493//protein O-linked glycosylation;GO:0006790//sulfur compound metabolic process;GO:0051704//multi-organism process
miR-301-y	ncbi_103376780	-0.771429	Il6st	interleukin-12 receptor subunit beta-2-like isoform X1 [Cynoglossus semilaevis]	Human Diseases;Environmental Information Processing;Environmental Information Processing;Organismal Systems;Human Diseases	Cancers;Signaling molecules and interaction;Signal transduction;Immune system;Immune diseases	ko05200//Pathways in cancer;ko04060//Cytokine-cytokine receptor interaction;ko04630//Jak-STAT signaling pathway;ko04658//Th1 and Th2 cell differentiation;ko05321//Inflammatiory bowel disease (IBD)	K05064;K05064;K05064;K05064;K05064	GO:0016021//integral component of membrane;GO:0044459//plasma membrane part	GO:0004896//cytokine receptor activity;GO:0005515//protein binding	GO:0019221//cytokine-mediated signaling pathway;GO:0044238//primary metabolic process;GO:0044260//cellular macromolecule metabolic process;GO:0044707//single-multicellular organism process;GO:0048518//positive regulation of biological process;GO:0051239//regulation of multicellular organismal process
miR-301-y	ncbi_103377092	-0.771429	xkr9	XK-related protein 9 [Cynoglossus semilaevis]	-	-	-	-	-	-	-
miR-301-y	ncbi_103378290	-0.942857	zpld1	-	-	-	-	-	-	-	-
miR-301-y	ncbi_103380932	-1	--	cartilage intermediate layer protein 2-like [Seriola lalandi dorsalis]	-	-	-	-	-	GO:0005488//binding	GO:0008152//metabolic process;GO:0044699//single-organism process
miR-301-y	ncbi_103382068	-0.941124	foxj1b	forkhead box protein J1-B-like [Cynoglossus semilaevis]	-	-	-	-	-	-	-
miR-301-y	ncbi_103382709	-0.771429	ubp9	-	-	-	-	-	-	-	-
miR-301-y	ncbi_103385315	-0.771429	Scube3	signal peptide, CUB and EGF-like domain-containing protein 3, partial [Cynoglossus semilaevis]	-	-	-	-	GO:0016020//membrane;GO:0044464//cell part	GO:0046872//metal ion binding	GO:0007166//cell surface receptor signaling pathway;GO:0007599//hemostasis;GO:0014904//myotube cell development;GO:0051259//protein oligomerization
miR-301-y	ncbi_103386549	-0.985611	Kcna3	potassium voltage-gated channel subfamily A member 10-like [Cynoglossus semilaevis]	-	-	-	-	-	-	-
miR-301-y	ncbi_103386715	-0.828571	EYA2	-	-	-	-	-	-	-	-
miR-301-y	ncbi_103388973	-0.885714	--	PREDICTED: testis development-related protein-like [Paralichthys olivaceus]	-	-	-	-	-	-	-
miR-301-y	ncbi_103389126	-0.942857	Kcnn2	small conductance calcium-activated potassium channel protein 2 [Cynoglossus semilaevis]	Organismal Systems;Organismal Systems;Organismal Systems;Organismal Systems	Nervous system;Endocrine system;Endocrine system;Digestive system	ko04726//Serotonergic synapse;ko04911//Insulin secretion;ko04929//GnRH secretion;ko04976//Bile secretion	K04943;K04943;K04943;K04943	-	-	-
miR-301-y	ncbi_103389203	-0.942857	--	butyrophilin-like protein 2 [Mastacembelus armatus]	Environmental Information Processing;Human Diseases	Signaling molecules and interaction;Cancer: overview	ko04514//Cell adhesion molecules (CAMs);ko05235//PD-L1 expression and PD-1 checkpoint pathway in cancer	K06745;K06745	-	-	-
miR-301-y	ncbi_103390832	-0.885714	Abca1	ATP-binding cassette sub-family A member 1-like isoform X1 [Cynoglossus semilaevis]	Organismal Systems;Environmental Information Processing;Organismal Systems	Digestive system;Membrane transport;Digestive system	ko04979//Cholesterol metabolism;ko02010//ABC transporters;ko04975//Fat digestion and absorption	K05641;K05641;K05641	-	-	-
miR-301-y	ncbi_103391119	-0.828571	ATOH1	protein atonal homolog 1-like [Cynoglossus semilaevis]	-	-	-	-	GO:0043231//intracellular membrane-bounded organelle	GO:0000977//RNA polymerase II regulatory region sequence-specific DNA binding;GO:0000982//transcription factor activity, RNA polymerase II core promoter proximal region sequence-specific binding;GO:0003682//chromatin binding;GO:0005515//protein binding	GO:0006357//regulation of transcription from RNA polymerase II promoter;GO:0007417//central nervous system development;GO:0016477//cell migration;GO:0042981//regulation of apoptotic process;GO:0043583//ear development;GO:0045606//positive regulation of epidermal cell differentiation;GO:0045633//positive regulation of mechanoreceptor differentiation;GO:0048598//embryonic morphogenesis;GO:0048664//…
miR-301-y	ncbi_103391837	-0.771429	sox21b	transcription factor SOX-21 [Cynoglossus semilaevis]	-	-	-	-	GO:0005667//transcription factor complex;GO:0043231//intracellular membrane-bounded organelle	GO:0003677//DNA binding;GO:0003700//transcription factor activity, sequence-specific DNA binding;GO:0046983//protein dimerization activity	GO:0001764//neuron migration;GO:0006357//regulation of transcription from RNA polymerase II promoter;GO:0009605//response to external stimulus;GO:0042303//molting cycle;GO:0043010//camera-type eye development;GO:0045596//negative regulation of cell differentiation;GO:0050953//sensory perception of light stimulus
miR-301-y	ncbi_103394244	-0.828571	--	receptor-transporting protein 3-like [Cynoglossus semilaevis]	-	-	-	-	GO:0044464//cell part	GO:0005488//binding	GO:0034613//cellular protein localization;GO:0045184//establishment of protein localization;GO:1902578//single-organism localization
miR-301-y	ncbi_103394853	-0.927634	pou4f3	POU domain, class 4, transcription factor 3 [Cynoglossus semilaevis]	-	-	-	-	GO:0000785//chromatin;GO:0031981//nuclear lumen;GO:0042995//cell projection;GO:0043234//protein complex	GO:0000977//RNA polymerase II regulatory region sequence-specific DNA binding;GO:0000982//transcription factor activity, RNA polymerase II core promoter proximal region sequence-specific binding;GO:0001228//transcriptional activator activity, RNA polymerase II transcription regulatory region sequence-specific binding;GO:0036094//small molecule binding	GO:0001708//cell fate specification;GO:0006357//regulation of transcription from RNA polymerase II promoter;GO:0007165//signal transduction;GO:0007411//axon guidance;GO:0007631//feeding behavior;GO:0016477//cell migration;GO:0019230//proprioception;GO:0021538//epithalamus development;GO:0021545//cranial nerve development;GO:0035315//hair cell differentiation;GO:0042490//mechanoreceptor differenti…
miR-301-y	ncbi_103395866	-0.898645	OCLN	occludin-like isoform X1 [Cynoglossus semilaevis]	Human Diseases;Cellular Processes;Environmental Information Processing;Human Diseases;Organismal Systems	Infectious diseases;Cellular community - eukaryotes;Signaling molecules and interaction;Infectious diseases;Immune system	ko05130//Pathogenic Escherichia coli infection;ko04530//Tight junction;ko04514//Cell adhesion molecules (CAMs);ko05160//Hepatitis C;ko04670//Leukocyte transendothelial migration	K06088;K06088;K06088;K06088;K06088	GO:0005886//plasma membrane;GO:0005911//cell-cell junction;GO:0031224//intrinsic component of membrane;GO:0031410//cytoplasmic vesicle	GO:0005515//protein binding	GO:0012501//programmed cell death;GO:0022607//cellular component assembly;GO:0045216//cell-cell junction organization
miR-301-y	ncbi_103399314	-0.771429	mettl11b	alpha N-terminal protein methyltransferase 1B [Cynoglossus semilaevis]	-	-	-	-	-	-	-
miR-3068-x	MSTRG.18844	-0.758971	HPS4	Hermansky-Pudlak syndrome 4 protein [Cynoglossus semilaevis]	-	-	-	-	GO:0000323//lytic vacuole;GO:0030141//secretory granule;GO:0031082//BLOC complex;GO:0048770//pigment granule	GO:0046983//protein dimerization activity	GO:0006886//intracellular protein transport;GO:0007033//vacuole organization;GO:0007599//hemostasis;GO:0010822//positive regulation of mitochondrion organization;GO:0031647//regulation of protein stability;GO:0050931//pigment cell differentiation
miR-3068-x	MSTRG.4013	-0.880406	--	stereocilin-like [Seriola lalandi dorsalis]	-	-	-	-	-	-	-
miR-3068-x	ncbi_103377092	-0.758971	xkr9	XK-related protein 9 [Cynoglossus semilaevis]	-	-	-	-	-	-	-
miR-3068-x	ncbi_103378291	-0.880406	Esam	endothelial cell-selective adhesion molecule-like isoform X1 [Cynoglossus semilaevis]	Environmental Information Processing;Organismal Systems	Signaling molecules and interaction;Immune system	ko04514//Cell adhesion molecules (CAMs);ko04670//Leukocyte transendothelial migration	K06787;K06787	GO:0030054//cell junction	-	GO:0098742//cell-cell adhesion via plasma-membrane adhesion molecules
miR-3068-x	ncbi_103382616	-0.941124	ABCG1	ATP-binding cassette sub-family G member 1 isoform X1 [Cynoglossus semilaevis]	Environmental Information Processing	Membrane transport	ko02010//ABC transporters	K05679	GO:0005768//endosome;GO:0016021//integral component of membrane;GO:0031090//organelle membrane;GO:0031981//nuclear lumen;GO:0044459//plasma membrane part	GO:0008565//protein transporter activity;GO:0015248//sterol transporter activity;GO:0017111//nucleoside-triphosphatase activity;GO:0032550//purine ribonucleoside binding;GO:0032934//sterol binding;GO:0046983//protein dimerization activity	GO:0001525//angiogenesis;GO:0009593//detection of chemical stimulus;GO:0010468//regulation of gene expression;GO:0010743//regulation of macrophage derived foam cell differentiation;GO:0010874//regulation of cholesterol efflux;GO:0010885//regulation of cholesterol storage;GO:0010893//positive regulation of steroid biosynthetic process;GO:0015031//protein transport;GO:0015914//phospholipid transpor…
miR-3068-x	ncbi_103383682	-0.750366	nachra9	neuronal acetylcholine receptor subunit alpha-9 isoform X1 [Cynoglossus semilaevis]	Environmental Information Processing	Signaling molecules and interaction	ko04080//Neuroactive ligand-receptor interaction	K04810	GO:0031224//intrinsic component of membrane;GO:0097060//synaptic membrane	GO:0015276//ligand-gated ion channel activity	GO:0006812//cation transport;GO:0048598//embryonic morphogenesis;GO:0050877//neurological system process;GO:0051480//regulation of cytosolic calcium ion concentration
miR-3068-x	ncbi_103384473	-0.880406	Espn	espin isoform X1 [Cynoglossus semilaevis]	-	-	-	-	GO:0005856//cytoskeleton;GO:0005902//microvillus;GO:0032421//stereocilium bundle;GO:0043234//protein complex	GO:0003779//actin binding;GO:0019904//protein domain specific binding	GO:0007610//behavior;GO:0031346//positive regulation of cell projection organization;GO:0050954//sensory perception of mechanical stimulus;GO:0051017//actin filament bundle assembly
miR-3068-x	ncbi_103384484	-0.880406	Hes5	transcription factor HES-5-like [Cynoglossus semilaevis]	Human Diseases;Human Diseases;Human Diseases;Environmental Information Processing	Cancers;Infectious diseases;Cancers;Signal transduction	ko05200//Pathways in cancer;ko05165//Human papillomavirus infection;ko05224//Breast cancer;ko04330//Notch signaling pathway	K06055;K06055;K06055;K06055	GO:0043231//intracellular membrane-bounded organelle	GO:0005515//protein binding	GO:0007409//axonogenesis;GO:0010468//regulation of gene expression;GO:0034645//cellular macromolecule biosynthetic process
miR-3068-x	ncbi_103386296	-0.758971	CHST15	-	Metabolism	Glycan biosynthesis and metabolism	ko00532//Glycosaminoglycan biosynthesis - chondroitin sulfate / dermatan sulfate	K08106	-	-	-
miR-3068-x	ncbi_103386715	-0.758971	EYA2	-	-	-	-	-	-	-	-
miR-3068-x	ncbi_103386790	-0.924062	NWD2	NACHT and WD repeat domain-containing protein 2 [Cynoglossus semilaevis]	-	-	-	-	-	-	-
miR-3068-x	ncbi_103386911	-0.880406	--	latent-transforming growth factor beta-binding protein 2-like isoform X1 [Cynoglossus semilaevis]	-	-	-	-	-	-	-
miR-3068-x	ncbi_103390083	-0.941124	PTGES	prostaglandin E synthase [Cynoglossus semilaevis]	Metabolism;Metabolism	Global and overview maps;Lipid metabolism	ko01100//Metabolic pathways;ko00590//Arachidonic acid metabolism	K15729;K15729	GO:0005635//nuclear envelope;GO:0031090//organelle membrane;GO:0031224//intrinsic component of membrane;GO:0044444//cytoplasmic part	GO:0016860//intramolecular oxidoreductase activity;GO:0043168//anion binding	GO:0001101//response to acid chemical;GO:0001667//ameboidal-type cell migration;GO:0002237//response to molecule of bacterial origin;GO:0006693//prostaglandin metabolic process;GO:0006954//inflammatory response;GO:0008283//cell proliferation;GO:0010038//response to metal ion;GO:0019369//arachidonic acid metabolic process;GO:0050794//regulation of cellular process;GO:1901700//response to oxygen-co…
miR-3068-x	ncbi_103390680	-0.758971	prom1a	prominin-1-A-like isoform X1 [Cynoglossus semilaevis]	Human Diseases	Cancers	ko05202//Transcriptional misregulation in cancers	K06532	-	-	-
miR-3068-x	ncbi_103391466	-0.831655	d14	D(1) dopamine receptor [Cynoglossus semilaevis]	Environmental Information Processing;Environmental Information Processing;Environmental Information Processing;Organismal Systems;Human Diseases;Human Diseases;Human Diseases;Cellular Processes;Human Diseases;Human Diseases	Signaling molecules and interaction;Signal transduction;Signal transduction;Nervous system;Substance dependence;Neurodegenerative diseases;Substance dependence;Cellular community - eukaryotes;Substance dependence;Substance dependence	ko04080//Neuroactive ligand-receptor interaction;ko04024//cAMP signaling pathway;ko04020//Calcium signaling pathway;ko04728//Dopaminergic synapse;ko05034//Alcoholism;ko05012//Parkinson disease;ko05032//Morphine addiction;ko04540//Gap junction;ko05031//Amphetamine addiction;ko05030//Cocaine addiction	K04144;K04144;K04144;K04144;K04144;K04144;K04144;K04144;K04144;K04144	-	-	-
miR-3068-x	ncbi_103395060	-0.739249	--	glycine-rich protein 5-like [Cynoglossus semilaevis]	-	-	-	-	-	-	-
miR-3068-x	ncbi_103396982	-0.880406	si:dkey-46a10.3	UPF0600 protein C5orf51 homolog [Cynoglossus semilaevis]	-	-	-	-	-	-	-
miR-3068-x	ncbi_103398681	-0.739249	CHRNA2	LOW QUALITY PROTEIN: neuronal acetylcholine receptor subunit alpha-2-like [Cynoglossus semilaevis]	Environmental Information Processing	Signaling molecules and interaction	ko04080//Neuroactive ligand-receptor interaction	K04804	GO:0034702//ion channel complex;GO:0097060//synaptic membrane	GO:0004888//transmembrane signaling receptor activity;GO:0005231//excitatory extracellular ligand-gated ion channel activity;GO:0042165//neurotransmitter binding	GO:0006812//cation transport;GO:0007267//cell-cell signaling;GO:0050794//regulation of cellular process;GO:0051259//protein oligomerization
miR-3102-y	MSTRG.4014	-0.758971	STRCP1	stereocilin-like [Seriola lalandi dorsalis]	-	-	-	-	GO:0005929//cilium;GO:0032421//stereocilium bundle	-	GO:0050877//neurological system process
miR-3102-y	ncbi_103379039	-0.758971	SALL1	sal-like protein 1 isoform X1 [Cynoglossus semilaevis]	-	-	-	-	GO:0000118//histone deacetylase complex;GO:0000785//chromatin;GO:0098687//chromosomal region	GO:0000977//RNA polymerase II regulatory region sequence-specific DNA binding;GO:0000982//transcription factor activity, RNA polymerase II core promoter proximal region sequence-specific binding;GO:0001104//RNA polymerase II transcription cofactor activity;GO:0008134//transcription factor binding;GO:0016811//hydrolase activity, acting on carbon-nitrogen (but not peptide) bonds, in linear amides;G…	GO:0003231//cardiac ventricle development;GO:0003339//regulation of mesenchymal to epithelial transition involved in metanephros morphogenesis;GO:0006357//regulation of transcription from RNA polymerase II promoter;GO:0007398//ectoderm development;GO:0007498//mesoderm development;GO:0008589//regulation of smoothened signaling pathway;GO:0009967//positive regulation of signal transduction;GO:00165…
miR-3102-y	ncbi_103380156	-0.758971	slc17a8	vesicular glutamate transporter 3 [Cynoglossus semilaevis]	Organismal Systems;Organismal Systems;Organismal Systems;Human Diseases	Nervous system;Nervous system;Nervous system;Substance dependence	ko04723//Retrograde endocannabinoid signaling;ko04724//Glutamatergic synapse;ko04721//Synaptic vesicle cycle;ko05033//Nicotine addiction	K12302;K12302;K12302;K12302	GO:0005768//endosome;GO:0016023//cytoplasmic, membrane-bounded vesicle;GO:0031224//intrinsic component of membrane;GO:0042995//cell projection;GO:0044433//cytoplasmic vesicle part	GO:0003677//DNA binding;GO:0004879//RNA polymerase II transcription factor activity, ligand-activated sequence-specific DNA binding;GO:0005310//dicarboxylic acid transmembrane transporter activity;GO:0005496//steroid binding;GO:0015291//secondary active transmembrane transporter activity;GO:0038023//signaling receptor activity;GO:0046914//transition metal ion binding	GO:0001505//regulation of neurotransmitter levels;GO:0006355//regulation of transcription, DNA-templated;GO:0009755//hormone-mediated signaling pathway;GO:0015813//L-glutamate transport;GO:0030001//metal ion transport;GO:0050954//sensory perception of mechanical stimulus;GO:0060004//reflex
miR-3102-y	ncbi_103384473	-0.880406	Espn	espin isoform X1 [Cynoglossus semilaevis]	-	-	-	-	GO:0005856//cytoskeleton;GO:0005902//microvillus;GO:0032421//stereocilium bundle;GO:0043234//protein complex	GO:0003779//actin binding;GO:0019904//protein domain specific binding	GO:0007610//behavior;GO:0031346//positive regulation of cell projection organization;GO:0050954//sensory perception of mechanical stimulus;GO:0051017//actin filament bundle assembly
miR-3102-y	ncbi_103386910	-0.758971	Umod	mucin-like protein [Cynoglossus semilaevis]	-	-	-	-	-	-	-
miR-3102-y	ncbi_103391119	-0.758971	ATOH1	protein atonal homolog 1-like [Cynoglossus semilaevis]	-	-	-	-	GO:0043231//intracellular membrane-bounded organelle	GO:0000977//RNA polymerase II regulatory region sequence-specific DNA binding;GO:0000982//transcription factor activity, RNA polymerase II core promoter proximal region sequence-specific binding;GO:0003682//chromatin binding;GO:0005515//protein binding	GO:0006357//regulation of transcription from RNA polymerase II promoter;GO:0007417//central nervous system development;GO:0016477//cell migration;GO:0042981//regulation of apoptotic process;GO:0043583//ear development;GO:0045606//positive regulation of epidermal cell differentiation;GO:0045633//positive regulation of mechanoreceptor differentiation;GO:0048598//embryonic morphogenesis;GO:0048664//…
miR-3102-y	ncbi_103395060	-0.924062	--	glycine-rich protein 5-like [Cynoglossus semilaevis]	-	-	-	-	-	-	-
miR-3102-y	ncbi_103398966	-0.941124	Tmed7	transmembrane emp24 domain-containing protein 7-like [Cynoglossus semilaevis]	-	-	-	-	GO:0030120//vesicle coat;GO:0030658//transport vesicle membrane;GO:0030660//Golgi-associated vesicle membrane;GO:0031224//intrinsic component of membrane	GO:0008289//lipid binding	GO:0001961//positive regulation of cytokine-mediated signaling pathway;GO:0008104//protein localization;GO:0032722//positive regulation of chemokine production;GO:0051234//establishment of localization
miR-3102-y	ncbi_103399314	-0.758971	mettl11b	alpha N-terminal protein methyltransferase 1B [Cynoglossus semilaevis]	-	-	-	-	-	-	-
miR-322-y	MSTRG.12219	-0.758971	--	hypothetical protein EPR50_G00062360 [Perca flavescens]	-	-	-	-	-	-	-
miR-322-y	ncbi_103378725	-0.880406	GCH1	GTP cyclohydrolase 1 [Cynoglossus semilaevis]	Metabolism;Metabolism	Global and overview maps;Metabolism of cofactors and vitamins	ko01100//Metabolic pathways;ko00790//Folate biosynthesis	K01495;K01495	-	-	-
miR-322-y	ncbi_103382117	-0.880406	Uts2r	urotensin-2 receptor-like [Cynoglossus semilaevis]	Environmental Information Processing	Signaling molecules and interaction	ko04080//Neuroactive ligand-receptor interaction	K04241	GO:0005768//endosome;GO:0031224//intrinsic component of membrane	GO:0004930//G-protein coupled receptor activity	GO:0001558//regulation of cell growth;GO:0003093//regulation of glomerular filtration;GO:0007166//cell surface receptor signaling pathway;GO:0008284//positive regulation of cell proliferation;GO:0010840//regulation of circadian sleep/wake cycle, wakefulness;GO:0019229//regulation of vasoconstriction;GO:0035809//regulation of urine volume;GO:0035813//regulation of renal sodium excretion;GO:0042221…
miR-322-y	ncbi_103382789	-0.880406	Lrtm2	-	-	-	-	-	-	-	-
miR-322-y	ncbi_103384473	-0.880406	Espn	espin isoform X1 [Cynoglossus semilaevis]	-	-	-	-	GO:0005856//cytoskeleton;GO:0005902//microvillus;GO:0032421//stereocilium bundle;GO:0043234//protein complex	GO:0003779//actin binding;GO:0019904//protein domain specific binding	GO:0007610//behavior;GO:0031346//positive regulation of cell projection organization;GO:0050954//sensory perception of mechanical stimulus;GO:0051017//actin filament bundle assembly
miR-322-y	ncbi_103385246	-0.880406	--	proteoglycan 4-like isoform X1 [Echeneis naucrates]	-	-	-	-	-	-	-
miR-322-y	ncbi_103385315	-0.941124	Scube3	signal peptide, CUB and EGF-like domain-containing protein 3, partial [Cynoglossus semilaevis]	-	-	-	-	GO:0016020//membrane;GO:0044464//cell part	GO:0046872//metal ion binding	GO:0007166//cell surface receptor signaling pathway;GO:0007599//hemostasis;GO:0014904//myotube cell development;GO:0051259//protein oligomerization
miR-322-y	ncbi_103387112	-0.880406	Six2	homeobox protein SIX2 [Cynoglossus semilaevis]	-	-	-	-	GO:0031090//organelle membrane;GO:0031981//nuclear lumen;GO:0043232//intracellular non-membrane-bounded organelle;GO:0043234//protein complex	GO:0000977//RNA polymerase II regulatory region sequence-specific DNA binding;GO:0000982//transcription factor activity, RNA polymerase II core promoter proximal region sequence-specific binding;GO:0005515//protein binding	GO:0001503//ossification;GO:0001708//cell fate specification;GO:0002053//positive regulation of mesenchymal cell proliferation;GO:0003266//regulation of secondary heart field cardioblast proliferation;GO:0006357//regulation of transcription from RNA polymerase II promoter;GO:0006886//intracellular protein transport;GO:0009798//axis specification;GO:0014812//muscle cell migration;GO:0014857//regul…
miR-322-y	ncbi_103389126	-0.758971	Kcnn2	small conductance calcium-activated potassium channel protein 2 [Cynoglossus semilaevis]	Organismal Systems;Organismal Systems;Organismal Systems;Organismal Systems	Nervous system;Endocrine system;Endocrine system;Digestive system	ko04726//Serotonergic synapse;ko04911//Insulin secretion;ko04929//GnRH secretion;ko04976//Bile secretion	K04943;K04943;K04943;K04943	-	-	-
miR-322-y	ncbi_103391466	-0.739249	d14	D(1) dopamine receptor [Cynoglossus semilaevis]	Environmental Information Processing;Environmental Information Processing;Environmental Information Processing;Organismal Systems;Human Diseases;Human Diseases;Human Diseases;Cellular Processes;Human Diseases;Human Diseases	Signaling molecules and interaction;Signal transduction;Signal transduction;Nervous system;Substance dependence;Neurodegenerative diseases;Substance dependence;Cellular community - eukaryotes;Substance dependence;Substance dependence	ko04080//Neuroactive ligand-receptor interaction;ko04024//cAMP signaling pathway;ko04020//Calcium signaling pathway;ko04728//Dopaminergic synapse;ko05034//Alcoholism;ko05012//Parkinson disease;ko05032//Morphine addiction;ko04540//Gap junction;ko05031//Amphetamine addiction;ko05030//Cocaine addiction	K04144;K04144;K04144;K04144;K04144;K04144;K04144;K04144;K04144;K04144	-	-	-
miR-322-y	ncbi_103395060	-0.924062	--	glycine-rich protein 5-like [Cynoglossus semilaevis]	-	-	-	-	-	-	-
miR-322-y	ncbi_103397036	-0.941124	UBE2G1	ubiquitin-conjugating enzyme E2 G1 [Larimichthys crocea]	Genetic Information Processing;Genetic Information Processing;Human Diseases	Folding, sorting and degradation;Folding, sorting and degradation;Neurodegenerative diseases	ko04141//Protein processing in endoplasmic reticulum;ko04120//Ubiquitin mediated proteolysis;ko05012//Parkinson disease	K10575;K10575;K10575	-	-	-
miR-322-y	ncbi_103397310	-0.758971	MYO1H	unconventional myosin-Ih-like [Cynoglossus semilaevis]	Human Diseases	Infectious diseases	ko05130//Pathogenic Escherichia coli infection	K10356	GO:0005902//microvillus;GO:0016459//myosin complex;GO:0043231//intracellular membrane-bounded organelle;GO:0044459//plasma membrane part;GO:0098589//membrane region	GO:0005515//protein binding;GO:0017111//nucleoside-triphosphatase activity;GO:0032550//purine ribonucleoside binding	GO:0006605//protein targeting;GO:0007165//signal transduction;GO:0030335//positive regulation of cell migration;GO:0051128//regulation of cellular component organization
miR-322-y	ncbi_103397534	-0.770051	PRDM8	-	-	-	-	-	-	-	-
miR-322-y	ncbi_103399314	-0.758971	mettl11b	alpha N-terminal protein methyltransferase 1B [Cynoglossus semilaevis]	-	-	-	-	-	-	-
miR-322-y	ncbi_103399868	-0.941124	DSG2	LOW QUALITY PROTEIN: desmoglein-3-like [Cynoglossus semilaevis]	Human Diseases	Cardiovascular diseases	ko05412//Arrhythmogenic right ventricular cardiomyopathy (ARVC)	K07597	GO:0005911//cell-cell junction;GO:0016020//membrane;GO:0044464//cell part	GO:0005488//binding	GO:0002934//desmosome organization;GO:0007155//cell adhesion;GO:0007275//multicellular organism development;GO:0008016//regulation of heart contraction;GO:0048856//anatomical structure development
miR-322-y	ncbi_107988824	-0.831655	TMEM238	transmembrane protein 238-like [Cynoglossus semilaevis]	-	-	-	-	-	-	-
miR-322-y	ncbi_112488053	-0.880406	--	protein turtle homolog A-like [Seriola lalandi dorsalis]	-	-	-	-	-	-	-
miR-329-y	MSTRG.18844	-0.771429	HPS4	Hermansky-Pudlak syndrome 4 protein [Cynoglossus semilaevis]	-	-	-	-	GO:0000323//lytic vacuole;GO:0030141//secretory granule;GO:0031082//BLOC complex;GO:0048770//pigment granule	GO:0046983//protein dimerization activity	GO:0006886//intracellular protein transport;GO:0007033//vacuole organization;GO:0007599//hemostasis;GO:0010822//positive regulation of mitochondrion organization;GO:0031647//regulation of protein stability;GO:0050931//pigment cell differentiation
miR-329-y	ncbi_103378291	-0.942857	Esam	endothelial cell-selective adhesion molecule-like isoform X1 [Cynoglossus semilaevis]	Environmental Information Processing;Organismal Systems	Signaling molecules and interaction;Immune system	ko04514//Cell adhesion molecules (CAMs);ko04670//Leukocyte transendothelial migration	K06787;K06787	GO:0030054//cell junction	-	GO:0098742//cell-cell adhesion via plasma-membrane adhesion molecules
miR-329-y	ncbi_103378725	-0.771429	GCH1	GTP cyclohydrolase 1 [Cynoglossus semilaevis]	Metabolism;Metabolism	Global and overview maps;Metabolism of cofactors and vitamins	ko01100//Metabolic pathways;ko00790//Folate biosynthesis	K01495;K01495	-	-	-
miR-329-y	ncbi_103379350	-0.771429	CHST8	carbohydrate sulfotransferase 8 [Cynoglossus semilaevis]	Metabolism;Metabolism	Global and overview maps;Glycan biosynthesis and metabolism	ko01100//Metabolic pathways;ko00513//Various types of N-glycan biosynthesis	K09672;K09672	GO:0016020//membrane	GO:0019111//phenanthrol sulfotransferase activity	GO:0006029//proteoglycan metabolic process;GO:0009058//biosynthetic process;GO:0016485//protein processing;GO:0044699//single-organism process
miR-329-y	ncbi_103382068	-0.941124	foxj1b	forkhead box protein J1-B-like [Cynoglossus semilaevis]	-	-	-	-	-	-	-
miR-329-y	ncbi_103382709	-0.771429	ubp9	-	-	-	-	-	-	-	-
miR-329-y	ncbi_103382789	-0.942857	Lrtm2	-	-	-	-	-	-	-	-
miR-329-y	ncbi_103385841	-0.753702	CELSR2	cadherin EGF LAG seven-pass G-type receptor 2 [Cynoglossus semilaevis]	-	-	-	-	GO:0031224//intrinsic component of membrane;GO:0044424//intracellular part	GO:0004888//transmembrane signaling receptor activity;GO:0046872//metal ion binding	GO:0007018//microtubule-based movement;GO:0007166//cell surface receptor signaling pathway;GO:0007420//brain development;GO:0007589//body fluid secretion;GO:0008104//protein localization;GO:0009952//anterior/posterior pattern specification;GO:0010468//regulation of gene expression;GO:0010927//cellular component assembly involved in morphogenesis;GO:0016477//cell migration;GO:0030155//regulation o…
miR-329-y	ncbi_103386062	-0.828571	GPR25	probable G-protein coupled receptor 25 [Cynoglossus semilaevis]	-	-	-	-	GO:0016020//membrane;GO:0044464//cell part	GO:0008528//G-protein coupled peptide receptor activity	GO:0001667//ameboidal-type cell migration;GO:0001944//vasculature development;GO:0007186//G-protein coupled receptor signaling pathway;GO:0007369//gastrulation;GO:0014706//striated muscle tissue development;GO:0048646//anatomical structure formation involved in morphogenesis
miR-329-y	ncbi_103386507	-0.885714	Chst15	carbohydrate sulfotransferase 15-like [Cynoglossus semilaevis]	Metabolism	Glycan biosynthesis and metabolism	ko00532//Glycosaminoglycan biosynthesis - chondroitin sulfate / dermatan sulfate	K08106	GO:0016020//membrane	GO:0008146//sulfotransferase activity;GO:0032550//purine ribonucleoside binding	GO:0006790//sulfur compound metabolic process;GO:0019318//hexose metabolic process;GO:0030203//glycosaminoglycan metabolic process;GO:0044711//single-organism biosynthetic process;GO:1901576//organic substance biosynthetic process
miR-329-y	ncbi_103386788	-0.840668	krt8	intermediate filament protein ON3-like [Cynoglossus semilaevis]	-	-	-	-	GO:0005882//intermediate filament;GO:0031981//nuclear lumen	-	GO:0042246//tissue regeneration;GO:0050953//sensory perception of light stimulus
miR-329-y	ncbi_103389117	-0.771429	krt18a	keratin, type I cytoskeletal 18-A-like isoform X1 [Cynoglossus semilaevis]	Organismal Systems;Human Diseases	Endocrine system;Infectious diseases	ko04915//Estrogen signaling pathway;ko05150//Staphylococcus aureus infection	K07604;K07604	GO:0043231//intracellular membrane-bounded organelle;GO:0043234//protein complex	GO:0003677//DNA binding;GO:0046914//transition metal ion binding	GO:0001667//ameboidal-type cell migration;GO:0010468//regulation of gene expression
miR-329-y	ncbi_103391401	-0.885714	CLINT1	clathrin interactor 1 isoform X1 [Cynoglossus semilaevis]	Cellular Processes	Transport and catabolism	ko04144//Endocytosis	K12471	GO:0030135//coated vesicle;GO:0031981//nuclear lumen;GO:0031984//organelle subcompartment	GO:0005515//protein binding	GO:0006901//vesicle coating;GO:0048193//Golgi vesicle transport;GO:2000026//regulation of multicellular organismal development
miR-329-y	ncbi_103396893	-0.880406	GTF2IRD2	general transcription factor II-I repeat domain-containing protein 2-like isoform X1 [Cynoglossus semilaevis]	-	-	-	-	-	GO:0005488//binding	-
miR-329-y	ncbi_103397355	-0.828571	--	C-X-C motif chemokine 10-like [Cynoglossus semilaevis]	Environmental Information Processing;Human Diseases;Organismal Systems;Human Diseases;Human Diseases;Environmental Information Processing;Organismal Systems;Organismal Systems;Environmental Information Processing;Organismal Systems;Organismal Systems	Signaling molecules and interaction;Infectious diseases;Immune system;Infectious diseases;Infectious diseases;Signal transduction;Immune system;Immune system;Signaling molecules and interaction;Immune system;Immune system	ko04060//Cytokine-cytokine receptor interaction;ko05169//Epstein-Barr virus infection;ko04062//Chemokine signaling pathway;ko05160//Hepatitis C;ko05164//Influenza A;ko04668//TNF signaling pathway;ko04620//Toll-like receptor signaling pathway;ko04657//IL-17 signaling pathway;ko04061//Viral protein interaction with cytokine and cytokine receptor;ko04622//RIG-I-like receptor signaling pathway;ko0462…	K12671;K12671;K12671;K12671;K12671;K12671;K12671;K12671;K12671;K12671;K12671	-	-	GO:0050896//response to stimulus
miR-329-y	ncbi_103398682	-0.771429	--	neuronal acetylcholine receptor subunit alpha-2-like [Chanos chanos]	-	-	-	-	-	-	-
miR-329-y	ncbi_112486231	-0.771429	zic4	-	-	-	-	-	-	-	-
miR-33-x	ncbi_103378725	-0.771429	GCH1	GTP cyclohydrolase 1 [Cynoglossus semilaevis]	Metabolism;Metabolism	Global and overview maps;Metabolism of cofactors and vitamins	ko01100//Metabolic pathways;ko00790//Folate biosynthesis	K01495;K01495	-	-	-
[truncated: 1,340 more rows]
