# Supplementary material for: Identification of Potential Blind-Side Hypermelanosis-Related lncRNA–miRNA–mRNA Regulatory Network in a Flatfish Species, Chinese Tongue Sole (Cynoglossus semilaevis)
Source: Front Genet. 2022 Feb 3;12:817117. doi: 10.3389/fgene.2021.817117 (PMC8850641; doi:10.3389/fgene.2021.817117)
Supplement: Supplementary file 13 [file Table8.xlsx]

## Sheet: Table S8
Supplementary Table 8 Differentially expressed lncRNAs in BN vs BH
lncRNA	BN_FPKM	BH_FPKM	log2(foldchange)	p-value	FDR
MSTRG.2621.1	3.35333	0.113333	-4.88695	1.44447e-24	3.29339e-21
MSTRG.11307.1	0.186667	1.77333	3.24793	5.08355e-22	5.79525e-19
MSTRG.1860.3	0.1	16.5767	7.37301	2.51091e-19	1.90829e-16
XR_003049606.1	0.123333	11.15	6.49834	3.78454e-17	2.15719e-14
MSTRG.7690.1	2.66667	6.79333	1.34908	1.98007e-09	9.02913e-07
MSTRG.423.2	0.001	3.03	11.5651	9.20795e-09	3.49902e-06
MSTRG.3173.1	5.92667	15.1667	1.35561	1.12229e-08	3.65546e-06
XR_001761039.2	13.8767	6.37667	-1.12179	1.49309e-08	4.25531e-06
XR_003049346.1	0.503333	0.001	-8.97537	2.2187e-08	5.6207e-06
MSTRG.13554.1	7.45	2.15667	-1.78844	4.41504e-08	1.00663e-05
MSTRG.17637.1	6.14333	21.9167	1.83493	9.5639e-08	1.98234e-05
MSTRG.1429.2	11.1533	0.05	-7.80133	7.10045e-07	0.000124531
XR_003048813.1	0.756667	0.256667	-1.55976	9.42617e-07	0.000143278
MSTRG.13227.1	1.15333	0.146667	-2.9752	3.29205e-06	0.000469117
MSTRG.16299.2	4.63667	1.59333	-1.54104	4.04662e-06	0.000542723
MSTRG.20477.1	1.46667	0.001	-10.5183	1.22796e-05	0.00155542
XR_003050108.1	0.001	0.493333	8.94642	1.90153e-05	0.0022635
XR_003051830.1	16.7467	47.6333	1.5081	1.98552e-05	0.0022635
MSTRG.5784.1	1.25	0.0633333	-4.30282	4.17296e-05	0.0043247
MSTRG.19541.1	165.11	70.9033	-1.2195	4.45621e-05	0.00441746
XR_003052688.1	0.103333	0.001	-6.69116	4.72306e-05	0.00448691
XR_003052896.1	0.001	1.02667	10.0038	5.12184e-05	0.00467112
XR_522652.3	37.9833	108.217	1.51048	6.72607e-05	0.00589825
MSTRG.2964.1	1.94333	0.38	-2.35446	8.17489e-05	0.00679185
MSTRG.17762.1	1.89333	0.926667	-1.03081	0.000107507	0.00817054
XR_003052417.1	0.21	0.001	-7.71425	0.000126988	0.00933976
MSTRG.13625.2	35.8367	17.3033	-1.05039	0.000134388	0.00957515
MSTRG.1429.1	5.20667	1.28667	-2.01672	0.000201731	0.0135862
XR_003052687.1	0.001	0.103333	6.69116	0.000202601	0.0135862
XR_003051965.1	1.13667	0.246667	-2.20417	0.000395715	0.0250619
MSTRG.7690.2	2.57	7.40333	1.52641	0.000408666	0.0251827
MSTRG.16266.1	4.37333	10.5333	1.26816	0.000432864	0.0259718
MSTRG.3010.1	6.37667	2.23333	-1.5136	0.000605728	0.0345265
MSTRG.4435.1	0.001	1.18667	10.2127	0.000754885	0.0400264
Note
FPKM: per million fragments mapped
FDR: false discovery rate
BN: blind-side normal skin
BH: blind-side hypermelanotic skin
